# Supplementary material for: Crystal structure of [μ2-1,1′-bis­(di­phenyl­phos­phanyl)ferrocene-κ2 P:P′]bis­[(pyrrolidine-1-carbo­dithioato-κS)gold(I)]
Source: Acta Crystallogr E Crystallogr Commun. 2015 Sep 12;71(Pt 10):1143–6. doi: 10.1107/S2056989015016382 (PMC4647382; doi:10.1107/S2056989015016382)
Supplement: Supplementary file 1 [file e-71-01143-sup1.cif]

##############################################################################
#                                                                            #
# This CIF contains the data in a paper accepted for publication in          #
# Acta Crystallographica Section E. It conforms to the requirements of       #
# Notes for Authors for Acta Crystallographica Section E, and has been       #
# peer reviewed under the auspices of the IUCr Commission on Journals.       #
#                                                                            #
# Full details of the Crystallographic Information File format               #
# are given in the paper "The Crystallographic Information File (CIF):       #
# a New Standard Archive File for Crystallography" by S. R. Hall, F. H.      #
# Allen and I. D. Brown [Acta Cryst. (1991), A47, 655-685].                  #
#                                                                            #
# The current version of the core CIF dictionary is obtainable from          #
# ftp://ftp.iucr.org/pub/cif_core.dic.                                       #
#                                                                            #
# Software is freely available for graphical display of the structure(s)     #
# in this CIF. For information consult the CIF software page                 #
# http://www.iucr.org/resources/cif/software.                                #
#                                                                            #
# This file may be used for bona fide research purposes within the           #
# scientific community so long as proper attribution is given to the journal # 
# article from which it was obtained.                                        #
#                                                                            #
##############################################################################
data_I
_audit_creation_method     'SHELXL-2014/7'
_database_code_depnum_ccdc_archive     'CCDC 1421954'
_chemical_name_systematic
;\
[\m~2~-1,1'-Bis(diphenylphosphanyl)ferrocene-\k^2^<i>P</i>:<i>P</i>']\
bis[(pyrrolidine-1-carbodithioato-\k<i>S</i>)gold(I)]
;
_chemical_name_common     ?
_chemical_formula_moiety     'C44 H44 Au2 Fe N2 P2 S4'
_chemical_formula_sum     'C44 H44 Au2 Fe N2 P2 S4'
_chemical_formula_iupac     '[Au2 Fe (C5 H8 N S2)2  (C34 H28 P2)]'
_chemical_formula_weight     1240.77
_chemical_melting_point     ?
_shelx_space_group_comment
;
The symmetry employed for this shelxl refinement is uniquely defined
by the following loop, which should always be used as a source of
symmetry information in preference to the above space-group names.
They are only intended as comments.
;
_space_group_crystal_system     monoclinic
_space_group_name_H-M_alt     'P 21/c'
_space_group_name_Hall     '-P 2ybc'
loop_
    _space_group_symop_operation_xyz
    'x, y, z'
    '-x, y+1/2, -z+1/2'
    '-x, -y, -z'
    'x, -y-1/2, z-1/2'
_cell_length_a     10.9635(4)
_cell_length_b     14.9720(5)
_cell_length_c     13.0087(4)
_cell_angle_alpha     90
_cell_angle_beta     102.977(3)
_cell_angle_gamma     90
_cell_volume     2080.78(12)
_cell_formula_units_Z     2
_cell_measurement_reflns_used     10685
_cell_measurement_theta_min     3.4580
_cell_measurement_theta_max     30.1770
_cell_measurement_temperature     100(2)
_exptl_crystal_description     block
_exptl_crystal_colour     'dark-yellow'
_exptl_crystal_size_max     0.200
_exptl_crystal_size_mid     0.200
_exptl_crystal_size_min     0.200
_exptl_crystal_density_diffrn     1.980
_exptl_crystal_density_meas     ?
_exptl_crystal_density_method     ?
_exptl_crystal_F_000     1200
_exptl_absorpt_coefficient_mu     7.690
_exptl_absorpt_correction_type     multi-scan
_exptl_absorpt_process_details
;
(CrysAlis PRO; Agilent, 2014)
;
_shelx_estimated_absorpt_T_min     0.308
_shelx_estimated_absorpt_T_max     0.308
_exptl_absorpt_correction_T_min     0.29420
_exptl_absorpt_correction_T_max     1.00000
_diffrn_ambient_temperature     100(2)
_diffrn_radiation_type     MoK\a
_diffrn_radiation_wavelength     0.71073
_diffrn_radiation_source     'SuperNova (Mo) X-ray Source'
_diffrn_radiation_monochromator     Mirror
_diffrn_measurement_device_type
                  'Agilent SuperNova Dual diffractometer with an Atlas detector'
_diffrn_measurement_method     '\w scan'
_diffrn_detector_area_resol_mean     10.4041
_diffrn_reflns_number     24384
_diffrn_reflns_av_R_equivalents     0.0480
_diffrn_reflns_theta_min     3.073
_diffrn_reflns_theta_max     27.493
_diffrn_reflns_theta_full     25.242
_diffrn_measured_fraction_theta_max     0.999
_diffrn_measured_fraction_theta_full     0.999
_diffrn_reflns_limit_h_min     -14
_diffrn_reflns_limit_h_max     14
_diffrn_reflns_limit_k_min     -19
_diffrn_reflns_limit_k_max     19
_diffrn_reflns_limit_l_min     -16
_diffrn_reflns_limit_l_max     16
_diffrn_standards_number     0
_diffrn_standards_interval_count     0
_diffrn_standards_interval_time     0
_diffrn_standards_decay_%     0
_refine_special_details     ?
_reflns_number_total     4777
_reflns_number_gt     4363
_reflns_threshold_expression     'I > 2\s(I)'
_refine_ls_structure_factor_coef     Fsqd
_refine_ls_matrix_type     full
_refine_ls_R_factor_all     0.0257
_refine_ls_R_factor_gt     0.0221
_refine_ls_wR_factor_gt     0.0489
_refine_ls_wR_factor_ref     0.0509
_refine_ls_goodness_of_fit_ref     1.063
_refine_ls_restrained_S_all     1.063
_refine_ls_number_reflns     4777
_refine_ls_number_parameters     250
_refine_ls_number_restraints     0
_refine_ls_hydrogen_treatment     constr
_refine_ls_weighting_scheme     calc
_refine_ls_weighting_details
              'w=1/[\s^2^(Fo^2^)+(0.0208P)^2^+0.4001P] where P=(Fo^2^+2Fc^2^)/3'
_atom_sites_solution_hydrogens     geom
_atom_sites_solution_primary     ?
_atom_sites_solution_secondary     ?
_refine_ls_shift/su_max     0.002
_refine_ls_shift/su_mean     0.000
_refine_diff_density_max     1.570
_refine_diff_density_min     -1.113
_refine_ls_extinction_method     none
_refine_ls_extinction_coef     .
loop_
    _atom_type_symbol
    _atom_type_description
    _atom_type_scat_dispersion_real
    _atom_type_scat_dispersion_imag
    _atom_type_scat_source
    'C' 'C' 0.0033 0.0016
                         'International Tables Vol C Tables 4.2.6.8 and 6.1.1.4'
    'H' 'H' 0.0000 0.0000
                         'International Tables Vol C Tables 4.2.6.8 and 6.1.1.4'
    'N' 'N' 0.0061 0.0033
                         'International Tables Vol C Tables 4.2.6.8 and 6.1.1.4'
    'P' 'P' 0.1023 0.0942
                         'International Tables Vol C Tables 4.2.6.8 and 6.1.1.4'
    'S' 'S' 0.1246 0.1234
                         'International Tables Vol C Tables 4.2.6.8 and 6.1.1.4'
    'Fe' 'Fe' 0.3463 0.8444
                         'International Tables Vol C Tables 4.2.6.8 and 6.1.1.4'
    'Au' 'Au' -2.0133 8.8022
                         'International Tables Vol C Tables 4.2.6.8 and 6.1.1.4'
_computing_data_collection
;
CrysAlis PRO (Agilent, 2014)
;
_computing_cell_refinement
;
CrysAlis PRO (Agilent, 2014)
;
_computing_data_reduction
;
CrysAlis PRO (Agilent, 2014)
;
_computing_structure_solution
;
SHELXS97 (Sheldrick, 2008)
;
_computing_structure_refinement
;
SHELXL2014 (Sheldrick, 2015)
;
_computing_molecular_graphics
;
ORTEP-3 for Windows (Farrugia, 2012) and DIAMOND (Brandenburg,
2006)
;
_computing_publication_material
;
publCIF (Westrip, 2010)
;
loop_
    _atom_site_type_symbol
    _atom_site_label
    _atom_site_fract_x
    _atom_site_fract_y
    _atom_site_fract_z
    _atom_site_U_iso_or_equiv
    _atom_site_adp_type
    _atom_site_calc_flag
    _atom_site_occupancy
    _atom_site_disorder_assembly
    _atom_site_disorder_group
    Au Au 0.81601(2) 0.02934(2) 0.87927(2) 0.01301(5) Uani d 1 . .
    Fe Fe 0.5000 0.0000 1.0000 0.01445(13) Uani d 1 . .
    S S1 0.94626(7) -0.09602(5) 0.89801(6) 0.01689(16) Uani d 1 . .
    S S2 0.79416(8) -0.08799(5) 0.67459(6) 0.02172(18) Uani d 1 . .
    P P1 0.67514(7) 0.13829(5) 0.88458(6) 0.01219(15) Uani d 1 . .
    N N1 0.9156(2) -0.23029(16) 0.76400(18) 0.0145(5) Uani d 1 . .
    C C1 0.8858(3) -0.1454(2) 0.7746(2) 0.0139(6) Uani d 1 . .
    C C2 0.9848(3) -0.2871(2) 0.8506(2) 0.0203(7) Uani d 1 . .
    H H2A 0.9382 -0.2934 0.9072 0.024 Uiso calc 1 . .
    H H2B 1.0686 -0.2619 0.8812 0.024 Uiso calc 1 . .
    C C3 0.9954(3) -0.3769(2) 0.7971(3) 0.0232(7) Uani d 1 . .
    H H3A 1.0746 -0.3806 0.7727 0.028 Uiso calc 1 . .
    H H3B 0.9924 -0.4270 0.8461 0.028 Uiso calc 1 . .
    C C4 0.8842(3) -0.3795(2) 0.7050(3) 0.0245(7) Uani d 1 . .
    H H4A 0.8084 -0.4004 0.7273 0.029 Uiso calc 1 . .
    H H4B 0.9001 -0.4194 0.6488 0.029 Uiso calc 1 . .
    C C5 0.8690(3) -0.2827(2) 0.6669(2) 0.0206(7) Uani d 1 . .
    H H5A 0.9193 -0.2708 0.6140 0.025 Uiso calc 1 . .
    H H5B 0.7802 -0.2688 0.6356 0.025 Uiso calc 1 . .
    C C6 0.5997(3) 0.1135(2) 0.9904(2) 0.0141(6) Uani d 1 . .
    C C7 0.6606(3) 0.0625(2) 1.0801(2) 0.0211(7) Uani d 1 . .
    H H7 0.7432 0.0391 1.0924 0.025 Uiso calc 1 . .
    C C8 0.5766(4) 0.0528(2) 1.1475(2) 0.0268(8) Uani d 1 . .
    H H8 0.5932 0.0220 1.2130 0.032 Uiso calc 1 . .
    C C9 0.4649(3) 0.0963(2) 1.1010(3) 0.0254(8) Uani d 1 . .
    H H9 0.3926 0.0996 1.1296 0.030 Uiso calc 1 . .
    C C10 0.4771(3) 0.1346(2) 1.0040(2) 0.0202(7) Uani d 1 . .
    H H10 0.4152 0.1682 0.9568 0.024 Uiso calc 1 . .
    C C11 0.7323(3) 0.25218(19) 0.9075(2) 0.0131(6) Uani d 1 . .
    C C12 0.7027(3) 0.3055(2) 0.9856(2) 0.0187(7) Uani d 1 . .
    H H12 0.6518 0.2826 1.0298 0.022 Uiso calc 1 . .
    C C13 0.7478(3) 0.3923(2) 0.9990(3) 0.0231(7) Uani d 1 . .
    H H13 0.7283 0.4286 1.0531 0.028 Uiso calc 1 . .
    C C14 0.8207(3) 0.4265(2) 0.9344(3) 0.0241(7) Uani d 1 . .
    H H14 0.8513 0.4860 0.9442 0.029 Uiso calc 1 . .
    C C15 0.8494(3) 0.3739(2) 0.8554(3) 0.0245(7) Uani d 1 . .
    H H15 0.8993 0.3972 0.8107 0.029 Uiso calc 1 . .
    C C16 0.8048(3) 0.2874(2) 0.8419(3) 0.0205(7) Uani d 1 . .
    H H16 0.8238 0.2515 0.7874 0.025 Uiso calc 1 . .
    C C17 0.5506(3) 0.1478(2) 0.7674(2) 0.0133(6) Uani d 1 . .
    C C18 0.4616(3) 0.2152(2) 0.7586(2) 0.0170(6) Uani d 1 . .
    H H18 0.4699 0.2595 0.8120 0.020 Uiso calc 1 . .
    C C19 0.3606(3) 0.2183(2) 0.6723(2) 0.0191(7) Uani d 1 . .
    H H19 0.2980 0.2629 0.6680 0.023 Uiso calc 1 . .
    C C20 0.3520(3) 0.1557(2) 0.5924(2) 0.0214(7) Uani d 1 . .
    H H20 0.2837 0.1579 0.5329 0.026 Uiso calc 1 . .
    C C21 0.4414(3) 0.0906(2) 0.5986(2) 0.0222(7) Uani d 1 . .
    H H21 0.4355 0.0488 0.5428 0.027 Uiso calc 1 . .
    C C22 0.5405(3) 0.0857(2) 0.6862(2) 0.0175(6) Uani d 1 . .
    H H22 0.6015 0.0399 0.6907 0.021 Uiso calc 1 . .
loop_
    _atom_site_aniso_label
    _atom_site_aniso_U_11
    _atom_site_aniso_U_22
    _atom_site_aniso_U_33
    _atom_site_aniso_U_12
    _atom_site_aniso_U_13
    _atom_site_aniso_U_23
    Au 0.01259(7) 0.00937(7) 0.01715(7) 0.00067(4) 0.00346(5) -0.00134(4)
    Fe 0.0201(3) 0.0098(3) 0.0150(3) -0.0028(3) 0.0070(2) -0.0025(2)
    S1 0.0171(4) 0.0131(4) 0.0180(4) 0.0029(3) -0.0011(3) -0.0037(3)
    S2 0.0292(5) 0.0162(4) 0.0168(4) 0.0070(3) -0.0012(3) 0.0001(3)
    P1 0.0129(4) 0.0093(4) 0.0148(3) 0.0002(3) 0.0038(3) -0.0006(3)
    N1 0.0164(13) 0.0101(13) 0.0159(12) -0.0008(10) 0.0011(10) -0.0027(10)
    C1 0.0117(15) 0.0142(16) 0.0160(14) -0.0017(12) 0.0040(11) 0.0003(12)
    C2 0.0243(18) 0.0133(16) 0.0220(16) 0.0060(14) 0.0025(13) 0.0023(13)
    C3 0.032(2) 0.0107(16) 0.0297(17) 0.0047(14) 0.0126(14) 0.0027(13)
    C4 0.0259(19) 0.0113(16) 0.0380(19) -0.0026(14) 0.0111(15) -0.0110(14)
    C5 0.0192(17) 0.0177(17) 0.0247(16) -0.0033(14) 0.0043(13) -0.0101(13)
    C6 0.0175(16) 0.0097(15) 0.0159(14) -0.0034(12) 0.0056(12) -0.0016(11)
    C7 0.0257(19) 0.0187(17) 0.0166(15) -0.0066(14) -0.0001(13) -0.0019(13)
    C8 0.041(2) 0.0240(18) 0.0164(16) -0.0154(17) 0.0084(15) -0.0058(14)
    C9 0.035(2) 0.0177(18) 0.0297(17) -0.0134(15) 0.0205(15) -0.0107(14)
    C10 0.0226(17) 0.0105(16) 0.0306(17) -0.0002(13) 0.0124(14) -0.0038(13)
    C11 0.0111(15) 0.0078(14) 0.0189(14) 0.0008(12) 0.0002(11) -0.0008(11)
    C12 0.0199(17) 0.0158(17) 0.0211(15) -0.0014(13) 0.0061(13) -0.0016(12)
    C13 0.0233(18) 0.0165(17) 0.0302(17) 0.0005(14) 0.0076(14) -0.0072(14)
    C14 0.0231(18) 0.0093(16) 0.041(2) -0.0039(14) 0.0095(15) -0.0031(14)
    C15 0.0226(18) 0.0179(18) 0.0370(19) -0.0027(14) 0.0153(15) 0.0029(14)
    C16 0.0222(18) 0.0153(17) 0.0259(16) 0.0003(14) 0.0095(13) -0.0039(13)
    C17 0.0150(15) 0.0108(15) 0.0151(13) -0.0017(12) 0.0054(11) 0.0033(11)
    C18 0.0177(16) 0.0116(16) 0.0217(15) -0.0010(12) 0.0045(12) 0.0021(12)
    C19 0.0177(17) 0.0170(17) 0.0230(16) 0.0002(13) 0.0055(13) 0.0038(13)
    C20 0.0174(17) 0.0299(19) 0.0155(14) -0.0050(15) 0.0007(12) 0.0041(13)
    C21 0.0252(18) 0.0285(19) 0.0137(14) -0.0022(15) 0.0058(13) -0.0049(13)
    C22 0.0206(17) 0.0159(16) 0.0175(14) 0.0019(13) 0.0074(12) -0.0018(12)
_geom_special_details
;
 All esds (except the esd in the dihedral angle between two l.s. planes)
 are estimated using the full covariance matrix.  The cell esds are taken
 into account individually in the estimation of esds in distances, angles
 and torsion angles; correlations between esds in cell parameters are only
 used when they are defined by crystal symmetry.  An approximate (isotropic)
 treatment of cell esds is used for estimating esds involving l.s. planes.
;
loop_
    _geom_bond_atom_site_label_1
    _geom_bond_atom_site_label_2
    _geom_bond_site_symmetry_2
    _geom_bond_distance
    _geom_bond_publ_flag
    Au P1 . 2.2580(8) ?
    Au S1 . 2.3378(8) ?
    Fe C10 3_657 2.033(3) ?
    Fe C10 . 2.033(3) ?
    Fe C6 3_657 2.039(3) ?
    Fe C6 . 2.039(3) ?
    Fe C9 . 2.044(3) ?
    Fe C9 3_657 2.044(3) ?
    Fe C7 3_657 2.059(3) ?
    Fe C7 . 2.059(3) ?
    Fe C8 . 2.071(3) ?
    Fe C8 3_657 2.071(3) ?
    S1 C1 . 1.757(3) ?
    S2 C1 . 1.689(3) ?
    P1 C6 . 1.796(3) ?
    P1 C17 . 1.809(3) ?
    P1 C11 . 1.818(3) ?
    N1 C1 . 1.327(4) ?
    N1 C2 . 1.478(4) ?
    N1 C5 . 1.478(4) ?
    C2 C3 . 1.531(4) ?
    C2 H2A . 0.9900 ?
    C2 H2B . 0.9900 ?
    C3 C4 . 1.506(5) ?
    C3 H3A . 0.9900 ?
    C3 H3B . 0.9900 ?
    C4 C5 . 1.528(5) ?
    C4 H4A . 0.9900 ?
    C4 H4B . 0.9900 ?
    C5 H5A . 0.9900 ?
    C5 H5B . 0.9900 ?
    C6 C7 . 1.430(4) ?
    C6 C10 . 1.430(4) ?
    C7 C8 . 1.414(5) ?
    C7 H7 . 0.9500 ?
    C8 C9 . 1.399(5) ?
    C8 H8 . 0.9500 ?
    C9 C10 . 1.420(4) ?
    C9 H9 . 0.9500 ?
    C10 H10 . 0.9500 ?
    C11 C12 . 1.386(4) ?
    C11 C16 . 1.395(4) ?
    C12 C13 . 1.388(4) ?
    C12 H12 . 0.9500 ?
    C13 C14 . 1.382(5) ?
    C13 H13 . 0.9500 ?
    C14 C15 . 1.386(5) ?
    C14 H14 . 0.9500 ?
    C15 C16 . 1.381(5) ?
    C15 H15 . 0.9500 ?
    C16 H16 . 0.9500 ?
    C17 C18 . 1.390(4) ?
    C17 C22 . 1.394(4) ?
    C18 C19 . 1.389(4) ?
    C18 H18 . 0.9500 ?
    C19 C20 . 1.387(4) ?
    C19 H19 . 0.9500 ?
    C20 C21 . 1.371(5) ?
    C20 H20 . 0.9500 ?
    C21 C22 . 1.388(4) ?
    C21 H21 . 0.9500 ?
    C22 H22 . 0.9500 ?
loop_
    _geom_angle_atom_site_label_1
    _geom_angle_atom_site_label_2
    _geom_angle_atom_site_label_3
    _geom_angle_site_symmetry_1
    _geom_angle_site_symmetry_3
    _geom_angle
    _geom_angle_publ_flag
    P1 Au S1 . . 169.35(3) ?
    C10 Fe C10 3_657 . 180.00(19) ?
    C10 Fe C6 3_657 3_657 41.11(12) ?
    C10 Fe C6 . 3_657 138.89(12) ?
    C10 Fe C6 3_657 . 138.89(12) ?
    C10 Fe C6 . . 41.11(12) ?
    C6 Fe C6 3_657 . 180.0 ?
    C10 Fe C9 3_657 . 139.24(12) ?
    C10 Fe C9 . . 40.76(12) ?
    C6 Fe C9 3_657 . 111.54(12) ?
    C6 Fe C9 . . 68.46(12) ?
    C10 Fe C9 3_657 3_657 40.76(12) ?
    C10 Fe C9 . 3_657 139.24(13) ?
    C6 Fe C9 3_657 3_657 68.46(12) ?
    C6 Fe C9 . 3_657 111.54(12) ?
    C9 Fe C9 . 3_657 180.0 ?
    C10 Fe C7 3_657 3_657 68.50(14) ?
    C10 Fe C7 . 3_657 111.50(13) ?
    C6 Fe C7 3_657 3_657 40.83(12) ?
    C6 Fe C7 . 3_657 139.17(12) ?
    C9 Fe C7 . 3_657 112.49(14) ?
    C9 Fe C7 3_657 3_657 67.51(14) ?
    C10 Fe C7 3_657 . 111.50(13) ?
    C10 Fe C7 . . 68.50(14) ?
    C6 Fe C7 3_657 . 139.17(12) ?
    C6 Fe C7 . . 40.83(12) ?
    C9 Fe C7 . . 67.51(14) ?
    C9 Fe C7 3_657 . 112.49(14) ?
    C7 Fe C7 3_657 . 180.0 ?
    C10 Fe C8 3_657 . 112.02(14) ?
    C10 Fe C8 . . 67.98(14) ?
    C6 Fe C8 3_657 . 111.87(12) ?
    C6 Fe C8 . . 68.13(12) ?
    C9 Fe C8 . . 39.76(15) ?
    C9 Fe C8 3_657 . 140.24(15) ?
    C7 Fe C8 3_657 . 139.95(13) ?
    C7 Fe C8 . . 40.05(13) ?
    C10 Fe C8 3_657 3_657 67.98(14) ?
    C10 Fe C8 . 3_657 112.02(14) ?
    C6 Fe C8 3_657 3_657 68.13(12) ?
    C6 Fe C8 . 3_657 111.87(12) ?
    C9 Fe C8 . 3_657 140.24(15) ?
    C9 Fe C8 3_657 3_657 39.76(15) ?
    C7 Fe C8 3_657 3_657 40.05(13) ?
    C7 Fe C8 . 3_657 139.95(13) ?
    C8 Fe C8 . 3_657 180.0 ?
    C1 S1 Au . . 98.40(10) ?
    C6 P1 C17 . . 105.75(14) ?
    C6 P1 C11 . . 105.61(14) ?
    C17 P1 C11 . . 103.37(13) ?
    C6 P1 Au . . 108.05(10) ?
    C17 P1 Au . . 115.04(10) ?
    C11 P1 Au . . 118.03(10) ?
    C1 N1 C2 . . 124.6(2) ?
    C1 N1 C5 . . 123.5(2) ?
    C2 N1 C5 . . 111.5(2) ?
    N1 C1 S2 . . 121.7(2) ?
    N1 C1 S1 . . 116.5(2) ?
    S2 C1 S1 . . 121.79(18) ?
    N1 C2 C3 . . 103.7(2) ?
    N1 C2 H2A . . 111.0 ?
    C3 C2 H2A . . 111.0 ?
    N1 C2 H2B . . 111.0 ?
    C3 C2 H2B . . 111.0 ?
    H2A C2 H2B . . 109.0 ?
    C4 C3 C2 . . 104.7(3) ?
    C4 C3 H3A . . 110.8 ?
    C2 C3 H3A . . 110.8 ?
    C4 C3 H3B . . 110.8 ?
    C2 C3 H3B . . 110.8 ?
    H3A C3 H3B . . 108.9 ?
    C3 C4 C5 . . 104.1(3) ?
    C3 C4 H4A . . 110.9 ?
    C5 C4 H4A . . 110.9 ?
    C3 C4 H4B . . 110.9 ?
    C5 C4 H4B . . 110.9 ?
    H4A C4 H4B . . 109.0 ?
    N1 C5 C4 . . 103.6(2) ?
    N1 C5 H5A . . 111.0 ?
    C4 C5 H5A . . 111.0 ?
    N1 C5 H5B . . 111.0 ?
    C4 C5 H5B . . 111.0 ?
    H5A C5 H5B . . 109.0 ?
    C7 C6 C10 . . 107.3(3) ?
    C7 C6 P1 . . 121.7(2) ?
    C10 C6 P1 . . 131.0(2) ?
    C7 C6 Fe . . 70.32(18) ?
    C10 C6 Fe . . 69.22(17) ?
    P1 C6 Fe . . 124.38(15) ?
    C8 C7 C6 . . 108.1(3) ?
    C8 C7 Fe . . 70.42(19) ?
    C6 C7 Fe . . 68.85(17) ?
    C8 C7 H7 . . 125.9 ?
    C6 C7 H7 . . 125.9 ?
    Fe C7 H7 . . 126.4 ?
    C9 C8 C7 . . 108.2(3) ?
    C9 C8 Fe . . 69.09(18) ?
    C7 C8 Fe . . 69.53(18) ?
    C9 C8 H8 . . 125.9 ?
    C7 C8 H8 . . 125.9 ?
    Fe C8 H8 . . 127.1 ?
    C8 C9 C10 . . 109.0(3) ?
    C8 C9 Fe . . 71.15(19) ?
    C10 C9 Fe . . 69.22(17) ?
    C8 C9 H9 . . 125.5 ?
    C10 C9 H9 . . 125.5 ?
    Fe C9 H9 . . 125.7 ?
    C9 C10 C6 . . 107.4(3) ?
    C9 C10 Fe . . 70.02(18) ?
    C6 C10 Fe . . 69.67(18) ?
    C9 C10 H10 . . 126.3 ?
    C6 C10 H10 . . 126.3 ?
    Fe C10 H10 . . 125.6 ?
    C12 C11 C16 . . 119.4(3) ?
    C12 C11 P1 . . 122.1(2) ?
    C16 C11 P1 . . 118.5(2) ?
    C11 C12 C13 . . 119.7(3) ?
    C11 C12 H12 . . 120.1 ?
    C13 C12 H12 . . 120.1 ?
    C14 C13 C12 . . 120.6(3) ?
    C14 C13 H13 . . 119.7 ?
    C12 C13 H13 . . 119.7 ?
    C13 C14 C15 . . 119.9(3) ?
    C13 C14 H14 . . 120.0 ?
    C15 C14 H14 . . 120.0 ?
    C16 C15 C14 . . 119.6(3) ?
    C16 C15 H15 . . 120.2 ?
    C14 C15 H15 . . 120.2 ?
    C15 C16 C11 . . 120.7(3) ?
    C15 C16 H16 . . 119.6 ?
    C11 C16 H16 . . 119.6 ?
    C18 C17 C22 . . 119.1(3) ?
    C18 C17 P1 . . 120.7(2) ?
    C22 C17 P1 . . 120.2(2) ?
    C19 C18 C17 . . 120.6(3) ?
    C19 C18 H18 . . 119.7 ?
    C17 C18 H18 . . 119.7 ?
    C20 C19 C18 . . 119.3(3) ?
    C20 C19 H19 . . 120.3 ?
    C18 C19 H19 . . 120.3 ?
    C21 C20 C19 . . 120.6(3) ?
    C21 C20 H20 . . 119.7 ?
    C19 C20 H20 . . 119.7 ?
    C20 C21 C22 . . 120.2(3) ?
    C20 C21 H21 . . 119.9 ?
    C22 C21 H21 . . 119.9 ?
    C21 C22 C17 . . 120.0(3) ?
    C21 C22 H22 . . 120.0 ?
    C17 C22 H22 . . 120.0 ?
loop_
    _geom_torsion_atom_site_label_1
    _geom_torsion_atom_site_label_2
    _geom_torsion_atom_site_label_3
    _geom_torsion_atom_site_label_4
    _geom_torsion_site_symmetry_1
    _geom_torsion_site_symmetry_2
    _geom_torsion_site_symmetry_3
    _geom_torsion_site_symmetry_4
    _geom_torsion
    _geom_torsion_publ_flag
    C2 N1 C1 S2 . . . . -173.8(2) ?
    C5 N1 C1 S2 . . . . -2.2(4) ?
    C2 N1 C1 S1 . . . . 6.1(4) ?
    C5 N1 C1 S1 . . . . 177.7(2) ?
    Au S1 C1 N1 . . . . -164.2(2) ?
    Au S1 C1 S2 . . . . 15.7(2) ?
    C1 N1 C2 C3 . . . . -179.5(3) ?
    C5 N1 C2 C3 . . . . 8.0(3) ?
    N1 C2 C3 C4 . . . . -27.0(3) ?
    C2 C3 C4 C5 . . . . 35.8(3) ?
    C1 N1 C5 C4 . . . . -158.8(3) ?
    C2 N1 C5 C4 . . . . 13.8(3) ?
    C3 C4 C5 N1 . . . . -30.3(3) ?
    C17 P1 C6 C7 . . . . 150.6(2) ?
    C11 P1 C6 C7 . . . . -100.2(3) ?
    Au P1 C6 C7 . . . . 27.0(3) ?
    C17 P1 C6 C10 . . . . -27.5(3) ?
    C11 P1 C6 C10 . . . . 81.6(3) ?
    Au P1 C6 C10 . . . . -151.2(3) ?
    C17 P1 C6 Fe . . . . 63.9(2) ?
    C11 P1 C6 Fe . . . . 173.08(17) ?
    Au P1 C6 Fe . . . . -59.75(19) ?
    C10 C6 C7 C8 . . . . -0.1(4) ?
    P1 C6 C7 C8 . . . . -178.6(2) ?
    Fe C6 C7 C8 . . . . -59.7(2) ?
    C10 C6 C7 Fe . . . . 59.6(2) ?
    P1 C6 C7 Fe . . . . -118.9(2) ?
    C6 C7 C8 C9 . . . . 0.3(4) ?
    Fe C7 C8 C9 . . . . -58.4(2) ?
    C6 C7 C8 Fe . . . . 58.7(2) ?
    C7 C8 C9 C10 . . . . -0.4(4) ?
    Fe C8 C9 C10 . . . . -59.1(2) ?
    C7 C8 C9 Fe . . . . 58.7(2) ?
    C8 C9 C10 C6 . . . . 0.4(4) ?
    Fe C9 C10 C6 . . . . -59.9(2) ?
    C8 C9 C10 Fe . . . . 60.3(2) ?
    C7 C6 C10 C9 . . . . -0.2(3) ?
    P1 C6 C10 C9 . . . . 178.2(2) ?
    Fe C6 C10 C9 . . . . 60.1(2) ?
    C7 C6 C10 Fe . . . . -60.3(2) ?
    P1 C6 C10 Fe . . . . 118.1(3) ?
    C6 P1 C11 C12 . . . . -7.3(3) ?
    C17 P1 C11 C12 . . . . 103.5(3) ?
    Au P1 C11 C12 . . . . -128.2(2) ?
    C6 P1 C11 C16 . . . . 174.7(2) ?
    C17 P1 C11 C16 . . . . -74.4(3) ?
    Au P1 C11 C16 . . . . 53.8(3) ?
    C16 C11 C12 C13 . . . . -1.4(5) ?
    P1 C11 C12 C13 . . . . -179.3(2) ?
    C11 C12 C13 C14 . . . . 0.7(5) ?
    C12 C13 C14 C15 . . . . 0.1(5) ?
    C13 C14 C15 C16 . . . . -0.2(5) ?
    C14 C15 C16 C11 . . . . -0.5(5) ?
    C12 C11 C16 C15 . . . . 1.3(5) ?
    P1 C11 C16 C15 . . . . 179.3(2) ?
    C6 P1 C17 C18 . . . . 64.2(3) ?
    C11 P1 C17 C18 . . . . -46.6(3) ?
    Au P1 C17 C18 . . . . -176.7(2) ?
    C6 P1 C17 C22 . . . . -113.7(3) ?
    C11 P1 C17 C22 . . . . 135.5(2) ?
    Au P1 C17 C22 . . . . 5.4(3) ?
    C22 C17 C18 C19 . . . . 3.0(4) ?
    P1 C17 C18 C19 . . . . -175.0(2) ?
    C17 C18 C19 C20 . . . . -2.8(5) ?
    C18 C19 C20 C21 . . . . 0.7(5) ?
    C19 C20 C21 C22 . . . . 1.2(5) ?
    C20 C21 C22 C17 . . . . -1.0(5) ?
    C18 C17 C22 C21 . . . . -1.0(4) ?
    P1 C17 C22 C21 . . . . 176.9(2) ?
loop_
    _geom_hbond_atom_site_label_D
    _geom_hbond_atom_site_label_H
    _geom_hbond_atom_site_label_A
    _geom_hbond_site_symmetry_A
    _geom_hbond_distance_DH
    _geom_hbond_distance_HA
    _geom_hbond_distance_DA
    _geom_hbond_angle_DHA
    C13 H13 S2 4_566 0.95 2.86 3.680(3) 144
    C20 H20 S2 3_656 0.95 2.84 3.628(3) 141
_shelx_hkl_file
;
   0   0   2    1.81    0.55
   0   0   3    0.09    0.30
   0   0   3    1.46    0.46
   0   0  -4 1850.33   50.07
   0   0   4 1928.15   51.86
   0   0   4 1890.47   49.50
   0   0  -5    1.04    0.58
   0   0   5    0.58    0.37
   0   0  -5    0.62    0.62
   0   0   5    0.82    0.64
   0   0  -6    0.58    0.61
   0   0  -6    1.97    0.89
   0   0  -7    1.57    0.91
   0   0   7    0.34    0.40
   0   0  -8 1322.11   37.64
   0   0   8 1401.63   43.63
   0   0   8 1197.90   35.56
   0   0   8 1193.73   37.45
   0   0   9    2.83    2.30
   0   0   9    1.70    0.72
   0   0   9    0.60    0.59
   0   0  -9    2.67    1.13
   0   0 -10  293.58   13.36
   0   0  10  268.42   13.34
   0   0 -10  298.42   13.86
   0   0  10  286.03   10.91
   0   0 -11   -0.98    1.10
   0   0  11   -0.17    0.89
   0   0  11   -2.64    2.40
   0   0 -11   -0.61    1.25
   0   0  12  102.37   10.78
   0   0  12   84.48    7.01
   0   0 -12   84.06    7.28
   0   0 -12   79.24    6.91
   0   0 -13   -1.35    1.45
   0   0  13    0.63    0.76
   0   0  13   -1.02    1.90
   0   0 -13    0.69    1.03
   0   0 -14   77.54    7.60
   0   0 -14   67.89    6.88
   0   0  15    1.38    1.72
   0   0 -15   -0.61    1.23
   0   0 -15    0.02    1.19
   0   0 -16  133.76   10.63
   0   0 -16  144.97   11.34
   0   0 -17    1.13    1.04
   0   0 -17   -0.64    1.37
   0   1   2   95.43    3.93
   0   1   3  268.66    9.46
   0   1   3  276.31    9.85
   0   1   3  262.27    9.74
   0  -1  -3  292.52    9.50
   0  -1   3  261.54    8.09
   0   1  -3  252.07    8.71
   0   1   4    9.70    1.55
   0  -1  -4   11.00    1.47
   0  -1   4   13.38    1.33
   0   1  -4   12.69    1.37
   0   1   4   13.72    1.93
   0   1   4   10.03    1.62
   0   1   5 1063.46   31.93
   0   1   5 1122.65   32.88
   0  -1   5 1019.36   29.67
   0  -1  -5 1130.31   31.35
   0   1  -5 1069.48   29.61
   0  -1  -5 1117.27   31.05
   0  -1  -6   40.06    3.51
   0  -1   6   35.98    2.88
   0   1  -6   35.92    3.59
   0  -1  -6   44.25    3.62
   0   1   6   43.00    4.36
   0   1  -6   40.03    2.66
   0   1   6   37.81    3.67
   0  -1   7  371.60   13.77
   0  -1   7  361.45   11.56
   0   1  -7  448.72   15.07
   0  -1  -7  431.42   15.24
   0   1  -7  404.87   12.57
   0   1   7  426.62   15.85
   0   1   7  435.76   17.96
   0  -1  -7  443.75   15.45
   0  -1  -8   12.46    2.24
   0   1   8   15.33    2.45
   0  -1   8   19.98    3.68
   0   1  -8   20.49    1.71
   0  -1   8   14.40    2.07
   0  -1  -8   20.09    2.81
   0   1  -8   23.20    2.91
   0   1  -9 1195.20   32.40
   0   1  -9 1257.34   37.39
   0  -1   9 1334.49   43.69
   0   1   9 1236.77   37.77
   0   1   9 1368.33   45.10
   0  -1   9 1174.07   35.93
   0  -1  -9 1241.30   37.78
   0   1  -9 1264.53   38.61
   0   1  10   24.38    4.89
   0  -1 -10   23.47    3.36
   0   1 -10   20.45    3.23
   0   1  10   20.89    3.63
   0   1  10   21.37    3.11
   0  -1 -10   22.99    3.27
   0  -1  10   21.30    2.78
   0   1 -10   21.83    3.11
   0  -1  10   30.15    5.13
   0   1 -11   85.62    7.20
   0   1 -11   91.19    6.96
   0   1  11   87.73    7.79
   0  -1 -11   85.43    6.95
   0   1  11   93.49    6.54
   0   1  11   93.80   10.08
   0  -1  11   86.76    6.05
   0  -1  11  101.30    9.98
   0  -1 -11   84.93    6.84
   0  -1 -12    1.12    1.07
   0   1 -12    0.76    0.88
   0  -1  12    3.08    1.25
   0   1 -12    1.20    1.15
   0   1  12    2.72    2.47
   0   1  12    2.71    1.04
   0   1  12    1.74    1.33
   0   1  12    1.91    1.18
   0  -1  12    3.43    2.07
   0  -1 -12    2.28    1.23
   0   1  13  233.12   17.76
   0  -1  13  183.44   10.05
   0  -1 -13  166.80   11.04
   0   1 -13  181.21   11.19
   0   1 -13  180.71   11.88
   0  -1  13  225.70   16.87
   0   1  13  206.77   11.93
   0  -1 -13  202.89   11.98
   0  -1 -14   13.82    3.13
   0  -1 -14   12.85    3.00
   0   1 -14   11.48    2.71
   0  -1  14   14.34    4.50
   0   1  14   17.36    5.32
   0   1 -14   13.53    3.12
   0  -1 -15   39.61    5.50
   0  -1  15   45.79    7.95
   0   1  15   45.00    8.41
   0  -1 -15   37.61    5.26
   0   1 -15   39.35    5.33
   0   1 -15   35.37    5.41
   0   1 -16    5.22    2.22
   0  -1 -16    2.59    1.94
   0   1  16    8.69    4.53
   0  -1  16    3.77    2.72
   0   1 -16    4.29    2.29
   0   1 -17  135.46   10.99
   0   1 -17  136.19   11.58
   0  -2   1  147.82    5.59
   0   2   1  157.47    6.10
   0   2   1  133.15    5.71
   0  -2  -2  316.02   10.78
   0  -2   2  279.23    8.66
   0   2   2  282.97    9.45
   0   2   2  303.59   10.57
   0   2  -2  304.73    8.81
   0   2   2  289.10    9.20
   0   2  -2  277.70   10.38
   0  -2   2  308.24    9.07
   0  -2   3   12.93    1.17
   0   2  -3   11.14    1.53
   0   2  -3   13.08    1.13
   0   2   3   14.39    1.29
   0  -2  -3   12.96    1.75
   0  -2  -3   13.71    1.22
   0   2   3   13.85    1.86
   0  -2  -3   15.21    1.52
   0   2   3   13.38    1.99
   0   2   3   13.00    1.48
   0  -2  -4  988.78   26.99
   0   2   4 1069.71   31.07
   0  -2  -4 1120.69   28.96
   0   2  -4  994.12   29.47
   0  -2   4  976.02   27.50
   0   2   4 1022.24   29.62
   0  -2  -4 1043.54   30.17
   0   2   4 1099.72   31.63
   0   2  -4 1056.58   27.67
   0   2   4 1012.42   27.04
   0   2   5   23.73    3.10
   0  -2   5   23.86    1.93
   0   2   5   25.93    3.18
   0   2   5   24.63    2.88
   0  -2  -5   28.40    2.55
   0   2  -5   26.79    2.57
   0  -2  -5   22.96    2.60
   0  -2   6    0.62    0.25
   0   2   6    1.38    0.82
   0  -2   6    0.18    1.02
   0   2   6    1.06    0.85
   0   2  -6    0.39    0.55
   0  -2  -6    1.44    0.77
   0   2   6    0.44    0.49
   0  -2  -6    0.76    0.53
   0   2   7  130.33    8.31
   0  -2  -7  135.65    7.03
   0   2   7  116.47    8.11
   0   2  -7  119.12    6.07
   0  -2   7  106.53    5.37
   0  -2  -7  132.38    7.39
   0  -2  -8  576.36   20.41
   0   2  -8  550.36   17.76
   0   2  -8  571.84   20.93
   0  -2  -8  601.09   19.97
   0   2   8  625.45   23.60
   0  -2   8  508.99   17.39
   0   2   8  572.47   21.97
   0  -2   9   41.31    5.50
   0   2   9   43.30    6.21
   0   2  -9   39.08    4.44
   0   2   9   36.49    4.53
   0   2  -9   40.41    3.99
   0  -2  -9   36.52    4.11
   0  -2   9   36.89    3.16
   0   2  -9   36.00    2.85
   0   2  10  151.80   10.01
   0   2 -10  146.42    9.47
   0   2 -10  137.13    6.00
   0   2 -10  155.08    8.79
   0  -2  10  129.22    6.87
   0  -2 -10  139.05    8.82
   0  -2  10  163.73   11.86
   0   2  10  155.42   12.58
   0  -2  11  126.94   11.06
   0  -2 -11  133.90    8.59
   0   2  11  144.31   12.64
   0   2 -11  117.04    4.89
   0  -2 -11  118.69    8.41
   0  -2  11  112.55    6.44
   0   2  11  127.06    9.18
   0   2 -11  115.94    8.68
   0   2 -11  123.92    8.13
   0  -2 -12  239.99   12.66
   0   2 -12  224.76   13.22
   0  -2  12  227.77   10.09
   0   2  12  216.11   14.71
   0   2 -12  212.47   11.94
   0  -2 -12  213.35   12.35
   0   2  12  240.62   13.08
   0   2  12  242.88   13.87
   0  -2  12  264.16   17.20
   0   2  12  266.49   18.68
   0  -2 -13   36.32    4.80
   0   2 -13   28.89    4.17
   0   2  13   35.39    4.99
   0   2  13   38.61    7.19
   0   2 -13   29.37    4.63
   0  -2  13   44.50    7.09
   0  -2 -13   28.13    4.34
   0   2  14   20.83    5.57
   0   2 -14   12.61    2.78
   0  -2 -14   21.59    3.89
   0   2 -14   16.55    3.65
   0  -2  14   17.82    4.65
   0  -2 -14    8.84    2.58
   0   2  15   47.70    8.74
   0   2 -15   36.76    5.43
   0   2 -15   36.59    5.12
   0  -2 -15   40.72    5.57
   0  -2  15   43.54    7.73
   0   2  16  218.06   19.46
   0   2 -16  156.21   12.35
   0  -2  16  225.33   18.42
   0   2 -16  150.58   11.24
   0   2 -17    5.86    2.38
   0   2 -17    9.00    3.10
   0   3   0    0.73    0.55
   0  -3   0    1.22    0.68
   0   3   0    0.42    0.41
   0  -3   1  954.54   27.44
   0   3  -1  958.59   25.90
   0  -3  -1  963.92   28.37
   0   3   1  898.91   27.69
   0   3  -1  901.65   28.30
   0  -3  -2  156.58    7.47
   0  -3   2  153.16    6.47
   0   3  -2  143.98    5.45
   0  -3   2  153.63    4.89
   0  -3   2  140.44    5.44
   0   3  -2  135.45    7.20
   0   3   2  142.78    6.62
   0   3   2  162.59    7.51
   0   3  -2  145.30    5.73
   0  -3  -3  280.26   11.05
   0   3  -3  246.79   10.56
   0  -3  -3  272.57    9.29
   0   3   3  252.62    9.03
   0   3  -3  261.37    8.42
   0  -3   3  239.04    8.88
   0   3   3  245.49    9.33
   0   3   3  266.48   11.72
   0  -3   3  252.28    8.31
   0   3  -3  245.13    7.87
   0  -3   3  262.47    8.81
   0   3   3  258.32   10.89
   0  -3   4   73.05    4.38
   0   3  -4   73.55    3.48
   0   3   4   69.26    5.33
   0   3   4   72.81    5.72
   0   3   4   65.70    4.10
   0  -3  -4   73.44    3.98
   0   3  -4   66.44    2.70
   0  -3   4   62.12    3.34
   0   3   4   65.45    3.77
   0  -3  -4   67.22    5.01
   0  -3   4   70.40    3.45
   0  -3  -4   72.36    3.72
   0   3  -4   73.18    5.04
   0   3   5  249.36    8.86
   0  -3   5  274.36   11.12
   0   3   5  264.33   12.43
   0  -3  -5  272.28   10.02
   0   3   5  276.73   13.01
   0   3   5  251.31   10.74
   0   3  -5  258.98   11.08
   0  -3   5  246.95    8.82
   0   3  -5  262.70    8.95
   0  -3  -5  259.29   11.44
   0   3   6  130.68    7.64
   0  -3   6  111.63    5.31
   0   3   6  131.45    8.80
   0  -3   6  137.68    7.89
   0   3   6  121.04    4.98
   0  -3  -6  139.89    7.66
   0  -3  -6  143.49    7.69
   0   3  -6  129.96    5.59
   0   3   6  135.22    8.77
   0  -3  -6  141.74    6.77
   0   3  -6  123.82    7.06
   0   3   7  506.82   20.12
   0   3   7  443.02   17.92
   0  -3   7  395.62   13.77
   0  -3   7  411.62   17.62
   0   3   7  442.03   19.04
   0  -3  -7  469.94   15.98
   0   3  -7  434.46   16.02
   0  -3  -7  473.50   17.22
   0   3  -8   38.55    4.37
   0  -3  -8   32.83    3.43
   0   3   8   33.38    4.38
   0  -3  -8   31.92    3.67
   0  -3   8   30.20    2.58
   0   3  -8   29.17    3.13
   0   3   8   29.79    4.31
   0   3   9  208.84   12.65
   0   3  -9  225.02   11.55
   0  -3   9  255.25   13.64
   0  -3   9  183.16    7.82
   0   3   9  220.46   12.81
   0   3   9  232.94   15.04
   0   3  -9  202.57    8.86
   0  -3  -9  211.96   10.81
   0  -3  10  109.04    5.83
   0   3 -10  113.95    6.16
   0   3 -10  115.04    7.44
   0  -3  10  126.54   10.07
   0   3  10  133.16   11.71
   0   3  10  124.89    9.84
   0   3 -10  108.29    8.32
   0  -3 -10  117.52    8.17
   0   3 -11   10.98    1.64
   0   3 -11   12.36    2.71
   0   3  11   10.59    2.92
   0   3  11    7.94    2.50
   0  -3 -11   12.65    2.54
   0  -3  11   11.14    3.00
   0  -3 -11   14.19    2.88
   0  -3  11   12.50    1.81
   0   3  11   13.31    3.94
   0   3 -11   11.89    2.49
   0   3  12    0.77    1.01
   0   3 -12    0.81    0.93
   0  -3 -12    1.52    1.06
   0  -3  12    0.21    1.47
   0   3 -12    0.73    1.13
   0   3  12   -0.05    2.01
   0   3  12    1.48    1.25
   0  -3  13   84.00    9.55
   0   3 -13   79.22    7.89
   0   3 -13   70.00    6.55
   0   3  13   93.16   11.39
   0  -3 -13   83.66    7.14
   0   3  13   84.97    8.21
   0   3 -14   95.55    8.99
   0   3  14  114.10    9.60
   0  -3 -14   95.24    8.08
   0   3 -14   92.37    7.93
   0  -3  14  107.77   11.55
   0   3  15   64.50   10.33
   0   3 -15   57.53    7.12
   0  -3 -15   56.97    6.34
   0  -3  15   77.43   10.12
   0   3 -15   51.92    6.10
   0  -3  16   20.87    5.28
   0   3 -16   19.14    4.35
   0   3 -16   14.51    3.61
   0   3  16   18.72    5.60
   0   3 -17   45.08    6.73
   0   3 -17   42.30    5.91
   0   4   0   75.60    5.45
   0   4   0   86.96    3.31
   0  -4   0   85.48    5.64
   0   4   0   91.15    4.86
   0  -4   1   12.68    2.01
   0  -4   1   10.87    1.43
   0   4   1   11.20    1.93
   0  -4  -1   11.52    2.11
   0   4  -1   20.01    1.89
   0   4   1   13.82    1.99
   0   4  -1   12.22    2.17
   0   4  -2    8.87    1.88
   0  -4  -2    8.14    1.85
   0  -4   2    9.32    1.28
   0   4   2    9.24    1.70
   0   4   2    8.20    1.61
   0  -4   2    8.46    1.53
   0   4  -2    8.05    1.32
   0   4  -2   11.12    1.32
   0   4  -3   49.75    4.58
   0  -4   3   56.19    2.80
   0   4  -3   51.97    3.15
   0   4   3   56.05    4.78
   0  -4  -3   54.51    4.70
   0   4   3   60.84    4.33
   0   4  -3   53.14    3.18
   0  -4   3   50.77    3.12
   0   4   3   57.78    3.47
   0  -4   3   52.74    3.86
   0  -4  -3   64.74    4.19
   0  -4   4  289.11   10.74
   0  -4  -4  304.48   12.92
   0   4   4  312.17   13.56
   0  -4  -4  309.71   10.88
   0   4   4  285.34   10.69
   0   4  -4  295.36    9.86
   0   4  -4  283.99    9.16
   0   4  -4  262.16   12.56
   0  -4   4  257.04    9.56
   0   4   4  301.43   14.35
   0   4   4  275.86   11.09
   0   4   4  300.00   13.36
   0  -4   4  313.57   10.37
   0   4   5   84.84    7.15
   0   4  -5   75.50    3.17
   0  -4  -5   78.46    5.93
   0  -4   5   75.39    4.03
   0  -4   5   73.47    3.95
   0  -4   5   83.93    5.08
   0  -4  -5   87.05    4.51
   0   4  -5   72.82    3.92
   0   4  -5   77.75    5.86
   0   4   5   75.05    6.31
   0   4   5   70.19    4.51
   0   4   5   73.39    4.81
   0   4   6    5.27    1.78
   0  -4  -6    1.23    0.87
   0   4   6    4.06    0.97
   0  -4   6    1.86    0.67
   0   4  -6    2.97    1.23
   0   4  -6    1.57    0.56
   0   4   6    3.17    1.05
   0  -4  -6    2.15    0.75
   0   4   6    5.67    1.83
   0  -4   6    3.08    0.79
   0   4  -7  164.99    9.15
   0  -4   7  144.71    6.71
   0  -4   7  171.13    9.45
   0   4   7  193.16   11.99
   0   4   7  193.13   11.85
   0   4   7  180.05    9.73
   0   4  -7  171.01    7.09
   0   4   7  158.68    6.73
   0  -4  -7  176.61    8.28
   0   4  -8  331.15   14.31
   0  -4  -8  379.13   14.07
   0  -4   8  312.74   11.73
   0   4  -8  365.37   15.96
   0   4   8  390.51   18.94
   0   4   8  362.15   19.19
   0   4   8  334.65   16.81
   0   4   8  373.17   18.51
   0   4   8  357.03   16.21
   0   4   9  107.39    9.05
   0   4  -9  116.42    7.32
   0  -4  -9  131.77    7.60
   0   4  -9  125.39    8.77
   0   4   9  129.50   10.49
   0  -4   9  112.93    5.77
   0  -4   9  135.58    9.49
   0   4   9  131.86    9.47
   0   4   9  146.84   11.93
   0   4 -10    5.77    1.47
   0  -4  10    4.78    0.95
   0   4 -10    5.02    2.02
   0   4  10    7.10    2.69
   0  -4  10    4.06    1.30
   0   4  10    8.22    2.53
   0   4  10    4.83    2.02
   0   4 -11  189.98   11.89
   0   4  11  204.83   14.19
   0   4 -11  183.30   10.26
   0  -4  11  224.73   14.11
   0   4  11  201.53   13.31
   0  -4  11  178.99    7.90
   0   4  11  211.89   16.04
   0   4 -11  177.06    8.92
   0  -4 -12   95.69    7.26
   0   4 -12   84.85    6.93
   0   4  12  103.96   11.51
   0   4  12   90.28    8.78
   0  -4  12   93.22    9.37
   0   4 -12   79.00    7.75
   0   4  12   84.22    9.13
   0   4  13   68.26   10.01
   0   4 -13   65.16    7.12
   0   4  13   68.58    7.58
   0  -4  13   72.93    8.62
   0   4 -13   60.24    6.08
   0  -4 -13   76.12    6.64
   0   4 -14    0.62    1.02
   0  -4  14    1.61    1.81
   0   4  14   -0.01    1.05
   0   4 -14   -0.10    1.19
   0   4  14    3.44    2.23
   0  -4 -14    0.01    1.22
   0   4 -15   53.07    6.11
   0   4  15   73.58   11.06
   0   4 -15   47.05    6.57
   0  -4  15   53.11    8.16
   0   4 -16   81.36    8.96
   0   4  16  110.66   13.99
   0   4 -16   79.61    7.94
   0  -4  16  102.48   11.75
   0   4 -17   18.00    4.22
   0  -4  17   25.98    5.79
   0   4 -17   17.02    3.74
   0   5   0    0.51    0.29
   0  -5   0    2.12    1.11
   0   5   0    1.66    0.96
   0   5   0    0.26    0.58
   0   5   1  188.91   10.00
   0  -5   1  198.48    9.89
   0   5   1  206.14    9.49
   0  -5   1  198.33    8.37
   0   5   1  184.37    7.58
   0  -5  -1  203.91   10.35
   0   5  -1  201.97   10.59
   0   5  -1  198.54    8.21
   0   5  -2  486.70   19.28
   0  -5   2  477.36   15.91
   0   5   2  479.78   18.44
   0   5  -2  488.47   16.74
   0  -5   2  495.75   18.09
   0   5  -2  504.08   15.71
   0  -5  -2  527.15   19.25
   0   5   2  530.25   18.76
   0   5  -3  150.02    9.30
   0  -5  -3  170.77    8.32
   0   5   3  154.41    8.54
   0  -5  -3  163.75    9.32
   0  -5   3  155.75    8.28
   0  -5   3  145.30    6.74
   0   5   3  158.84    9.20
   0   5  -3  163.62    7.12
   0  -5   3  162.38    5.10
   0   5  -3  160.86    6.83
   0   5  -4    7.33    1.93
   0  -5   4    9.21    1.42
   0  -5  -4    9.42    2.33
   0   5   4   10.81    2.49
   0   5  -4    9.48    1.33
   0   5   4   11.32    2.38
   0   5   4   12.23    1.70
   0   5   4    9.97    2.12
   0  -5   4   11.09    1.93
   0  -5   4   11.71    1.34
   0   5   4    9.03    1.80
   0   5  -4   10.09    1.45
   0  -5  -4   11.21    1.89
   0   5   5    4.12    1.02
   0  -5  -5    4.97    1.57
   0   5  -5    4.16    0.96
   0   5   5    2.00    1.20
   0   5  -5    4.18    0.77
   0  -5   5    7.17    1.31
   0   5   5    3.85    1.44
   0   5   5    4.46    1.62
   0   5   5    5.89    1.49
   0   5  -5    3.40    1.42
   0  -5   5    4.39    1.19
   0  -5   5    5.32    1.11
   0   5  -6  328.74    9.77
   0  -5   6  348.33   12.78
   0  -5  -6  336.93   14.99
   0   5   6  320.55   16.33
   0   5   6  357.54   16.82
   0   5  -6  318.01   11.18
   0   5   6  323.18   15.98
   0  -5   6  289.86   10.92
   0   5   6  306.62   12.69
   0   5   6  338.47   17.37
   0   5   6  314.10   12.55
   0  -5   6  291.80   10.75
   0   5  -6  320.53   14.82
   0   5   7  132.85   10.06
   0   5   7  117.09    9.13
   0   5   7  114.97    6.26
   0  -5  -7  112.12    7.96
   0   5  -7  113.17    5.68
   0  -5   7   99.97    5.28
   0  -5   7  124.11    7.35
   0   5  -7  106.43    7.83
   0   5   7  123.63    9.92
   0   5   7  116.80    7.41
   0   5   7  108.87    9.51
   0   5   8   12.15    3.10
   0  -5   8   10.82    1.51
   0   5   8   15.36    3.40
   0   5   8   10.97    2.97
   0   5  -8   10.93    2.41
   0   5  -8   11.03    1.62
   0   5   8   14.77    1.86
   0   5   8   12.47    2.48
   0   5  -8   11.43    2.61
   0  -5  -9   64.27    5.03
   0   5   9   70.76    8.42
   0   5   9   64.46    7.11
   0   5  -9   63.88    6.31
   0   5   9   75.69    8.30
   0  -5   9   62.26    3.97
   0   5  -9   61.53    5.60
   0   5   9   68.08    6.50
   0   5  10  163.98   12.43
   0   5  10  170.58   13.49
   0   5 -10  129.02    7.72
   0   5  10  151.64   10.15
   0   5 -10  137.41    9.36
   0  -5  10  165.97   10.38
   0   5  10  141.54   10.64
   0  -5  10  130.48    5.52
   0  -5  11    8.56    1.43
   0   5  11   12.72    3.88
   0   5 -11    9.73    2.68
   0  -5  11   11.87    3.05
   0   5  11   14.27    3.83
   0   5  11   14.13    3.44
   0   5 -11    8.19    1.93
   0  -5 -12   22.42    3.30
   0   5 -12   17.38    3.11
   0   5  12   18.08    3.98
   0  -5  12   17.85    3.95
   0   5 -12   13.52    3.38
   0   5  12   14.06    4.01
   0   5 -13   34.54    5.50
   0   5 -13   35.28    4.55
   0  -5  13   37.49    5.90
   0  -5 -13   41.35    4.70
   0   5  13   36.53    7.25
   0   5  13   37.91    5.78
   0   5 -14   93.21    9.20
   0  -5  14  116.28   10.99
   0   5  14  127.48   14.36
   0   5  14  103.86    9.97
   0  -5 -14   95.43    7.51
   0   5 -14   85.13    7.55
   0  -5  15   29.21    5.90
   0   5 -15   26.07    4.97
   0   5  15   23.68    6.22
   0   5 -15   18.92    3.67
   0  -5  16   11.53    4.16
   0   5 -16    7.92    2.31
   0   5  16   14.75    5.41
   0   5 -16    7.16    2.80
   0   5 -17   81.50    8.21
   0   5 -17   84.86    9.65
   0   6   0    7.90    0.90
   0  -6   0   11.04    2.44
   0   6   0    8.36    1.77
   0   6   0    8.43    2.19
   0  -6   1  387.18   16.25
   0  -6  -1  373.05   16.35
   0   6   1  397.77   15.30
   0   6  -1  362.94   16.78
   0  -6   1  364.14   13.88
   0   6  -1  399.96   13.96
   0   6   1  360.85   12.54
   0   6   1  361.24   16.31
   0   6   2   73.10    5.89
   0   6   2   71.88    6.15
   0  -6  -2   75.67    5.86
   0   6  -2   78.43    6.81
   0   6  -2   77.41    4.73
   0  -6   2   79.18    5.01
   0  -6  -2   81.90    6.67
   0   6  -2   82.00    5.54
   0   6   2   70.34    4.92
   0  -6   2   80.65    6.31
   0  -6  -3  514.74   18.23
   0  -6  -3  511.72   19.81
   0   6   3  481.19   18.81
   0   6   3  469.99   17.75
   0   6  -3  471.12   19.94
   0   6   3  509.42   19.73
   0  -6   3  459.82   18.27
   0  -6   3  427.16   15.72
   0   6  -3  472.95   16.34
   0   6  -3  451.95   15.51
   0  -6  -4    6.00    1.50
   0   6   4    5.11    1.94
   0   6   4    5.50    1.22
   0   6   4    4.31    1.70
   0  -6  -4    3.73    1.47
   0  -6   4    4.83    0.70
   0  -6   4    5.91    1.62
   0   6   4    4.50    1.36
   0  -6   4    5.72    1.22
   0   6  -4    3.88    1.04
   0   6   4    5.87    1.61
   0   6  -4    4.52    1.07
   0   6  -4    2.62    1.28
   0   6  -5  390.19   12.99
   0   6  -5  389.87   13.63
   0   6   5  392.16   17.84
   0   6   5  441.85   18.92
   0   6   5  382.31   15.97
   0   6   5  398.74   18.30
   0   6  -5  365.12   17.65
   0   6   5  373.56   14.19
   0   6   5  437.90   20.39
   0  -6   5  410.72   12.74
   0  -6   5  351.80   13.44
   0  -6  -5  469.27   18.61
   0  -6   5  402.81   15.48
   0   6   6    0.87    0.69
   0   6   6    1.25    0.83
   0  -6   6    0.18    0.46
   0   6   6   -1.54    1.76
   0   6   6    2.26    1.38
   0   6  -6    2.49    1.53
   0   6   6    0.30    1.23
   0   6  -6    2.02    0.59
   0  -6  -6    1.26    1.15
   0   6  -6    0.51    0.43
   0   6   6    1.10    0.48
   0  -6   6    0.70    0.48
   0  -6   6    1.49    0.73
   0   6   7  291.12   12.69
   0   6  -7  300.56   15.10
   0  -6   7  323.89   12.53
   0   6   7  296.35   16.30
   0   6   7  301.13   13.00
   0   6  -7  305.45    9.37
   0   6   7  302.43   16.87
   0  -6  -7  304.67   14.92
   0  -6   7  251.03   10.79
   0   6   7  310.17   17.86
   0   6  -7  302.39   11.10
   0   6   8  348.05   16.36
   0   6   8  351.88   18.03
   0   6  -8  339.82    9.30
   0   6  -8  351.04   14.11
   0   6  -8  335.74   14.04
   0   6   8  356.96   17.65
   0  -6   8  301.83    8.77
   0   6   8  345.87   10.84
   0   6   8  340.67   12.64
   0   6  -9  117.60    6.08
   0   6   9  112.68    6.21
   0   6   9  117.25   10.27
   0   6   9  124.00    8.63
   0   6  -9  119.38    8.95
   0   6   9  113.27   10.94
   0  -6   9  110.50    5.95
   0   6  -9  110.46    8.30
   0   6   9  110.37   10.78
   0   6 -10    5.17    1.76
   0   6  10    9.15    3.29
   0  -6  10    9.04    2.41
   0   6  10   10.89    2.59
   0   6  10    6.66    2.14
   0  -6  10    8.45    1.52
   0   6 -10    7.60    2.29
   0   6  10    7.98    2.81
   0   6  11  165.08   14.44
   0   6 -11  114.50    8.31
   0   6  11  139.03   11.75
   0   6 -11  142.27   10.68
   0  -6  11  161.92   10.85
   0  -6  11  129.11    6.56
   0   6  12  132.42   13.57
   0   6  12  108.59   10.54
   0  -6  12  117.84    9.77
   0   6 -12  110.07    9.66
   0   6  13   29.99    6.73
   0   6  13   23.06    4.81
   0  -6  13   28.10    4.90
   0   6 -13   18.63    4.05
   0   6 -13   21.59    3.56
   0   6  14   16.59    5.55
   0   6  14   10.64    3.38
   0   6 -14    8.30    2.90
   0   6 -14   10.30    2.71
   0  -6  14   18.97    4.30
   0   6  15  156.51   16.72
   0   6 -15  116.55    9.40
   0  -6  15  165.20   13.39
   0   6 -15  120.91   11.19
   0   6 -16   38.98    5.44
   0   6 -16   50.89    7.31
   0   6 -17    2.63    1.43
   0   7   0    0.81    0.36
   0  -7   0    3.60    1.53
   0   7   0    0.39    0.71
   0   7   0    3.88    1.56
   0  -7  -1  396.77   17.70
   0   7   1  360.13   12.86
   0   7   1  364.36   17.45
   0   7  -1  420.07   15.12
   0   7  -1  414.78   16.73
   0   7  -1  369.56   17.93
   0  -7   1  385.76   15.14
   0  -7   1  397.43   17.56
   0   7   1  399.22   16.16
   0  -7  -2  916.58   31.33
   0   7   2  862.80   30.92
   0   7   2  811.08   26.80
   0  -7  -2  914.41   30.14
   0  -7   2  829.89   27.33
   0   7  -2  851.14   31.81
   0   7  -2  902.61   27.01
   0   7  -2  925.55   28.88
   0  -7   2  835.23   30.33
   0   7   2  917.13   30.29
   0   7  -3   28.71    3.20
   0   7  -3   23.36    3.98
   0  -7  -3   28.66    3.72
   0   7   3   26.75    3.92
   0  -7   3   23.53    3.61
   0   7  -3   28.11    2.95
   0   7   3   29.71    4.14
   0  -7  -3   27.96    4.13
   0  -7   3   21.72    2.70
   0   7   3   23.99    3.23
   0   7   4   56.80    5.66
   0  -7   4   52.43    4.32
   0  -7   4   60.85    5.78
   0   7  -4   56.75    4.32
   0   7  -4   58.14    6.33
   0   7  -4   58.05    4.28
   0   7   4   65.82    6.50
   0   7   4   58.57    6.84
   0   7   4   58.24    5.55
   0  -7   4   58.53    2.24
   0  -7  -4   60.01    6.09
   0   7   5   17.47    3.54
   0   7   5   14.85    2.72
   0   7   5   13.14    2.81
   0   7   5   20.44    4.21
   0   7   5   19.12    3.52
   0   7  -5   11.74    1.76
   0   7   5   14.33    2.18
   0  -7   5   13.95    2.10
   0  -7  -5   18.43    3.53
   0  -7   5   16.67    2.85
   0   7  -5   10.65    2.72
   0  -7   5   15.76    1.38
   0   7  -5   15.63    2.15
   0  -7  -6  754.07   28.17
   0   7   6  738.18   29.36
   0  -7   6  781.77   21.79
   0  -7   6  705.88   24.92
   0  -7   6  642.89   22.92
   0   7  -6  745.48   28.91
   0   7   6  795.94   30.08
   0   7  -6  761.65   21.96
   0   7   6  706.70   23.71
   0   7   6  754.86   29.24
   0   7   6  726.49   26.21
   0   7   6  800.75   32.32
   0   7  -6  727.66   22.94
   0  -7   7  127.30    6.42
   0   7   7  107.05    6.85
   0  -7   7  100.30    6.19
   0   7  -7  119.14    5.24
   0   7   7  114.53    7.85
   0   7  -7  110.86    6.10
   0  -7  -7  137.59    9.67
   0   7  -7  107.06    8.24
   0   7   7  126.36   10.36
   0   7   7  126.13   11.41
   0   7   7  109.52    9.67
   0   7  -7  108.47    9.04
   0   7  -8   95.64    8.29
   0   7  -8   85.29    7.53
   0   7   8   91.44    6.59
   0   7  -8   93.66    5.49
   0   7   8   88.13    6.60
   0   7   8  111.59   10.84
   0  -7   8   85.91    5.52
   0   7   8   97.49    9.19
   0  -7   8   83.81    5.82
   0   7  -8   91.37    3.83
   0   7   8   97.20    9.48
   0   7   9   52.85    7.03
   0   7   9   66.96    8.40
   0   7  -9   73.54    4.74
   0   7   9   68.25    5.32
   0  -7   9   63.83    4.73
   0   7  -9   67.71    6.83
   0   7   9   65.62    5.98
   0   7  -9   64.51    6.76
   0   7  10  479.54   25.81
   0   7 -10  460.22   21.29
   0  -7  10  528.44   19.69
   0   7  10  458.25   16.18
   0   7 -10  429.64   20.02
   0   7  10  485.68   20.06
   0  -7  10  442.84   16.22
   0   7  10  458.61   23.66
   0   7  11    1.83    1.89
   0  -7  11    4.91    1.94
   0   7 -11    3.55    1.70
   0   7  11    3.21    1.78
   0   7  12   50.30    7.42
   0  -7  12   69.52    6.87
   0   7 -12   50.08    6.56
   0   7  12   42.04    7.64
   0  -7  13   18.69    3.81
   0   7 -13   14.35    3.73
   0   7  13   21.62    5.93
   0   7  13   15.24    4.10
   0   7  14  167.32   14.11
   0   7  14  208.97   18.90
   0   7 -14  146.17   12.38
   0   7 -14  155.16   10.63
   0  -7  14  199.97   13.45
   0   7 -15    7.80    2.81
   0  -7  15    4.76    2.20
   0   7 -15    6.49    2.11
   0   7  15   12.82    5.12
   0   7 -16   31.92    4.91
   0   7 -16   31.78    5.93
   0   8   0  256.95    8.25
   0   8   0  287.30   13.02
   0  -8   0  268.66   12.66
   0   8   0  282.34   15.49
   0  -8   0  304.22   15.33
   0   8   1  770.93   19.52
   0  -8   1  737.23   17.64
   0   8   1  698.41   12.21
   0   8  -1  791.64   17.39
   0  -8  -1  801.20   22.53
   0   8  -1  702.61   22.54
   0  -8   1  754.42   21.79
   0   8   1  692.01   21.76
   0   8  -2   10.78    2.09
   0   8  -2    8.19    2.48
   0  -8  -2    5.69    2.42
   0  -8   2   10.24    2.11
   0   8  -2   13.65    2.50
   0  -8   2   10.22    2.61
   0   8   2    9.06    2.47
   0   8   2    6.44    1.49
   0   8   2    7.35    2.42
   0   8   3  916.17   33.56
   0   8  -3  992.72   30.62
   0   8   3  926.14   30.41
   0  -8   3  923.76   33.30
   0   8  -3  935.79   35.09
   0  -8  -3  970.81   34.13
   0   8  -3  909.58   28.82
   0  -8   3  908.57   29.74
   0   8   3  940.64   33.36
   0   8   4    7.42    2.05
   0   8   4   10.79    2.80
   0  -8  -4    6.83    2.23
   0   8   4   10.12    2.44
   0   8  -4    6.89    1.65
   0   8   4    9.54    2.72
   0  -8   4    8.27    2.51
   0   8  -4    9.03    1.76
   0   8  -4   10.92    3.08
   0  -8   4    7.76    1.75
   0   8   5  336.97   19.21
   0   8  -5  303.93   17.09
   0   8  -5  299.96   12.19
   0  -8  -5  317.95   16.47
   0   8   5  318.77   17.07
   0  -8   5  295.38   12.84
   0  -8   5  316.24    8.93
   0   8   5  269.87   12.14
   0   8   5  308.03   15.57
   0   8  -5  310.85   12.57
   0  -8   5  312.93   15.33
   0   8   5  293.05   15.38
   0   8   6   -0.74    1.84
   0   8  -6    1.02    1.33
   0   8   6    1.35    0.75
   0   8  -6    1.58    1.07
   0   8   6   -0.05    1.48
   0  -8   6    0.84    0.48
   0  -8   6   -0.28    0.54
   0   8   6    1.91    1.19
   0  -8   6    2.30    1.45
   0   8  -6    1.17    0.71
   0   8   6   -0.54    1.59
   0  -8  -6    1.21    1.80
   0   8  -6    0.22    0.74
   0   8   7  642.19   24.88
   0   8   7  634.68   27.83
   0   8  -7  687.35   20.00
   0  -8   7  596.34   21.71
   0   8  -7  641.48   21.29
   0   8   7  630.37   28.16
   0   8   7  613.72   21.85
   0  -8  -7  630.46   26.15
   0   8  -7  625.93   25.18
   0   8  -7  625.32   27.15
   0  -8   7  700.45   19.82
   0   8   8  128.28    7.78
   0  -8   8  102.13    6.78
   0   8   8  115.73    8.45
   0   8  -8  115.31    6.61
   0   8  -8  115.90    9.29
   0   8  -8  133.43    5.58
   0  -8   8  136.93    6.75
   0   8  -8  127.87   10.30
   0   8   8  119.99   10.83
   0   8   8  120.69   11.01
   0   8  -9   79.54    7.81
   0   8   9   76.85    6.15
   0   8   9   73.90    8.97
   0  -8   9   72.52    5.54
   0   8   9   80.57    6.55
   0   8  -9   82.86    5.33
   0   8   9   77.86    8.85
   0   8 -10   77.62    5.03
   0   8  10   53.84    7.53
   0   8  10   64.97    5.56
   0   8 -10   69.09    7.39
   0   8  10   68.57    9.04
   0  -8  10   66.37    5.18
   0   8  10   65.13    5.97
   0   8  11  365.41   21.98
   0   8  11  385.26   24.33
   0   8 -11  366.48   19.73
   0   8  12    3.03    1.53
   0   8 -12   -0.10    1.55
   0  -8  12    1.42    1.14
   0   8  12    1.49    1.79
   0   8  13    9.23    3.32
   0   8  13    6.92    3.33
   0   8 -13    8.51    2.78
   0  -8  13    4.98    1.79
   0   8  14    1.31    2.54
   0   8  14    3.33    2.53
   0  -8  14   -0.51    1.38
   0   8 -14   -1.71    1.98
   0   8 -15  210.32   15.53
   0   8 -15  208.25   12.91
   0   8 -16   10.41    2.92
   0  -9   0    0.47    1.53
   0   9   0   -0.15    1.11
   0   9   0   -0.57    1.36
   0   9   0    0.69    0.29
   0   9   0   -0.43    0.82
   0  -9   1   14.04    2.56
   0   9   1   11.55    2.76
   0   9   1   10.09    1.54
   0  -9  -1    8.47    2.61
   0   9  -1   14.67    2.78
   0   9   1    6.36    2.36
   0  -9   1    9.09    2.84
   0   9  -1    8.17    2.59
   0   9  -2 1255.01   45.77
   0   9   2 1392.80   43.55
   0   9  -2 1358.67   40.03
   0   9   2 1188.67   37.81
   0   9   2 1281.50   45.00
   0  -9   2 1361.28   44.93
   0  -9   2 1345.46   40.87
   0  -9  -2 1415.12   45.46
   0   9  -3  100.64    9.57
   0   9   3   80.99    7.77
   0  -9   3   93.25    8.47
   0  -9  -3  107.67    9.18
   0   9  -3   98.99    6.58
   0   9   3   93.13    8.59
   0  -9   3   97.19    7.05
   0   9   3   93.04    6.72
   0   9  -4   90.98    5.89
   0   9   4   92.30    8.24
   0  -9   4   88.49    7.87
   0  -9  -4   95.79    8.34
   0  -9   4   94.60    6.55
   0   9   4   85.44    7.87
   0   9   4   80.49    6.52
   0   9  -4   83.44    8.47
   0   9   5    4.98    2.06
   0   9   5    7.31    2.65
   0  -9  -5    2.84    1.90
   0   9  -5    2.55    1.05
   0   9   5    3.73    1.06
   0   9   5    5.25    2.09
   0   9  -5    4.23    1.33
   0   9  -5    2.60    1.66
   0  -9   5    1.78    0.76
   0  -9   5    3.95    1.95
   0  -9   6 1282.51   31.34
   0  -9   6 1151.86   39.73
   0   9   6 1108.61   40.53
   0   9   6 1112.22   35.88
   0  -9  -6 1204.00   42.07
   0   9   6 1203.59   43.54
   0   9   6 1150.32   41.59
   0   9  -6 1176.53   35.23
   0   9  -6 1175.50   36.02
   0   9  -6 1112.69   39.44
   0  -9   6 1111.16   36.86
   0   9  -7    2.77    0.84
   0  -9  -7    5.91    2.16
   0   9  -7    1.20    0.80
   0  -9   7    4.66    1.37
   0  -9   7    3.76    0.78
   0   9   7    2.64    0.95
   0   9   7    1.49    1.10
   0   9   7    2.18    1.42
   0   9  -7    2.67    1.56
   0   9   7    4.31    2.69
   0   9  -8  123.33    9.99
   0   9  -8  147.66    7.86
   0   9   8  127.73   11.54
   0   9   8  125.32   11.36
   0  -9   8  152.00    6.61
   0   9  -8  146.93    6.57
   0  -9   8  119.33    7.98
   0   9   8  130.84    7.79
   0   9   8  132.40    9.85
   0   9   9   38.53    4.10
   0   9   9   24.64    5.15
   0   9  -9   37.80    5.45
   0   9  -9   36.39    2.49
   0   9  -9   37.56    3.64
   0   9   9   37.47    4.86
   0   9   9   39.58    6.32
   0  -9   9   43.59    3.60
   0  -9   9   36.10    4.05
   0   9 -10  560.54   19.24
   0   9 -10  561.00   25.07
   0   9  10  557.30   29.08
   0   9  10  517.40   27.21
   0   9  11   20.23    5.20
   0   9  11   18.75    4.66
   0   9 -11   22.18    4.42
   0  -9  11   22.87    3.13
   0  -9  12   98.46    7.21
   0   9 -12   73.74    8.47
   0   9  12   74.36    9.54
   0   9  12   67.59   10.11
   0   9  13    5.20    2.97
   0   9  13    4.96    2.65
   0   9 -13    1.33    1.26
   0   9  14  242.13   20.85
   0   9  14  213.70   17.21
   0   9 -14  193.67   14.84
   0   9 -15   -0.77    1.38
   0   9 -15   -0.89    1.23
   0  10   0    6.13    2.39
   0  10   0    5.18    0.71
   0 -10   0    2.84    1.35
   0  10   0    4.10    1.96
   0  10   1  618.78   19.72
   0 -10  -1  662.64   28.36
   0  10  -1  635.56   29.16
   0  10  -1  735.42   27.84
   0  10   1  626.41   28.42
   0 -10   1  665.42   25.15
   0  10  -1  706.32   24.98
   0  10   1  701.77   26.43
   0  10   1  754.21   29.82
   0 -10   1  674.57   28.57
   0  10  -2   21.24    3.69
   0 -10   2   25.79    4.70
   0  10   2   20.11    3.95
   0 -10   2   20.97    3.41
   0 -10  -2   20.99    4.23
   0  10  -2   20.71    3.17
   0  10   2   22.60    4.39
   0  10   2   18.70    2.51
   0 -10  -3  545.19   24.67
   0 -10   3  536.81   21.20
   0  10   3  558.67   25.22
   0  10   3  477.16   19.47
   0 -10   3  505.83   24.16
   0  10   3  521.72   23.55
   0  10  -3  543.05   20.34
   0  10  -3  578.63   22.16
   0 -10   4   93.47    8.98
   0 -10   4   97.28    7.48
   0  10  -4   94.43    6.89
   0  10   4   94.02    8.90
   0 -10  -4  110.14    9.68
   0  10   4   91.33    7.38
   0  10   4   84.46    8.73
   0 -10  -5  286.51   16.71
   0  10   5  286.62   17.08
   0  10  -5  290.80   13.12
   0  10   5  255.67   14.54
   0 -10   5  282.59   13.87
   0 -10   5  277.97   16.21
   0  10   5  277.18   16.40
   0 -10   6   83.73    7.77
   0 -10  -6   95.98    8.89
   0  10  -6   80.31    7.40
   0  10   6   94.61    9.39
   0  10   6   86.76    8.12
   0  10  -6   89.48    6.10
   0  10   6  100.36    8.98
   0 -10   6   74.35    6.23
   0  10   6   86.43    5.80
   0  10   7  281.47   16.32
   0 -10   7  268.02   13.71
   0 -10  -7  295.95   17.12
   0  10   7  273.27   12.37
   0  10  -7  276.79   15.69
   0  10   7  320.53   19.05
   0  10   7  271.07   16.80
   0  10  -7  305.06   12.14
   0  10  -7  309.34   13.18
   0  10   8   28.67    5.59
   0  10  -8   26.40    3.27
   0  10   8   22.95    4.90
   0  10   8   28.12    3.24
   0  10  -8   21.61    4.17
   0 -10   8   24.45    3.68
   0  10  -8   29.49    2.84
   0  10   8   30.66    4.81
   0 -10   8   28.57    2.18
   0  10   9   70.04    9.00
   0  10  -9   72.30    7.88
   0  10   9   73.67    7.56
   0  10  -9   85.86    5.91
   0 -10   9   92.85    4.81
   0  10   9   76.38    9.31
   0 -10   9   69.12    6.39
   0  10  10   19.71    4.99
   0  10 -10   22.28    4.41
   0  10  10   14.21    4.16
   0  10 -10   17.44    2.58
   0  10  11  260.03   19.62
   0  10  11  225.28   17.62
   0  10 -11  271.50   16.94
   0  10 -12   91.68    9.77
   0  10  12  106.52   12.81
   0  10  12   91.52   10.99
   0  10  13   13.55    4.48
   0  10 -13   12.33    3.54
   0  10  13   18.37    5.74
   0  10  14    3.18    2.92
   0  10 -14    0.07    1.20
   0  10  14    3.75    2.38
   0  11   0    0.76    1.24
   0 -11   0   -0.47    1.35
   0  11   0    0.98    0.34
   0 -11  -1   80.51    8.74
   0 -11   1   80.06    8.80
   0  11  -1   89.61    7.44
   0  11   1   78.34    4.28
   0  11   1   91.34    8.10
   0 -11   2  511.38   24.86
   0  11  -2  531.53   20.83
   0  11   2  515.47   23.10
   0  11  -2  557.34   23.17
   0  11   2  454.63   17.15
   0 -11  -2  521.25   24.76
   0 -11   3  197.70   14.31
   0 -11  -3  207.95   14.43
   0  11   3  206.21   13.81
   0 -11   3  201.78   12.02
   0  11   3  187.18   10.20
   0  11  -3  210.90   11.55
   0  11  -3  216.98   12.69
   0 -11   4   -1.21    2.14
   0  11   4    2.12    1.23
   0 -11   4    0.61    0.86
   0  11   4    4.79    2.04
   0  11  -4    1.98    1.06
   0 -11  -4    2.34    2.06
   0  11  -4    2.31    0.83
   0 -11  -5   27.83    5.05
   0  11   5   38.52    6.05
   0  11  -5   37.48    4.43
   0 -11   5   39.48    4.84
   0  11   5   34.52    4.85
   0 -11   5   33.82    5.61
   0  11  -5   37.89    4.40
   0  11  -5   29.07    4.55
   0  11  -6  328.88   17.63
   0  11   6  324.59   14.46
   0  11   6  319.38   17.87
   0 -11  -6  355.46   19.70
   0 -11   6  342.51   16.57
   0  11   6  366.54   20.01
   0 -11   6  359.62   19.15
   0  11  -6  371.37   15.68
   0  11   6  364.23   20.88
   0 -11  -7   10.37    2.86
   0  11   7   15.06    3.63
   0  11   7   14.93    2.42
   0  11  -7   18.95    2.96
   0  11   7   13.79    3.62
   0 -11   7   11.21    2.53
   0  11   7   10.59    3.38
   0  11  -7   14.75    3.49
   0  11  -8    3.28    1.54
   0  11  -8    0.17    0.30
   0  11   8    5.24    2.64
   0  11   8    3.55    1.84
   0  11   8    6.82    2.76
   0 -11   8    3.08    1.55
   0  11  -8    4.87    2.06
   0  11   9   17.01    4.27
   0  11  -9   19.66    4.13
   0  11   9   22.12    4.97
   0  11  -9   25.61    3.36
   0  11  10  240.63   18.42
   0  11 -10  267.78   16.90
   0  11 -10  296.69   12.73
   0  11  10  236.90   18.31
   0  11  11   41.48    7.52
   0  11 -11   46.29    6.69
   0  11  11   33.53    6.94
   0  11 -12   18.10    4.22
   0  11  12   10.45    4.16
   0  11  12   11.29    3.94
   0  11 -13   45.10    7.18
   0  11  13   54.77    9.35
   0  11  13   48.28    8.35
   0  11  14   88.05   11.51
   0  11  14  108.81   13.87
   0  12   0  165.31   11.39
   0 -12   0  155.46   13.01
   0 -12  -1   90.63    9.66
   0  12   1   88.24    4.49
   0  12   1   96.40    8.81
   0  12  -1   97.81    8.29
   0 -12   1  100.43   10.19
   0 -12   2    8.61    3.07
   0  12   2   12.50    1.88
   0  12   2   12.71    3.40
   0  12  -2   15.15    3.16
   0 -12  -2   10.78    3.18
   0 -12   3   84.70    9.55
   0  12   3   95.56    9.45
   0 -12  -3   98.20    9.94
   0  12   3   83.15    6.28
   0  12  -3   90.79    7.59
   0 -12   4  187.04   14.60
   0  12   4  179.02   10.87
   0  12   4  210.91   14.81
   0 -12  -4  200.73   14.66
   0  12  -4  203.90   11.82
   0  12  -5   52.04    5.52
   0 -12   5   47.38    7.10
   0 -12  -5   56.33    7.57
   0  12   5   53.96    7.44
   0  12   5   46.31    5.67
   0  12  -5   42.79    5.78
   0  12  -5   57.86    5.75
   0  12   6    1.19    1.41
   0  12   6    1.35    1.33
   0  12  -6    1.31    1.88
   0  12  -6    3.17    1.42
   0  12   6    1.38    0.56
   0  12  -6    0.09    0.81
   0 -12  -6   -2.82    2.52
   0 -12   6   -0.47    1.41
   0  12  -7  117.41    8.23
   0  12  -7  116.48    7.58
   0 -12  -7  104.44   10.34
   0  12  -7  102.06    9.59
   0  12   7  115.07   11.73
   0  12   7   99.95    9.86
   0  12  -8  195.31   10.65
   0  12   8  188.02   15.55
   0  12  -8  165.56   12.92
   0  12   8  148.14   12.91
   0  12   9   65.87    9.23
   0  12  -9   74.15    6.06
   0  12   9   59.91    8.31
   0  12  -9   62.60    7.76
   0  12  10    6.09    2.77
   0  12 -10    5.72    2.54
   0  12  10    6.08    2.93
   0  12  11   77.32   10.34
   0  12 -11   80.21    9.18
   0  12  11   66.23    9.63
   0  12 -12  140.22   12.73
   0  12  12  138.72   14.41
   0  12  12  144.12   15.04
   0  12  13   62.77   10.11
   0  12 -13   53.12    7.89
   0  12  13   52.58    9.12
   0  12  14    3.75    2.61
   0 -13   0    0.40    1.68
   0  13   0    0.28    1.22
   0  13  -1  115.65    9.46
   0  13   1  114.13   10.04
   0 -13  -1   93.09   10.25
   0  13   1  107.31    4.90
   0 -13   1  101.04   10.90
   0  13  -2  140.08   10.17
   0  13   2  143.30   11.68
   0 -13   2  122.37   12.13
   0 -13  -2  115.88   11.53
   0  13   2  113.07    6.29
   0  13   3  213.50   10.68
   0  13   3  250.27   16.53
   0 -13   3  204.78   16.22
   0 -13  -3  241.97   16.84
   0  13  -3  251.98   14.08
   0  13   4    7.31    2.99
   0  13   4    4.34    1.58
   0  13  -4    2.26    1.42
   0 -13   4    3.76    1.58
   0 -13  -4    1.63    1.68
   0 -13  -5  233.66   16.60
   0  13   5  227.33   16.70
   0 -13   5  226.68   16.67
   0  13   5  201.63   12.59
   0  13  -5  241.28   13.39
   0  13  -5  202.75   14.04
   0  13  -6   60.31    7.50
   0  13   6   63.90    8.76
   0 -13  -6   63.76    8.31
   0  13  -6   70.13    6.66
   0  13   6   64.87    7.23
   0  13  -7   21.04    4.49
   0  13   7   21.10    4.39
   0  13  -7   32.26    4.44
   0  13   7   28.88    6.14
   0  13  -8    6.68    1.87
   0  13  -8    3.58    2.06
   0  13   8    3.67    2.06
   0  13   8    7.65    3.39
   0  13  -9   22.11    3.45
   0  13   9   25.88    6.15
   0  13  -9   21.30    4.76
   0  13   9   11.20    3.87
   0  13  10   44.84    8.05
   0  13  10   46.08    7.71
   0  13 -10   47.64    7.11
   0  13 -11   11.59    3.79
   0  13  11   20.18    5.85
   0  13  11   15.87    4.59
   0  13 -12   -1.58    2.11
   0  13  12    2.36    2.49
   0  13  12    5.86    3.31
   0  13  13  128.07   14.81
   0  13  13  112.61   13.85
   0  13  14   35.40    7.76
   0  14   0  132.59   10.98
   0 -14   0  112.46   11.86
   0 -14   1   10.87    3.43
   0  14   1   12.29    1.35
   0  14  -1    7.24    2.40
   0  14   1   15.39    3.87
   0 -14  -1   19.21    4.84
   0 -14   2    0.44    1.84
   0  14   2    8.22    2.84
   0 -14  -2    0.96    2.00
   0  14   2    4.28    1.11
   0  14  -2    9.11    2.81
   0  14   3   67.06    5.25
   0 -14  -3   62.75    8.70
   0  14   3   86.63    9.69
   0  14  -3   79.88    8.00
   0 -14   3   65.98    9.23
   0  14   4  377.79   22.03
   0  14  -4  310.34   18.26
   0 -14   4  329.87   21.69
   0  14   4  307.33   14.82
   0 -14  -4  361.27   21.78
   0  14  -4  362.48   18.19
   0  14  -5   34.45    5.00
   0  14   5   37.02    6.77
   0  14  -5   27.47    5.15
   0 -14   5   24.33    5.29
   0  14   5   28.94    4.30
   0 -14  -5   32.55    6.23
   0  14  -6   29.99    5.43
   0  14  -6   32.93    4.81
   0  14   6   27.65    4.50
   0  14   6   32.81    6.52
   0 -14  -6   25.64    5.36
   0  14  -7   40.06    6.36
   0  14  -7   56.05    6.16
   0  14   7   48.04    6.46
   0  14   7   50.30    8.37
   0  14  -8  122.63   11.75
   0  14   8  121.59   13.39
   0  14   8  121.08   11.26
   0  14  -9   42.88    6.90
   0  14   9   35.42    7.23
   0  14   9   38.69    6.60
   0  14  -9   44.80    5.17
   0  14  10   16.55    4.56
   0  14  10   21.46    5.67
   0  14 -10   24.29    5.26
   0  14  11   21.82    5.52
   0  14  11   28.61    6.87
   0  14 -11   24.97    5.57
   0  14  12  152.70   15.57
   0  14  12  155.37   16.21
   0  14  13   12.74    4.75
   0 -15   0   -2.22    2.56
   0  15   0    4.45    2.91
   0  15   1  134.06   12.08
   0  15  -1  145.09   11.75
   0 -15  -1  129.80   13.07
   0 -15   1  118.37   12.73
   0  15   2   72.95    8.97
   0 -15   2   58.23    8.94
   0  15  -2   70.21    7.98
   0  15   2   64.24    4.10
   0 -15  -2   69.96    9.36
   0  15   3  184.14    9.21
   0  15  -3  200.98   13.89
   0  15   3  226.51   16.69
   0 -15  -3  214.29   16.84
   0 -15   3  186.31   16.32
   0  15  -4    2.17    1.47
   0  15   4    2.06    1.08
   0 -15  -4    1.86    1.66
   0 -15   4    2.61    1.55
   0  15  -4    4.00    2.14
   0  15   4    0.02    3.13
   0 -15  -5  309.54   20.63
   0  15  -5  327.10   17.57
   0  15  -5  300.17   18.75
   0  15   5  277.65   14.71
   0  15   5  331.79   21.69
   0  15   6   29.22    4.68
   0  15   6   40.18    7.33
   0  15  -6   38.85    5.43
   0  15  -6   25.51    5.36
   0  15  -7   37.54    6.47
   0  15  -7   49.54    5.91
   0  15   7   26.25    6.19
   0  15   7   36.41    5.64
   0  15  -8    1.47    2.18
   0  15  -8    0.97    1.36
   0  15   8   -0.49    1.88
   0  15   8    2.16    1.86
   0  15  -9  108.20   11.44
   0  15   9  120.11   13.82
   0  15   9   98.32   10.68
   0  15  10   13.19    4.19
   0  15  10   18.61    5.44
   0  15 -10   15.07    4.22
   0  15  11   68.46   10.77
   0  15  11   56.33    8.84
   0  15  12    7.30    3.00
   0 -16   0  476.49   28.65
   0  16   0  573.83   27.51
   0 -16  -1   21.77    5.55
   0  16   1   29.80    5.66
   0  16  -1   23.53    5.02
   0 -16   1   13.73    4.54
   0 -16   2   23.02    5.50
   0  16   2   26.50    5.72
   0  16  -2   23.33    4.75
   0 -16  -2   22.09    5.52
   0  16   3   37.53    6.80
   0  16  -3   24.33    4.89
   0 -16   3   24.48    5.86
   0 -16  -3   38.63    6.99
   0  16  -3   32.58    5.66
   0  16   4  636.52   31.53
   0 -16  -4  566.80   30.25
   0  16  -4  602.45   26.73
   0  16   4  494.67   19.76
   0  16  -4  510.91   26.55
   0  16   5    3.40    1.55
   0  16  -5    4.91    1.93
   0  16  -5   10.15    3.48
   0  16   5    8.10    3.70
   0  16  -6   30.31    4.89
   0  16   6   19.59    5.37
   0  16   6   20.69    3.75
   0  16  -6   16.62    4.42
   0  16   7   58.80    7.05
   0  16  -7   59.90    8.48
   0  16   7   67.21   10.14
   0  16  -7   71.04    7.69
   0  16  -8  168.39   14.76
   0  16   8  194.46   17.84
   0  16  -8  187.66   12.53
   0  16   8  150.48   12.53
   0  16   9   -1.39    1.90
   0  16   9    2.85    1.66
   0  16  -9    5.82    2.99
   0  16  10    1.95    2.03
   0  16  10   -1.88    1.78
   0  16  11    9.81    3.69
   0  17   0    3.45    2.34
   0 -17   0    5.08    3.15
   0 -17   1  131.12   14.41
   0  17  -1  149.00   13.26
   0 -17  -1  133.42   14.19
   0  17   1  136.10   13.11
   0  17  -2   44.92    6.94
   0  17  -2   35.90    6.18
   0  17   2   39.93    7.28
   0 -17  -2   43.48    8.04
   0  17  -3  136.91   12.73
   0  17  -3  185.61   14.43
   0  17   3  178.32   15.80
   0  17  -4    8.57    3.36
   0  17  -4   12.22    3.23
   0  17   4   16.15    5.19
   0  17   5  472.92   28.05
   0  17  -5  416.89   22.35
   0  17   6   10.67    4.04
   0  17  -6   14.38    3.61
   0  17  -6   10.45    3.67
   0  17  -7   28.66    6.15
   0  17  -7   36.32    5.60
   0  17   7   36.92    7.75
   0  17  -8    8.03    3.44
   0  17   8    6.99    3.80
   0  18   0  333.42   20.75
   0  18   0  441.88   25.24
   0  18   1    0.73    1.46
   0  18  -1    0.25    1.52
   0  18  -1    0.46    1.88
   0  18  -2    1.96    1.76
   0  18  -2   -1.06    1.59
   0  18   2    0.07    1.72
   0  18   3    2.34    1.70
   0  18  -3    5.27    2.90
   0  18  -3   -0.54    1.72
   0  18  -4  524.15   26.49
   0  18   4  524.47   30.04
   0  18  -5   -1.36    2.08
   0  18   5   -1.27    2.86
   0  18  -5   -1.26    1.41
   0  18  -6   23.41    5.70
   0  18   6   31.55    6.93
   0  18  -6   15.77    4.12
   0  18  -7    2.35    1.74
   0  18  -7    1.60    2.23
   0  19   0    1.10    1.61
   0  19   0   -1.67    2.75
   0  19  -1   81.84    9.99
   0  19  -1  104.13   12.06
   0  19   1   98.07   12.10
   0  19  -2   34.79    6.65
   0  19   2   50.35    8.72
   0  19  -2   45.86    7.85
   0  19   3  123.97   14.07
   0  19  -3  107.98   11.96
   0  19  -3   90.17   11.01
   0  19  -4    0.61    1.39
   0  19  -4   -0.15    1.66
   0  19  -5  173.19   15.87
   0  19  -5  208.70   16.19
   0  19  -6   32.72    6.03
   0  19  -6   22.10    5.63
   0  20   0  100.28   12.71
   0  20  -1   16.70    5.14
   0  20  -2   10.30    3.90
   0  20  -2    4.70    2.47
   0  20  -3   80.65   10.70
   0  20  -3   57.33    9.07
   0  20  -4  130.07   14.09
   0  20  -4  175.76   15.58
   0  20  -5   29.22    6.20
   0  20  -5   22.24    5.90
  -1   0  17    2.59    2.36
   1   0 -17   -1.04    1.55
  -1   0  16   28.95    7.02
   1   0 -16   20.35    3.94
   1   0 -16   20.70    3.99
   1   0 -15   -2.53    1.65
  -1   0  15    0.02    1.85
   1   0 -15   -0.02    1.43
   1   0 -14  303.25   16.17
   1   0 -14  336.70   16.66
  -1   0  14  364.57   24.15
   1   0 -13    0.18    1.15
   1   0 -13    0.89    1.02
  -1   0  13    0.52    1.90
  -1   0  12   17.98    3.50
  -1   0  12   27.59    5.70
   1   0 -12   18.60    3.20
   1   0 -12   23.55    3.64
  -1   0  11    0.92    0.71
  -1   0  11    0.39    0.21
   1   0 -11    0.82    0.96
   1   0 -11    0.09    0.77
   1   0 -10  693.16   23.89
  -1   0  10  634.87   19.20
   1   0 -10  687.21   23.50
  -1   0  10  631.46   25.00
  -1   0   9    0.94    0.49
  -1   0   9    1.07    0.64
   1   0  -9    1.43    1.13
   1   0  -8   76.40    5.43
   1   0  -8   77.78    5.33
  -1   0   8   59.40    3.55
  -1   0   8   63.50    5.60
   1   0  -7   -0.29    0.69
  -1   0   7    1.19    0.74
   1   0  -7    0.33    0.53
  -1   0   7    0.66    0.40
  -1   0   6 1726.11   47.69
   1   0  -6 1927.45   50.17
   1   0  -6 1917.68   48.06
  -1   0   6 1752.03   51.27
   1   0  -5    1.25    0.43
  -1   0   5    1.71    0.50
   1   0  -5    3.97    0.91
  -1   0   4  107.41    4.18
   1   0  -4  111.98    4.24
  -1   0   3    2.02    0.41
   1   0  -3    0.61    0.23
   1   0  -3    1.14    0.34
  -1   0   3    0.19    0.21
  -1   0   2 1058.32   27.82
  -1   0  -2 4009.12   99.33
  -1   0  -2 3790.37   99.90
   1   0   2 3926.83   99.41
   1   0   2 4044.83  101.58
  -1   0  -3    0.23    0.35
  -1   0  -3   -0.58    0.49
   1   0   4 1615.90   45.46
  -1   0  -4 1613.86   42.40
   1   0   4 1535.59   41.08
   1   0   5    0.71    0.30
  -1   0  -5    2.44    0.91
   1   0   5    1.24    0.83
  -1   0  -6  797.93   21.49
   1   0   6  790.81   27.71
  -1   0  -6  786.35   25.16
  -1   0  -6  769.72   23.58
  -1   0  -7    0.21    0.28
   1   0   7    0.51    0.70
  -1   0  -7   -0.04    0.57
   1   0   7    1.56    0.66
  -1   0  -8  204.02    7.56
   1   0   8  179.80    9.53
   1   0   8  245.49   14.34
  -1   0  -8  209.19    9.86
  -1   0  -8  215.67    7.27
   1   0   8  209.51    9.03
   1   0   8  220.01   12.93
   1   0   8  195.71    9.07
   1   0   9    0.10    1.23
  -1   0  -9    0.66    0.95
   1   0   9    1.05    0.44
   1   0   9   -0.11    0.61
  -1   0  -9    0.81    0.37
   1   0   9    1.01    0.58
  -1   0  -9   -0.24    1.12
   1   0   9    0.12    0.68
  -1   0  -9    0.57    0.31
  -1   0 -10  778.11   27.44
   1   0  10  816.22   26.49
   1   0  10  828.43   25.86
   1   0  10  879.68   33.91
   1   0  10  848.10   27.39
  -1   0 -10  851.74   29.60
   1   0  11    0.94    0.63
  -1   0 -11   -1.04    1.29
   1   0  11    1.03    1.68
   1   0  11   -0.69    0.62
  -1   0 -11    0.49    0.83
   1   0  11    0.39    0.43
   1   0  12  329.99   20.06
  -1   0 -12  305.58   15.94
   1   0  12  319.73   12.32
   1   0  12  310.47   11.61
  -1   0 -12  284.57   14.45
  -1   0 -13   -1.06    1.42
  -1   0 -13   -0.92    1.42
   1   0  13   -0.43    1.48
  -1   0 -14   62.81    7.17
  -1   0 -14   50.03    5.87
   1   0  15    3.56    2.86
  -1   0 -15   -0.14    1.06
  -1   0 -15    0.05    1.47
  -1   0 -16   46.37    6.60
   1   0  16   48.90    8.46
  -1   0 -17   -1.61    1.70
   1   1 -17   20.08    4.29
   1  -1 -17   17.70    3.83
  -1  -1  17   21.79    5.99
   1   1 -17   16.56    3.83
  -1   1  17   23.26    6.19
  -1  -1  16    9.80    4.19
   1   1 -16    4.65    2.11
  -1   1  16    6.33    3.48
   1  -1 -16    5.27    1.78
   1   1 -16    4.04    1.99
   1  -1 -16    4.09    1.68
   1  -1 -15  334.23   16.90
  -1  -1  15  413.07   26.01
   1  -1 -15  325.47   17.25
  -1   1  15  390.13   26.20
   1   1 -15  316.44   16.80
   1   1 -15  296.86   16.74
   1   1 -14    9.99    2.65
   1   1 -14    7.13    2.16
   1  -1 -14    9.18    2.50
   1  -1 -14   11.11    2.67
  -1   1  14   11.78    4.48
  -1  -1  14   14.37    4.56
   1  -1 -13  224.91   12.47
  -1  -1  13  252.36   18.50
   1   1 -13  223.54   12.82
   1   1 -13  222.26   12.88
   1  -1 -13  219.63   12.89
  -1   1  12   50.56    4.03
   1   1 -12   42.99    5.02
  -1  -1  12   41.49    4.92
  -1   1  12   52.72    7.98
   1  -1 -12   51.21    5.21
   1  -1 -12   40.91    4.93
  -1  -1  12   43.86    7.02
   1   1 -12   39.68    4.84
  -1   1  12   54.60    6.76
   1  -1 -11  225.85   11.98
  -1   1  11  246.13   16.98
  -1   1  11  217.42    9.95
  -1  -1  11  262.44   17.01
   1  -1 -11  212.26   11.14
   1   1 -11  221.45   11.87
  -1   1  11  220.08   13.99
  -1  -1  11  209.79   11.75
   1   1 -11  219.39   11.69
   1   1 -10   48.68    4.74
  -1  -1  10   43.27    4.66
   1  -1 -10   48.93    4.84
  -1   1  10   42.63    5.47
   1   1 -10   48.48    4.82
  -1   1  10   45.36    3.98
  -1  -1   9  286.17   13.65
   1   1  -9  353.13   14.07
   1  -1  -9  350.66   14.38
   1   1  -9  311.41    9.22
  -1   1   9  309.85   12.66
   1  -1  -8   28.71    3.04
   1   1  -8   27.65    1.83
   1  -1  -8   32.15    3.59
  -1  -1   8   24.49    3.18
  -1   1   8   26.27    2.83
   1   1  -8   30.18    3.33
   1  -1  -7  627.77   19.43
  -1   1   7  617.79   20.04
  -1  -1   7  567.47   20.53
   1  -1  -7  669.46   21.30
   1  -1  -7  635.01   20.03
   1   1  -7  605.35   17.42
   1   1  -7  621.36   20.79
   1   1  -6    3.08    0.64
   1  -1  -6    2.04    0.75
  -1  -1   6    2.77    0.93
   1   1  -6    2.79    1.02
  -1   1   6    2.90    0.98
   1  -1  -6    2.00    0.80
   1  -1  -5 1969.42   51.24
  -1  -1   5 1986.26   50.99
  -1   1   5 1895.42   51.64
  -1  -1   5 1822.78   52.08
   1   1  -5 1891.74   50.02
   1  -1  -5 1953.01   51.08
   1   1  -5 1943.01   52.14
   1  -1  -4   44.27    2.79
   1  -1  -4   36.60    2.42
  -1  -1   4   36.23    2.91
  -1  -1   4   38.81    2.73
  -1   1   4   39.74    2.84
   1   1  -4   38.27    2.39
   1   1  -3   37.22    2.58
   1  -1  -3   40.45    2.06
  -1  -1   3   38.76    2.61
  -1   1   3   38.74    2.55
  -1  -1   3   38.02    2.65
   1  -1  -3   38.64    2.42
   1   1  -3   38.58    2.38
  -1   1   2  114.96    4.82
   1  -1   1  846.25   22.10
   1   1   1  862.23   22.70
  -1   1  -1  803.22   21.37
   1   1   1  836.55   21.83
   1   1   2  323.23    9.49
   1  -1   2  327.24   11.38
   1   1   2  337.26   10.25
   1   1   2  293.63   11.03
  -1  -1  -2  322.50   10.41
   1  -1   2  315.05    9.54
   1   1   2  313.94   10.46
  -1   1  -2  297.55    9.71
   1   1   3 1453.18   43.50
  -1  -1  -3 1653.72   41.09
   1   1   3 1577.21   41.36
  -1  -1  -3 1542.06   42.91
  -1   1  -3 1536.57   42.35
   1   1   3 1545.88   42.69
   1  -1   3 1656.30   44.45
  -1  -1  -3 1548.90   42.28
   1  -1   4   85.89    5.91
   1   1   4   81.05    4.96
   1   1   4   72.85    5.30
  -1  -1  -4   78.48    3.50
  -1   1  -4   82.88    4.10
  -1  -1  -4   72.29    4.38
   1   1   4   78.88    4.17
  -1  -1  -5    8.91    1.53
  -1  -1  -5   10.41    1.82
   1   1   5    6.76    1.50
   1   1   5   12.42    1.63
   1   1   5    9.87    1.81
   1  -1   5    8.55    0.87
   1   1   5   10.88    2.21
  -1   1  -5    8.72    1.38
   1  -1   5   10.40    2.15
  -1  -1  -5   10.39    1.09
  -1  -1  -6   17.51    2.50
   1   1   6   16.85    2.93
  -1  -1  -6   17.31    2.26
   1   1   6   14.55    2.29
  -1  -1  -6   16.84    1.39
   1  -1   6   14.03    2.85
   1   1   6   12.98    1.89
  -1   1  -6   15.42    1.98
  -1   1  -6   15.60    2.54
   1  -1   6   12.67    2.36
   1  -1   6   12.30    1.25
   1   1   7  387.76   18.01
   1  -1   7  425.73   19.03
   1   1   7  385.81   14.33
   1  -1   7  354.17   13.04
   1   1   7  362.34   15.28
  -1  -1  -7  389.51   11.32
  -1  -1  -7  407.75   15.66
   1  -1   7  356.82   11.89
  -1  -1  -7  419.27   15.01
  -1   1  -7  399.70   14.26
  -1   1  -8  199.27   10.57
  -1   1  -8  204.79    9.38
   1   1   8  186.77    9.20
   1  -1   8  204.67   13.26
  -1  -1  -8  192.39    9.62
   1   1   8  207.11   12.99
   1  -1   8  224.55   12.50
   1   1   8  174.23    9.99
   1  -1   8  174.52    8.22
   1  -1   8  190.15    7.36
  -1  -1  -8  183.49    6.02
  -1   1  -8  184.81    7.89
   1   1   9   19.62    3.91
  -1   1  -9   21.19    2.14
  -1  -1  -9   20.31    2.88
  -1   1  -9   19.03    3.20
   1  -1   9   20.98    2.03
   1   1   9   19.93    2.79
   1   1   9   20.24    3.22
   1   1   9   18.75    3.94
  -1  -1  -9   20.21    3.10
   1  -1   9   20.09    3.79
   1  -1   9   18.09    2.32
   1  -1   9   19.94    2.05
   1  -1   9   19.00    2.11
  -1   1  -9   22.46    2.99
   1  -1  10    3.65    0.93
   1   1  10    4.49    1.41
   1  -1  10    3.28    0.77
  -1   1 -10    6.15    1.86
  -1   1 -10    3.56    0.76
  -1  -1 -10    0.48    0.96
  -1  -1 -10    2.75    1.47
   1  -1  10    2.09    1.15
   1   1  10    2.91    1.11
  -1   1 -10    8.15    2.17
  -1   1 -10    3.91    0.78
   1  -1  10    4.91    1.07
   1  -1  10    4.16    0.96
   1   1  10    5.48    2.67
  -1   1 -11  528.65   21.77
   1   1  11  539.05   20.86
  -1   1 -11  448.65   13.99
  -1   1 -11  490.07   19.47
   1  -1  11  506.74   16.08
   1   1  11  550.37   21.10
  -1  -1 -11  493.00   19.97
  -1  -1 -11  550.36   21.54
  -1   1 -11  512.29   14.08
   1  -1  11  540.18   16.39
   1   1  11  561.07   19.17
   1  -1  11  581.35   25.83
   1   1  11  567.52   26.64
   1  -1  11  480.21   14.33
  -1  -1 -12   19.78    3.72
  -1   1 -12   18.40    3.06
   1  -1  12   16.23    4.01
   1  -1  12   15.23    1.74
   1   1  12   15.42    2.54
  -1   1 -12   16.86    3.46
   1   1  12   19.36    4.63
  -1  -1 -12   15.48    3.05
  -1   1 -13   48.21    6.03
   1  -1  13   52.91    7.85
   1   1  13   59.64    8.46
  -1   1 -13   45.02    5.21
  -1  -1 -13   41.07    5.09
  -1  -1 -13   45.55    5.71
  -1   1 -14   -0.44    1.27
  -1   1 -14    1.16    1.11
   1  -1  14    3.99    2.90
  -1  -1 -14    1.50    1.48
   1  -1  15  237.77   18.06
   1   1  15  229.82   18.52
  -1   1 -15  190.99   13.44
  -1  -1 -15  182.55   12.84
  -1   1 -15  146.83   10.94
  -1   1 -16   10.67    2.76
   1  -1  16   20.48    5.53
  -1   1 -16   12.52    3.43
  -1  -1 -16   11.60    3.36
  -1   1 -17    2.94    1.94
   1   2 -17    9.47    2.86
   1   2 -17    5.96    2.51
   1   2 -16    0.23    1.16
   1   2 -16   -0.64    1.23
  -1   2  16    0.07    1.91
   1  -2 -16    1.19    1.56
   1   2 -15    0.40    1.08
  -1   2  15    4.08    3.10
   1  -2 -15    1.98    1.51
   1   2 -15    2.29    1.82
   1  -2 -15    1.45    1.20
  -1  -2  15    0.35    1.76
  -1  -2  14  532.99   28.64
   1   2 -14  426.67   20.45
   1  -2 -14  430.21   20.48
   1  -2 -14  462.40   19.74
  -1   2  14  561.58   31.10
   1   2 -14  427.42   19.89
   1  -2 -13    8.02    2.22
  -1   2  13    4.43    2.84
   1   2 -13    4.67    1.92
   1  -2 -13    4.90    1.98
   1   2 -13    8.14    2.45
  -1  -2  13    2.73    2.05
  -1   2  12   31.49    6.40
   1  -2 -12   26.67    3.99
  -1   2  12   27.26    3.70
  -1   2  12   23.48    4.60
   1  -2 -12   29.92    3.81
   1   2 -12   25.13    3.93
  -1  -2  12   22.84    3.27
  -1  -2  12   28.99    5.33
   1   2 -12   22.88    3.61
   1  -2 -11    2.11    1.40
  -1   2  11    1.94    0.78
   1  -2 -11    2.89    1.21
   1   2 -11    2.40    1.07
  -1  -2  11    3.23    1.27
  -1   2  11    0.64    2.19
   1   2 -11    2.73    1.33
   1   2 -11    3.54    0.64
  -1  -2  11    2.21    1.48
  -1  -2  10  406.34   17.02
  -1   2  10  456.25   18.68
   1   2 -10  468.70   14.02
   1   2 -10  462.95   18.76
   1   2 -10  491.75   18.38
   1  -2 -10  449.19   18.41
   1  -2  -9   12.64    2.10
   1  -2  -9   15.89    2.71
  -1   2   9   17.39    2.89
   1   2  -9   12.14    2.45
   1   2  -9   11.56    1.45
  -1  -2   9    8.92    1.86
   1  -2  -8    0.70    0.57
   1   2  -8    1.30    0.42
  -1   2   8    1.07    0.81
   1  -2  -8    2.31    1.00
  -1  -2   8    0.72    0.63
   1  -2  -7   12.80    1.78
   1   2  -7   14.05    1.70
   1  -2  -7   16.36    2.26
  -1   2   7   12.83    2.32
  -1  -2   7   13.71    1.97
   1  -2  -6 1374.33   38.28
   1  -2  -6 1391.23   36.91
  -1   2   6 1367.64   39.84
   1   2  -6 1371.58   38.91
   1   2  -6 1300.68   36.89
  -1  -2   6 1250.49   37.45
   1  -2  -5   89.91    4.21
   1  -2  -5   83.24    5.00
  -1  -2   5   77.89    4.95
  -1   2   5   82.22    5.49
  -1   2   5   90.89    6.05
   1   2  -5   76.23    4.41
   1   2  -5   85.48    4.66
  -1  -2   5   74.43    4.43
   1  -2  -4   81.40    4.61
   1  -2  -4   83.61    3.51
   1   2  -4   79.01    4.24
  -1  -2   4   70.68    4.64
   1   2  -4   71.24    4.23
  -1   2   4   75.47    4.91
  -1   2   4   83.83    5.32
  -1  -2   4   73.92    4.15
  -1   2   3  200.03    8.42
   1   2  -3  195.17    7.84
  -1  -2   3  183.31    8.14
  -1  -2   3  190.26    7.34
   1   2  -3  205.08    7.39
   1  -2  -3  196.27    7.72
  -1   2   3  195.72    8.30
   1   2  -2  441.26   14.23
   1  -2  -2  434.71   13.88
   1   2  -2  457.20   13.52
  -1   2   2  439.87   14.15
  -1   2   1  339.66   10.75
   1   2   0   21.61    1.70
   1   2   0   21.78    2.08
   1  -2   0   23.74    1.83
   1   2   1   15.08    1.67
  -1   2  -1   15.75    0.95
  -1  -2  -1   16.91    1.36
   1  -2   1   17.06    1.70
   1  -2   1   14.50    1.37
   1   2   1   17.51    1.50
   1  -2   2  684.39   19.33
   1   2   2  696.25   21.26
  -1   2  -2  688.52   18.19
   1   2   2  695.30   20.39
  -1   2  -2  695.27   19.14
  -1  -2  -2  717.88   20.42
   1  -2   2  733.15   21.60
   1   2   2  715.79   20.06
   1   2   3  273.99   10.80
   1   2   3  259.33   10.73
   1   2   3  271.74   11.48
   1   2   3  285.68   10.03
   1  -2   3  308.25   11.77
   1  -2   3  271.75    8.74
  -1  -2  -3  288.96    9.27
  -1   2  -3  278.91    9.74
   1   2   3  271.60    9.65
  -1  -2  -3  266.11   10.42
   1  -2   4  589.62   18.05
  -1  -2  -4  571.38   16.40
   1   2   4  533.59   19.18
   1  -2   4  616.85   20.64
   1   2   4  526.73   19.55
  -1  -2  -4  600.64   18.91
   1   2   4  556.75   18.08
   1   2   4  551.32   19.13
   1   2   4  587.90   17.31
   1  -2   4  540.06   15.99
   1  -2   5  322.79   10.55
   1  -2   5  360.62   13.46
   1   2   5  331.95   14.32
   1  -2   5  368.78   15.66
  -1  -2  -5  362.77   10.86
   1   2   5  337.55   14.39
   1   2   5  355.59   14.48
   1   2   5  337.73   12.99
  -1  -2  -5  379.47   13.74
   1   2   6  311.94   14.63
  -1  -2  -6  343.30   10.00
  -1  -2  -6  326.18   12.87
   1  -2   6  305.36    9.89
   1  -2   6  373.37   16.48
   1   2   6  322.73   12.84
   1   2   6  324.82   14.24
  -1  -2  -6  356.66   13.40
   1  -2   6  280.47    8.93
   1  -2   6  363.19   14.14
   1   2   6  351.04   14.73
   1   2   7   95.67    7.33
  -1  -2  -7   81.30    3.48
   1  -2   7   70.24    3.85
   1   2   7   75.49    6.47
  -1   2  -7   86.58    5.36
   1   2   7   84.28    5.88
   1  -2   7   75.10    3.24
  -1  -2  -7   88.74    5.94
  -1   2  -7   92.13    5.43
   1   2   7   94.12    7.64
   1  -2   7   79.62    3.69
  -1  -2  -7   87.46    6.06
   1  -2   8  105.40    4.41
   1   2   8  135.13    9.99
  -1   2  -8  116.83    6.45
  -1  -2  -8  118.42    7.35
   1   2   8  116.17    7.34
  -1   2  -8  130.03    8.33
   1   2   8  114.12    8.29
   1  -2   8  104.72    5.01
   1  -2   8  126.76    8.87
  -1   2  -8  124.72    6.82
   1  -2   8  106.01    4.32
   1   2   9   75.01    7.98
  -1   2  -9   64.70    4.58
   1   2   9   67.31    5.69
   1   2   9   74.32    8.03
   1  -2   9   64.82    3.23
   1  -2   9   84.39    7.49
   1   2   9   71.99    6.71
  -1   2  -9   72.27    6.36
  -1   2  -9   72.08    5.39
  -1  -2  -9   67.30    5.66
  -1   2 -10  346.88   16.33
  -1  -2 -10  386.32   16.26
   1  -2  10  328.17   10.83
   1  -2  10  308.55   10.34
   1   2  10  352.83   15.26
  -1   2 -10  339.90   12.43
  -1  -2 -10  335.65   15.12
   1   2  10  326.31   16.58
  -1   2 -10  334.20   14.35
   1   2  10  391.40   20.63
   1  -2  10  388.65   18.82
   1   2  10  396.10   20.69
   1  -2  11    0.03    0.20
  -1   2 -11    0.42    0.27
  -1   2 -11    0.57    0.95
  -1  -2 -11   -0.69    1.34
   1  -2  11    0.97    1.36
   1   2  11    0.05    0.65
   1   2  11    1.34    1.05
  -1   2 -11    2.07    1.19
  -1   2 -12  165.37   10.10
  -1   2 -12  167.73    6.36
  -1  -2 -12  179.13   11.32
   1   2  12  176.18   10.15
   1  -2  12  201.97   14.25
  -1   2 -12  180.45   11.93
   1   2  12  207.91   16.06
  -1   2 -13  160.77   10.38
   1  -2  13  199.38   14.95
  -1   2 -13  161.63   11.79
  -1  -2 -13  174.65   11.51
   1   2  13  180.92   10.16
   1   2  13  181.29   15.59
   1   2  14   82.66   10.89
   1  -2  14   81.83    9.76
  -1  -2 -14   76.88    7.64
  -1   2 -14   67.84    7.61
  -1   2 -14   58.35    6.23
  -1   2 -15    2.31    1.71
   1  -2  15   -0.36    2.85
  -1   2 -15   -0.41    1.26
  -1  -2 -15    1.40    1.25
   1   2  15    5.87    3.70
   1  -2  16   57.22    8.77
  -1   2 -16   45.42    5.77
   1   2  16   64.97   10.24
  -1   2 -16   52.59    7.18
  -1  -2 -16   51.35    6.66
  -1   2 -17   59.61    7.87
  -1   2 -17   52.90    6.54
   1   3 -17   41.56    6.38
   1   3 -17   45.15    6.11
   1   3 -16   51.78    6.76
  -1  -3  16   67.66   10.05
  -1   3  16   68.90   11.21
   1   3 -16   55.76    6.56
   1  -3 -15   58.26    6.00
  -1   3  15   59.76   10.27
   1   3 -15   50.99    6.09
   1   3 -15   54.29    6.61
  -1  -3  15   42.98    7.84
  -1  -3  14    8.36    3.33
   1   3 -14    8.67    2.55
   1  -3 -14   10.63    2.57
   1  -3 -14    9.94    2.84
   1   3 -14    7.13    2.47
  -1   3  14    8.61    2.49
  -1   3  14    5.72    2.55
  -1  -3  13  195.34   15.61
   1  -3 -13  179.96   10.37
   1  -3 -13  164.43   11.20
   1   3 -13  156.22   10.41
   1   3 -13  176.23   11.73
  -1  -3  12   92.78    9.90
  -1   3  12   92.10   11.10
   1  -3 -12   93.79    6.78
   1   3 -12   79.59    7.26
  -1  -3  12   79.28    6.13
   1  -3 -12   79.67    7.19
   1   3 -12   77.17    4.14
   1   3 -12   83.90    7.03
  -1   3  12   93.36    8.27
   1  -3 -11   21.91    3.50
   1   3 -11   16.81    3.19
  -1   3  11   25.55    5.51
  -1  -3  11   21.87    2.95
  -1  -3  11   23.04    4.70
   1   3 -11   20.38    2.12
   1   3 -11   24.98    3.49
  -1   3  11   18.40    3.51
   1   3 -10    4.36    1.03
   1   3 -10    5.36    1.71
   1  -3 -10    1.20    0.71
  -1  -3  10    4.00    1.27
  -1   3  10    5.28    1.89
  -1  -3  10    2.83    1.39
   1  -3 -10    3.39    1.18
   1  -3  -9  246.09   10.25
  -1   3   9  222.02   12.89
  -1  -3   9  197.49    9.69
   1   3  -9  207.70    9.01
   1  -3  -9  230.18   11.58
   1   3  -9  226.12   11.60
   1   3  -8  247.35   12.02
   1   3  -8  242.78   10.13
   1  -3  -8  280.08   12.48
   1  -3  -8  267.46   11.76
  -1   3   8  256.43   13.53
  -1  -3   8  215.34   10.09
   1  -3  -8  277.96   10.60
  -1   3   7   82.28    6.77
  -1  -3   7   69.63    4.72
   1  -3  -7   79.37    5.67
   1  -3  -7   84.67    4.70
   1   3  -7   81.73    5.15
  -1   3   6   -0.36    0.68
  -1   3   6    2.91    1.45
   1  -3  -6    1.38    0.52
   1   3  -6    0.72    0.59
  -1  -3   6    0.97    0.54
  -1   3   6    0.75    0.32
   1  -3  -6    1.41    0.83
   1   3  -6    1.35    0.57
  -1   3   5  879.72   25.54
   1  -3  -5  977.81   25.30
  -1   3   5  965.87   30.24
   1   3  -5  916.15   26.54
   1  -3  -5  925.77   28.19
  -1   3   5  931.67   29.94
  -1  -3   5  857.99   26.45
   1   3  -5  880.20   27.62
  -1  -3   5  880.28   28.53
  -1   3   4  164.72    8.61
  -1  -3   4  153.15    6.80
   1  -3  -4  170.45    5.57
  -1   3   4  165.77    8.74
   1   3  -4  153.65    5.63
   1   3  -4  147.68    7.65
   1   3  -4  157.64    6.68
  -1   3   4  159.43    6.75
  -1  -3   4  146.29    8.04
   1  -3  -4  159.85    7.75
  -1   3   3   53.73    4.33
   1  -3  -3   56.61    4.03
   1   3  -3   53.93    3.17
  -1  -3   3   48.41    4.10
  -1   3   3   52.15    4.08
   1   3  -3   47.92    3.94
  -1  -3   3   58.47    3.55
   1   3  -3   58.00    3.43
   1  -3  -2   59.95    4.00
   1   3  -2   65.45    4.50
   1   3  -2   69.14    3.71
  -1   3   2   59.24    4.07
   1   3  -1  652.57   19.71
  -1   3   1  699.12   18.57
   1  -3  -1  683.26   20.61
   1   3  -1  669.11   21.30
   1   3   0  413.29   11.47
   1  -3   0  441.02   13.82
  -1  -3   0  414.83   11.63
  -1   3   0  437.92   13.12
   1   3   0  407.66   14.50
   1   3   0  439.15   13.23
   1  -3   1  199.54    7.94
   1   3   1  211.00    7.18
   1   3   1  221.89    8.14
  -1   3  -1  224.25    7.88
   1   3   1  220.52    8.96
  -1  -3  -1  214.01    7.37
   1   3   2  353.07   11.41
  -1   3  -2  324.53    9.45
   1   3   2  318.99   11.54
  -1  -3  -2  340.37   11.04
  -1   3  -2  311.98   10.08
   1  -3   2  330.59    8.89
   1  -3   2  300.13   10.33
  -1   3  -3 1058.78   28.22
  -1   3  -3 1080.55   29.81
   1   3   3 1070.44   31.85
   1   3   3 1170.07   34.21
   1   3   3 1032.01   30.89
  -1   3  -3 1068.05   29.20
   1  -3   3 1111.40   28.99
  -1  -3  -3 1119.45   30.46
   1  -3   3 1067.62   28.93
   1  -3   3 1073.28   29.54
   1   3   3 1114.68   31.50
   1  -3   4  240.78    7.92
   1   3   4  255.50   12.38
  -1   3  -4  262.35    7.75
   1  -3   4  282.96    9.62
   1  -3   4  250.27    8.72
   1   3   4  259.51    9.95
   1   3   4  281.56   12.03
  -1   3  -4  251.54    8.41
  -1  -3  -4  277.02    9.49
   1   3   4  258.53   11.21
   1   3   4  265.33   10.98
  -1  -3  -4  287.97   10.83
   1  -3   5   23.63    2.57
   1   3   5   23.48    3.03
  -1   3  -5   21.98    1.43
   1   3   5   23.44    2.39
   1  -3   5   20.99    1.76
  -1  -3  -5   27.87    2.21
   1  -3   5   20.24    1.35
  -1  -3  -5   27.78    2.97
   1   3   5   27.76    3.54
   1   3   5   25.71    3.57
   1   3   5   24.88    3.00
   1   3   6   59.50    3.93
  -1  -3  -6   63.66    4.87
   1   3   6   59.20    5.43
   1   3   6   59.63    4.96
   1  -3   6   49.99    2.85
   1   3   6   57.02    5.54
  -1   3  -6   55.16    4.65
   1  -3   6   47.50    2.28
   1  -3   6   66.76    4.95
  -1  -3  -6   60.00    3.30
   1   3   6   55.89    5.63
   1  -3   7  250.65    8.01
   1   3   7  310.99   14.83
  -1   3  -7  278.79   12.14
   1   3   7  316.29   15.09
  -1  -3  -7  297.46    9.29
   1  -3   7  262.13    8.68
   1   3   7  290.26   13.09
   1   3   7  276.98   14.44
  -1  -3  -7  333.37   13.04
   1   3   8  274.62   14.92
  -1  -3  -8  264.38    8.49
   1   3   8  310.17   15.81
  -1   3  -8  285.79   13.94
   1   3   8  329.71   16.35
   1   3   8  291.92   13.55
  -1   3  -8  286.89   12.38
   1   3   9   14.28    3.56
   1   3   9   12.34    2.48
  -1   3  -9   12.61    2.12
   1  -3   9   18.38    3.36
  -1   3  -9   13.43    2.35
  -1   3  -9   11.48    2.61
   1   3   9   15.72    3.33
   1   3   9   12.07    3.11
   1  -3  10    9.18    2.63
   1   3  10   12.15    3.70
   1   3  10   11.85    2.63
  -1   3 -10   10.75    2.68
  -1   3 -10   11.49    2.06
   1   3  10   16.04    3.75
  -1  -3 -10   15.18    2.78
   1   3  10   12.02    2.98
  -1   3 -10   12.42    2.36
  -1   3 -11  348.43   13.38
  -1  -3 -11  362.61   16.53
   1  -3  11  366.39   19.03
   1   3  11  321.45   18.10
   1   3  11  354.39   16.50
  -1   3 -11  346.71   17.40
  -1   3 -11  335.97   15.03
   1   3  11  398.97   22.19
  -1   3 -12  143.35   10.77
   1  -3  12  168.76   12.60
  -1  -3 -12  145.63   10.05
   1   3  12  161.21   10.20
   1   3  12  160.49   14.24
  -1   3 -12  135.60    9.00
  -1   3 -13    6.93    2.23
   1  -3  13   11.71    3.57
  -1   3 -13    9.35    2.38
   1   3  13    9.71    3.84
  -1  -3 -13    9.84    2.55
   1   3  13    9.70    2.45
  -1   3 -14    4.59    1.74
   1  -3  14    4.46    2.06
  -1  -3 -14    4.62    1.73
  -1   3 -14    4.92    2.63
   1   3  14    9.18    3.75
  -1   3 -15   75.06    8.51
   1  -3  15   94.12   10.61
   1   3  15  103.05   12.45
  -1   3 -15   69.88    7.09
  -1  -3 -15   78.82    7.85
   1   3  16   64.57   10.31
   1  -3  16   60.75    8.96
  -1   3 -16   44.40    5.73
  -1   3 -16   52.64    7.37
   1  -3  17   -0.06    2.20
  -1   3 -17    0.89    1.17
  -1   3 -17    0.96    1.32
   1   4 -17   26.85    4.66
   1   4 -17   26.41    5.08
  -1  -4  17   39.25    7.88
  -1   4  16   -3.59    3.66
   1   4 -16   -0.83    1.57
  -1  -4  16    0.30    1.71
   1   4 -16   -2.07    1.69
   1   4 -15   20.31    3.88
   1   4 -15   23.83    4.56
  -1  -4  15   32.09    6.52
  -1   4  14  154.63   13.26
   1   4 -14  154.67   11.52
  -1   4  14  169.70   16.72
   1   4 -14  133.51    9.91
   1  -4 -14  154.13    9.71
   1  -4 -13   16.25    2.86
  -1  -4  13   12.26    3.90
   1   4 -13    7.38    2.22
  -1   4  13   10.35    2.61
  -1   4  13   14.24    4.56
   1   4 -13    9.47    2.46
  -1   4  12    5.77    3.22
   1   4 -12   12.14    2.70
   1   4 -12   10.86    2.76
  -1   4  12   12.41    3.31
  -1  -4  12   11.02    3.16
   1   4 -11   52.89    4.12
   1   4 -11   61.01    6.20
  -1  -4  11   60.34    7.37
  -1   4  11   63.33    8.72
  -1   4  11   51.05    6.64
   1  -4 -11   55.73    5.82
  -1  -4  11   51.17    4.57
  -1   4  10   66.51    7.42
  -1  -4  10   58.21    6.81
   1  -4 -10   66.40    5.01
  -1  -4  10   58.43    4.72
   1  -4 -10   62.41    5.89
   1   4 -10   52.08    4.34
   1   4 -10   56.60    5.79
   1  -4  -9    5.48    1.35
   1   4  -9    6.61    1.59
   1  -4  -9    7.16    1.67
   1  -4  -9    3.78    1.51
  -1   4   9    7.24    2.16
  -1  -4   9    6.38    1.44
   1   4  -9    6.12    1.75
   1  -4  -8   65.92    5.74
   1  -4  -8   63.28    5.48
   1   4  -8   54.11    5.25
  -1   4   8   71.33    7.36
  -1  -4   8   52.57    4.26
   1   4  -8   56.71    4.70
   1  -4  -8   66.11    4.32
  -1   4   8   67.53    6.93
   1  -4  -7  462.01   17.84
  -1  -4   7  421.67   15.70
   1   4  -7  471.98   15.95
  -1   4   7  486.47   20.86
   1  -4  -7  497.65   15.30
  -1   4   7  514.47   21.31
   1   4  -7  445.32   16.98
  -1   4   7  436.20   14.08
  -1  -4   6  349.70   13.35
   1  -4  -6  412.38   12.51
   1  -4  -6  383.51   15.41
   1   4  -6  366.63   14.86
  -1   4   6  389.50   17.58
   1   4  -6  364.99   13.31
  -1   4   6  373.55   12.92
  -1   4   6  385.70   17.34
  -1   4   5   53.11    3.16
  -1  -4   5   57.14    5.11
  -1   4   5   63.02    5.81
   1   4  -5   56.51    4.78
   1   4  -5   53.33    2.75
  -1   4   5   55.88    5.36
  -1  -4   5   53.82    3.85
   1   4  -5   56.46    3.82
  -1   4   5   62.84    4.21
   1  -4  -5   62.17    5.01
  -1   4   4  349.86   13.18
  -1  -4   4  339.46   12.29
  -1   4   4  346.68   14.82
  -1  -4   4  350.87   14.83
   1  -4  -4  364.82   14.23
   1   4  -4  345.66   14.23
  -1   4   4  363.46   15.56
   1   4  -4  352.42   11.59
   1   4  -4  360.58   12.31
   1  -4  -3  421.97   15.29
  -1   4   3  395.80   14.64
  -1  -4   3  377.23   15.61
  -1  -4   3  386.24   13.35
   1   4  -3  423.77   13.59
   1   4  -3  392.61   15.54
   1   4  -3  398.97   13.66
  -1   4   3  403.20   15.50
  -1  -4   2  501.74   15.81
   1   4  -2  509.79   16.05
   1   4  -2  528.37   17.23
   1  -4  -2  504.00   17.55
  -1   4   2  506.47   17.69
   1   4  -2  466.68   17.97
   1   4  -1  101.27    5.17
   1   4  -1  100.29    6.41
  -1  -4   1  108.51    3.40
   1  -4  -1  114.17    6.28
  -1   4   0   62.04    3.64
  -1  -4   0   59.56    2.70
   1   4   0   59.96    2.46
  -1   4   0   65.94    4.40
   1   4   0   58.39    3.74
   1   4   0   54.90    4.50
   1  -4   0   62.25    4.30
  -1   4  -1  800.17   22.72
  -1  -4  -1  762.70   21.64
   1   4   1  761.52   21.32
   1   4   1  791.10   23.20
   1   4   1  710.90   24.10
   1  -4   1  748.70   23.25
  -1   4  -1  759.94   23.06
   1   4   2  375.85   12.85
  -1   4  -2  344.35   10.65
   1  -4   2  349.55   12.00
   1   4   2  357.65   11.89
   1   4   2  334.23   12.94
  -1   4  -2  332.73   11.20
   1  -4   3  291.40   10.25
   1   4   3  282.09   11.75
  -1  -4  -3  295.14   11.38
   1  -4   3  283.50   10.74
  -1   4  -3  297.06    9.30
   1   4   3  284.23   11.68
   1   4   3  303.61   14.04
   1  -4   3  308.18    9.01
  -1   4  -3  292.23    9.87
  -1   4  -3  293.60   10.08
   1   4   3  310.40   12.27
   1   4   3  303.12   12.19
   1  -4   4  102.40    5.35
   1  -4   4  111.17    4.95
   1   4   4  128.63    7.31
   1  -4   4  110.07    4.90
   1   4   4  112.56    7.42
  -1   4  -4  114.10    7.34
   1   4   4  112.65    8.18
  -1   4  -4  116.19    4.52
   1   4   4  113.54    6.85
  -1  -4  -4  112.53    5.89
   1   4   4  114.21    7.37
   1   4   4   95.36    5.98
  -1   4  -4  110.84    4.92
   1   4   5  124.84    8.40
  -1   4  -5  124.25    4.70
   1   4   5  127.44    7.67
   1  -4   5  133.08    6.09
   1  -4   5  117.24    5.65
  -1  -4  -5  131.47    6.22
   1   4   5  116.23    6.50
   1   4   5  124.87    7.71
  -1   4  -5  116.94    7.66
  -1   4  -5  117.71    4.94
   1   4   5  133.75    9.31
   1  -4   5  108.30    4.85
   1   4   6   69.44    6.91
   1   4   6   75.28    6.15
   1   4   6   70.58    5.93
   1  -4   6   65.55    3.34
   1   4   6   86.09    7.15
  -1  -4  -6   85.44    5.61
  -1   4  -6   74.17    3.40
   1   4   6   65.30    4.74
  -1   4  -6   68.29    5.75
  -1  -4  -6   78.91    4.42
   1  -4   6   81.40    5.20
   1  -4   6   75.84    4.17
   1  -4   7    2.18    1.11
   1   4   7   10.96    2.66
   1   4   7    6.19    1.91
   1  -4   7    8.68    1.22
   1   4   7    9.68    2.59
  -1   4  -7   10.04    2.09
  -1  -4  -7   10.10    1.97
   1  -4   7    7.98    0.99
  -1  -4  -7    7.43    1.21
   1   4   7    7.31    1.42
   1   4   7    7.56    2.05
  -1  -4  -8   69.85    5.56
   1  -4   8   60.47    2.96
  -1   4  -8   74.73    6.54
   1   4   8   87.61    8.11
   1   4   8   73.76    7.80
   1   4   8   69.34    6.32
   1   4   8   70.09    6.81
  -1  -4  -8   70.28    3.57
   1   4   8   72.71    7.48
  -1   4  -8   67.28    5.76
   1   4   9  235.67   14.15
   1   4   9  223.75   12.54
  -1   4  -9  199.37   10.78
   1  -4   9  202.26   11.70
  -1   4  -9  217.77   12.46
   1   4   9  239.63   15.44
   1   4   9  211.92   14.00
   1  -4  10  131.41    9.51
  -1   4 -10  108.78    7.16
   1   4  10  115.65    8.87
  -1   4 -10  106.42    8.74
  -1  -4 -10  123.66    8.28
   1   4  10  107.11    9.85
   1   4  10  121.60   11.29
   1   4  10  125.53   10.67
  -1   4 -10  107.67    7.36
   1   4  11    0.84    1.11
  -1   4 -11    3.23    1.63
   1   4  11    1.96    1.40
  -1   4 -11    3.97    1.39
  -1   4 -11    4.06    1.41
   1   4  11    1.18    0.89
   1   4  11   -0.25    1.40
  -1  -4 -11    2.84    1.40
   1  -4  11    3.70    2.05
  -1   4 -12   94.99    7.30
  -1  -4 -12   97.78    7.87
  -1   4 -12  103.73    9.14
   1   4  12  105.60   11.58
   1  -4  12  119.43   10.10
   1   4  12  102.65    8.54
   1   4  13  154.00   14.68
   1   4  13  127.83    9.67
   1  -4  13  130.28   11.23
  -1   4 -13  115.80   10.10
  -1   4 -13  108.32    8.18
  -1  -4 -13  126.19    9.34
  -1  -4 -14   28.41    4.37
   1  -4  14   31.89    5.62
  -1   4 -14   28.31    5.04
  -1   4 -14   28.07    4.20
   1   4  14   31.20    6.71
  -1   4 -15   -0.83    1.28
  -1   4 -15   -3.01    2.26
   1  -4  15   -1.09    2.63
  -1   4 -16   39.36    6.34
   1  -4  16   38.70    6.92
  -1   4 -16   35.31    5.10
   1  -4  17   78.79   10.29
  -1   4 -17   61.20    6.96
  -1   4 -17   63.14    8.39
   1   5 -17   30.56    5.62
  -1  -5  17   40.65    7.76
   1   5 -17   27.85    4.79
  -1   5  16   97.12   14.05
   1   5 -16   79.69    8.78
   1   5 -16   67.58    7.30
  -1  -5  16  105.11   12.14
   1   5 -15   16.31    3.46
   1   5 -15   18.33    4.01
  -1  -5  15   17.21    4.82
  -1   5  15   28.03    7.23
  -1   5  14   18.85    5.57
  -1  -5  14   21.73    4.87
  -1   5  14   20.52    4.79
   1   5 -14   19.79    4.12
   1   5 -14   17.96    3.44
  -1  -5  13  207.03   15.30
   1   5 -13  189.79   12.83
  -1   5  13  210.30   18.46
  -1   5  13  195.86   15.27
   1   5 -13  184.61   11.30
   1   5 -12  162.95   11.56
  -1   5  12  177.97   14.26
  -1   5  12  221.64   17.83
  -1  -5  12  210.33   14.50
  -1  -5  11   16.19    3.47
  -1   5  11   19.77    4.45
   1   5 -11   15.78    2.51
   1   5 -11   20.16    3.62
  -1   5  11   19.69    4.79
   1  -5 -11   20.49    2.72
  -1  -5  11   15.02    2.42
  -1  -5  10    8.52    1.73
   1   5 -10    9.48    2.48
  -1  -5  10    9.88    2.61
   1   5 -10   10.35    2.07
   1  -5 -10   10.06    1.77
  -1   5  10   14.42    3.99
  -1  -5   9   39.47    3.76
   1   5  -9   46.94    5.24
   1  -5  -9   50.62    3.86
   1  -5  -9   48.18    5.07
   1   5  -9   41.52    4.34
  -1   5   9   57.69    7.11
  -1   5   8  284.08   16.39
   1  -5  -8  272.80   13.20
   1   5  -8  242.42   10.50
   1   5  -8  237.05   11.91
   1  -5  -8  275.80   10.01
   1   5  -8  272.46   13.12
  -1   5   8  252.47    9.43
  -1  -5   8  210.97   10.19
  -1   5   7  231.27   14.03
  -1   5   7  203.54    8.95
   1   5  -7  204.77    9.14
   1  -5  -7  209.00   11.16
  -1  -5   7  185.69    8.99
   1   5  -7  219.56   11.19
  -1   5   7  225.56   13.60
  -1   5   6    0.80    0.73
   1   5  -6    2.31    0.96
   1   5  -6    1.76    0.48
  -1  -5   6   -0.10    0.66
  -1   5   6    0.82    0.49
  -1   5   6    0.92    0.79
   1  -5  -6    3.33    1.43
  -1   5   6    3.26    1.49
   1   5  -6    1.48    0.96
  -1  -5   5   73.41    6.44
  -1   5   5   83.21    3.86
  -1   5   5   80.54    6.80
   1   5  -5   74.00    6.05
  -1   5   5   76.32    7.05
  -1   5   5   72.03    5.33
   1  -5  -5   81.05    6.19
  -1  -5   5   66.51    4.57
   1   5  -5   71.32    3.91
   1   5  -5   76.91    4.76
  -1  -5   4  422.73   14.55
  -1   5   4  439.97   18.79
  -1   5   4  425.59   12.35
   1   5  -4  426.15   14.31
  -1  -5   4  412.80   17.69
   1   5  -4  421.25   14.58
  -1   5   4  430.88   17.70
   1   5  -4  403.61   17.27
  -1   5   4  414.24   16.19
   1  -5  -4  444.76   17.16
  -1  -5   3   17.12    2.06
   1  -5  -3   15.65    2.56
  -1   5   3   13.03    2.26
   1   5  -3   16.62    2.21
   1   5  -3   19.05    2.99
   1   5  -3   16.29    2.04
  -1  -5   3   13.21    2.49
   1   5  -2  165.50    7.50
  -1   5   2  160.22    8.91
  -1  -5   2  159.21    7.29
   1  -5  -2  165.20    8.85
   1   5  -2  171.84    9.65
   1   5  -2  171.74    8.65
  -1  -5   2  180.30    9.05
  -1   5   1   39.57    4.21
  -1  -5   1   36.51    1.68
   1   5  -1   33.07    3.92
  -1  -5   1   41.86    4.20
   1  -5  -1   43.39    4.08
  -1   5   1   37.18    3.87
   1   5  -1   43.18    3.33
  -1   5   0  691.85   21.61
  -1  -5   0  691.48   23.21
   1   5   0  673.30   20.56
   1  -5   0  652.74   21.81
   1   5   0  613.47   17.25
  -1   5   0  667.36   23.13
   1   5   0  587.86   22.31
  -1  -5   0  653.61   17.99
   1   5   1    9.99    1.24
  -1   5  -1   10.46    1.64
   1   5   1   15.54    2.18
   1  -5   1    7.46    1.52
   1   5   1    9.42    2.02
  -1   5  -1   10.05    2.12
  -1  -5  -1    7.08    1.80
  -1   5  -1   11.74    1.81
  -1  -5  -1   10.51    1.34
  -1   5  -2  516.98   16.06
  -1   5  -2  512.51   19.95
   1   5   2  524.05   18.19
   1   5   2  542.84   16.96
  -1   5  -2  519.28   17.88
  -1   5  -2  485.12   13.88
  -1   5  -2  516.98   16.81
   1   5   2  517.45   18.93
  -1  -5  -2  545.84   20.18
  -1  -5  -2  528.56   18.60
   1  -5   2  511.17   17.85
  -1   5  -3  384.16   16.51
   1  -5   3  399.68   14.57
   1   5   3  370.33   15.27
   1   5   3  393.13   14.89
   1   5   3  404.21   15.61
  -1  -5  -3  417.53   15.14
  -1   5  -3  394.47   12.39
  -1   5  -3  376.12   13.05
   1  -5   3  369.43   13.40
   1  -5   4  481.18   16.31
   1   5   4  576.79   22.81
   1   5   4  530.51   19.69
   1   5   4  519.98   19.55
  -1   5  -4  501.84   15.46
  -1  -5  -4  550.29   18.24
  -1   5  -4  499.79   20.27
   1  -5   4  521.43   14.96
   1   5   4  491.68   18.60
   1   5   4  507.21   18.52
   1  -5   4  520.19   17.80
  -1   5  -4  527.34   16.10
   1  -5   5   -0.12    0.57
   1   5   5    0.59    0.87
  -1   5  -5    0.54    0.74
   1  -5   5    0.75    0.49
   1   5   5    0.10    0.50
  -1  -5  -5    1.09    0.87
  -1   5  -5    1.11    0.53
   1   5   5   -0.16    0.59
   1   5   5    1.20    1.01
   1   5   5    1.90    1.11
  -1   5  -5    1.38    0.57
   1   5   5    0.58    0.80
   1  -5   5    1.34    0.41
  -1   5  -6  259.62    8.67
   1  -5   6  267.07   10.19
   1   5   6  251.61   12.43
  -1  -5  -6  268.66   10.48
   1   5   6  245.04   11.22
  -1   5  -6  255.74    8.71
   1   5   6  267.52   14.36
  -1   5  -6  231.15   12.80
   1  -5   6  244.48   10.34
   1  -5   6  226.26    8.98
   1   5   6  261.11   13.23
   1   5   6  275.96   15.51
   1   5   6  281.62   14.56
   1   5   7  345.37   17.55
   1   5   7  283.14   12.66
   1   5   7  327.90   15.28
   1  -5   7  358.91   13.19
   1  -5   7  289.03   10.50
   1  -5   7  304.17   11.66
  -1   5  -7  308.57   15.08
   1   5   7  364.11   17.96
  -1   5  -7  320.51   10.35
   1   5   7  329.91   15.73
  -1  -5  -7  335.77   11.90
   1   5   7  330.54   17.79
   1  -5   8  126.88    5.61
  -1  -5  -8  160.49    6.61
  -1   5  -8  144.07    9.47
   1   5   8  148.81   11.65
   1   5   8  139.07   11.18
   1   5   8  142.53    9.98
  -1   5  -8  143.24    9.70
   1   5   8  136.77    7.48
   1   5   8  139.16    9.86
  -1   5  -9   56.90    5.62
   1  -5   9   49.05    2.83
   1   5   9   62.17    6.72
   1   5   9   61.87    7.56
  -1   5  -9   55.70    6.00
   1  -5   9   66.65    5.87
   1   5   9   61.53    7.80
   1   5   9   55.61    6.20
   1   5  10  116.65   10.04
   1   5  10  131.87   12.07
  -1   5 -10  110.98    8.09
   1   5  10  111.00   10.47
   1  -5  10  131.73    9.06
   1   5  10  118.11    9.46
  -1   5 -10  115.11    9.23
   1   5  11  240.77   17.39
  -1   5 -11  208.95   11.33
  -1   5 -11  206.59   11.06
   1   5  11  207.43   13.30
   1   5  11  222.90   15.02
   1   5  11  215.11   15.49
  -1   5 -11  195.21   13.05
  -1  -5 -11  238.26   12.17
   1   5  12   80.48    8.05
   1   5  12  102.58   11.41
  -1   5 -12   95.09    8.89
  -1  -5 -12   96.13    7.47
   1  -5  12   95.12    8.62
  -1   5 -12   81.15    6.71
   1  -5  13   18.07    3.89
   1   5  13   17.82    3.85
  -1  -5 -13   19.39    3.43
  -1   5 -13   11.15    2.64
   1   5  13   19.73    5.38
  -1   5 -13   17.08    3.88
  -1  -5 -14   36.38    4.82
   1   5  14   42.45    8.07
  -1   5 -14   25.77    4.01
   1  -5  14   31.47    5.43
  -1   5 -14   31.73    5.43
   1   5  15   50.58    9.24
  -1   5 -15   40.94    6.34
   1  -5  15   46.20    7.01
  -1   5 -15   33.06    4.85
  -1   5 -16   12.08    2.95
   1  -5  16   12.63    3.69
  -1   5 -16   13.75    3.76
   1  -5  17   -2.93    3.07
   1   6 -17   37.57    5.61
  -1  -6  17   59.59    9.06
  -1  -6  16   11.43    3.93
   1   6 -16    8.66    3.00
   1   6 -16    6.69    2.24
   1   6 -15   75.29    7.49
  -1   6  15  109.54   14.26
  -1   6  15   80.46   10.08
  -1  -6  15  105.47   11.13
   1   6 -15   65.61    7.90
   1   6 -14   48.36    6.54
  -1  -6  14   67.02    8.41
  -1   6  14   43.60    7.24
   1   6 -14   45.37    5.52
  -1   6  14   56.23    9.82
   1   6 -13   82.04    8.29
  -1   6  13   95.32   12.14
  -1   6  13   91.19   10.33
  -1  -6  13   86.84    9.32
   1   6 -12    3.36    2.04
  -1   6  12    7.23    3.34
  -1  -6  12    7.01    2.32
  -1   6  12    2.41    1.39
  -1   6  11  214.66   15.86
   1   6 -11  204.64   11.14
  -1  -6  11  217.52   10.26
  -1   6  11  220.60   17.38
  -1  -6  11  245.88   14.54
   1   6 -11  213.89   13.12
  -1  -6  10   21.54    3.69
   1   6 -10   17.49    3.43
  -1   6  10   22.40    5.09
  -1  -6  10   18.32    2.66
  -1   6  10   19.39    4.67
  -1   6  10   16.50    3.84
   1   6 -10   18.92    3.12
   1  -6  -9   89.71    7.52
   1   6  -9   87.71    5.81
   1   6  -9   81.81    6.84
   1   6  -9   87.66    7.48
  -1   6   9   98.64   10.01
  -1  -6   9   84.47    5.70
  -1   6   9   96.18    5.18
   1   6  -8    0.59    0.59
  -1  -6   8    0.76    0.79
   1   6  -8    1.15    0.57
   1  -6  -8    1.38    1.36
   1   6  -8    3.53    1.58
  -1   6   8    1.23    0.55
  -1   6   8    1.35    1.64
  -1  -6   8    2.02    0.93
   1   6  -7  446.12   13.05
   1   6  -7  447.59   15.95
  -1   6   7  453.38   21.70
  -1   6   7  437.74   16.80
   1  -6  -7  461.74   19.22
  -1  -6   7  421.13   15.79
  -1   6   7  464.39   15.19
  -1   6   7  502.87   23.45
   1   6  -7  440.69   19.07
   1  -6  -6  179.96   10.69
  -1  -6   6  177.75    8.42
   1   6  -6  186.43    7.18
  -1   6   6  180.21    7.28
   1   6  -6  188.92    8.61
  -1   6   6  187.95   12.25
  -1   6   6  201.13   13.22
  -1   6   6  182.37    9.73
   1   6  -6  183.83   10.97
  -1   6   5   39.36    4.23
   1  -6  -5   39.61    4.52
   1   6  -5   39.18    4.72
  -1  -6   5   37.02    4.79
  -1   6   5   37.68    4.85
  -1   6   5   41.74    5.49
   1   6  -5   39.87    3.47
  -1   6   5   38.87    2.48
  -1  -6   5   35.79    3.31
   1   6  -5   34.34    2.92
  -1   6   4  193.74   11.02
   1   6  -4  182.51    8.41
  -1  -6   4  178.53   10.98
   1  -6  -4  190.92   10.66
  -1   6   4  173.05    9.94
  -1  -6   4  171.11    8.14
  -1   6   4  213.53   12.47
   1   6  -4  170.10   10.64
   1   6  -4  181.23    8.49
  -1   6   4  182.20    6.71
   1   6  -3 1190.49   39.32
  -1  -6   3 1181.22   39.48
  -1   6   3 1301.80   40.12
   1   6  -3 1239.47   35.49
   1  -6  -3 1245.82   38.58
  -1  -6   3 1210.98   35.13
  -1   6   3 1168.44   38.31
   1   6  -3 1227.92   36.55
   1  -6  -2  208.25   10.86
   1   6  -2  182.79   10.99
  -1  -6   2  201.28   10.72
   1   6  -2  214.79   10.49
  -1  -6   2  196.15    8.76
  -1   6   2  214.86   11.35
  -1   6   2  189.68   10.84
   1   6  -2  196.77    8.98
   1   6  -1   47.13    3.80
  -1   6   1   38.26    4.49
  -1  -6   1   33.67    4.10
   1  -6  -1   34.91    4.07
  -1   6   1   42.32    4.34
  -1  -6   1   37.31    1.93
   1   6  -1   40.32    4.66
  -1   6   0   35.28    3.65
   1   6   0   35.18    1.91
   1   6   0   35.19    4.30
   1  -6   0   32.99    3.91
  -1  -6   0   33.32    4.21
   1   6   0   39.10    3.61
  -1   6   0   30.15    4.04
  -1   6  -1  834.56   26.30
  -1  -6  -1  829.57   28.86
  -1   6  -1  861.08   25.67
   1   6   1  774.18   22.82
   1   6   1  780.90   27.98
  -1   6  -1  816.16   28.90
   1  -6   1  798.23   27.01
   1   6   1  855.03   26.42
  -1   6  -2  471.89   13.47
  -1  -6  -2  524.44   19.35
  -1   6  -2  532.81   16.73
   1   6   2  502.36   19.87
  -1   6  -2  507.38   20.76
   1   6   2  536.14   16.86
   1   6   2  533.70   19.00
  -1  -6  -2  531.99   20.86
  -1   6  -2  495.09   18.09
  -1   6  -2  507.61   17.43
   1  -6   2  526.15   19.11
  -1   6  -3    3.76    0.96
  -1  -6  -3    4.42    1.38
  -1   6  -3    2.77    1.27
   1   6   3    1.55    0.81
   1   6   3    5.12    1.39
   1  -6   3    1.24    0.54
   1   6   3    3.09    1.31
  -1   6  -3    3.17    1.29
  -1   6  -3    6.32    1.22
   1  -6   3    3.46    1.25
  -1  -6  -3    3.23    1.52
   1   6   4   25.68    4.37
   1   6   4   23.14    2.99
  -1   6  -4   22.63    2.37
   1   6   4   19.07    3.22
   1  -6   4   21.55    1.55
   1   6   4   21.02    3.15
  -1  -6  -4   19.06    2.73
  -1   6  -4   22.25    3.69
   1   6   4   19.38    3.08
   1  -6   4   21.83    3.02
   1  -6   4   22.61    2.56
  -1   6  -4   24.61    2.27
   1  -6   5  884.43   23.94
   1   6   5  833.09   29.93
   1   6   5  831.76   28.19
  -1   6  -5  854.35   24.68
   1   6   5  848.67   30.17
  -1  -6  -5  900.58   27.68
   1  -6   5  829.22   27.80
   1   6   5  904.12   33.79
   1   6   5  918.55   31.56
   1   6   5  816.35   28.50
  -1   6  -5  897.01   25.13
  -1   6  -5  856.30   30.95
   1  -6   5  751.49   25.39
   1   6   6   70.55    7.10
   1   6   6   52.02    5.11
   1   6   6   73.29    6.04
  -1   6  -6   67.87    6.70
  -1  -6  -6   68.23    5.00
  -1   6  -6   71.44    3.89
  -1   6  -6   67.83    3.91
   1   6   6   63.73    6.34
   1  -6   6   70.78    4.14
   1  -6   6   59.57    4.96
   1  -6   6   57.72    4.12
   1   6   6   74.97    7.23
   1   6   6   65.37    7.57
  -1   6  -7    1.47    0.45
   1   6   7    1.65    0.74
   1   6   7    2.54    1.54
   1   6   7   -1.27    1.78
   1   6   7    0.73    0.70
  -1   6  -7    2.02    1.26
   1   6   7    0.76    1.11
  -1  -6  -7    1.89    0.87
  -1   6  -7    0.11    0.87
   1  -6   7   -0.34    0.90
   1  -6   7    0.33    0.35
   1  -6   7    1.64    0.78
   1   6   8    4.00    1.23
   1  -6   8    3.66    0.93
  -1   6  -8    4.67    1.87
   1   6   8    6.00    1.83
   1   6   8    2.48    1.33
  -1   6  -8    3.69    1.49
   1   6   8    9.88    2.94
   1   6   8    5.93    2.48
  -1  -6  -8    6.00    1.25
  -1   6  -8    4.00    0.91
   1  -6   8    4.59    0.99
  -1   6  -9  371.18   17.85
   1   6   9  411.63   21.74
  -1   6  -9  382.30   18.30
   1   6   9  384.82   21.47
   1   6   9  378.01   15.02
   1   6   9  378.57   18.90
   1   6   9  390.60   18.61
   1  -6   9  348.59   12.39
   1  -6   9  418.47   16.18
   1   6  10   87.79    8.42
   1  -6  10  100.59    7.36
   1   6  10   87.77    8.43
  -1   6 -10   80.85    7.91
   1   6  10  100.38   10.55
  -1   6 -10   89.21    7.64
  -1   6 -11    1.34    0.80
   1   6  11    2.01    1.36
   1  -6  11    0.01    1.18
  -1   6 -11   -0.86    1.76
   1   6  11   -1.20    2.06
   1   6  11    0.74    1.36
  -1   6 -12   85.00    8.63
   1   6  12   81.58    8.43
   1  -6  12   96.92    8.25
   1   6  12   98.73   11.44
  -1   6 -12   79.56    6.60
   1  -6  13  156.64   11.27
   1   6  13  148.76   11.71
  -1   6 -13  126.73   11.09
   1   6  13  159.82   15.37
  -1   6 -13  122.90    8.90
   1   6  14   20.26    5.46
   1  -6  14   15.32    3.72
  -1   6 -14   13.92    2.97
  -1   6 -14   18.87    4.32
   1   6  15    3.07    2.70
   1  -6  15    1.59    1.12
  -1   6 -15    3.71    2.25
  -1   6 -15   -0.02    0.99
  -1   6 -16   16.25    3.49
   1  -6  16   25.14    5.09
  -1   6 -16   17.90    4.48
   1   7 -17   -0.65    1.45
   1   7 -16  131.49   11.81
   1   7 -16  120.12    9.90
   1   7 -15   13.72    3.28
   1   7 -15   11.67    3.36
  -1   7  15   11.45    3.97
  -1  -7  15   13.81    3.97
  -1   7  15   13.94    5.40
  -1   7  14    2.78    2.46
  -1  -7  14    4.42    2.42
  -1   7  14   -2.40    3.57
   1   7 -14    4.60    2.23
  -1   7  13   14.58    5.02
  -1  -7  13   23.28    4.43
  -1   7  13    8.26    3.36
   1   7 -13   14.44    3.59
   1   7 -12  288.35   16.71
  -1  -7  12  340.93   17.67
  -1   7  12  292.61   20.13
  -1   7  12  334.88   23.09
   1   7 -11   -0.19    0.63
  -1   7  11    1.94    1.95
   1   7 -11    1.44    1.24
  -1  -7  11    0.53    0.93
  -1   7  11   -1.25    2.39
  -1   7  10   22.35    5.10
  -1   7  10   17.78    4.67
  -1  -7  10   27.04    3.85
   1   7 -10   21.18    3.61
   1   7 -10   24.60    2.98
   1  -7 -10   23.29    3.92
  -1  -7  10   18.44    2.76
   1   7 -10   23.82    4.12
  -1   7  10   25.82    2.62
   1  -7  -9    0.80    1.00
   1   7  -9    0.58    0.79
  -1   7   9   -0.39    0.48
  -1   7   9   -0.57    1.68
  -1  -7   9    1.82    0.91
   1   7  -9   -0.04    1.05
   1   7  -9    1.12    1.07
  -1   7   9    1.40    1.77
   1   7  -8  562.70   15.33
   1   7  -8  548.01   18.98
   1   7  -8  527.33   22.47
  -1   7   8  533.70   25.61
   1   7  -8  499.63   21.65
  -1  -7   8  480.95   18.47
  -1   7   8  589.70   27.78
   1  -7  -8  540.36   22.64
  -1   7   8  523.45   19.95
  -1  -7   8  564.19   20.30
   1   7  -7  156.94    6.41
   1   7  -7  161.72   10.87
  -1   7   7  145.05   11.69
  -1  -7   7  147.23    7.96
  -1  -7   7  167.21    8.43
  -1   7   7  173.31   13.35
  -1   7   7  166.90    7.05
  -1   7   7  153.01    9.26
   1   7  -7  160.13    8.21
   1  -7  -7  153.96   10.43
   1   7  -6   98.71    8.32
  -1   7   6  119.76   10.53
  -1   7   6  105.98    9.22
  -1  -7   6  103.72    5.60
  -1   7   6  102.62    4.86
   1   7  -6   99.62    5.31
   1  -7  -6  108.07    8.24
  -1   7   6  102.08    9.28
  -1  -7   6   91.80    5.98
   1   7  -6   93.86    5.99
  -1   7   6   90.81    7.18
   1  -7  -5  139.07    9.58
  -1   7   5  142.96    6.04
  -1   7   5  153.77   11.09
   1   7  -5  146.72    7.70
   1   7  -5  146.77   10.34
  -1   7   5  141.89    9.39
  -1  -7   5  139.33   10.28
  -1   7   5  175.38   12.39
  -1  -7   5  145.58    6.19
   1   7  -5  143.39    7.29
  -1   7   5  151.27   10.60
  -1  -7   5  136.22    7.49
   1   7  -4 1013.01   30.80
  -1   7   4 1094.24   36.62
  -1  -7   4  972.64   30.52
   1   7  -4 1042.91   31.33
  -1   7   4  966.92   33.98
   1   7  -4  989.10   35.40
   1  -7  -4 1022.63   34.50
  -1  -7   4 1008.62   35.67
  -1  -7   3   20.73    2.59
   1   7  -3   18.02    3.33
   1  -7  -3   16.42    3.13
  -1   7   3   15.74    3.18
   1   7  -3   18.51    2.80
   1   7  -3   19.19    2.53
  -1   7   3   17.38    3.21
  -1  -7   3   18.99    3.17
  -1   7   2  326.23   16.13
   1  -7  -2  331.19   15.60
   1   7  -2  353.03   15.39
   1   7  -2  317.93   16.34
  -1  -7   2  345.83   13.36
  -1  -7   2  344.21   16.03
  -1   7   2  373.48   16.44
   1   7  -2  320.57   13.28
   1   7  -1    8.13    1.83
  -1   7   1    9.65    2.16
   1   7  -1    7.64    2.17
   1  -7  -1    7.97    2.12
  -1  -7   1    9.23    2.55
  -1  -7   1    8.37    1.64
  -1   7   1    7.31    2.10
   1   7  -1    6.91    1.91
  -1   7   0 1055.22   36.26
   1   7   0 1026.52   35.66
   1   7   0 1117.59   32.76
  -1  -7   0 1054.18   35.91
   1   7   0 1000.27   27.54
  -1   7   0 1166.98   33.76
   1  -7   0 1087.86   34.86
  -1   7  -1  246.35   11.74
  -1  -7  -1  255.39   13.70
   1   7   1  250.43   13.37
   1   7   1  229.30    8.63
  -1   7  -1  261.93   11.20
   1  -7   1  246.16   12.60
   1   7   1  269.84   12.03
  -1   7  -1  229.84   13.45
   1   7   2  127.37    6.51
   1  -7   2  120.64    8.29
  -1  -7  -2  117.48    8.89
  -1  -7  -2  134.54    8.64
  -1   7  -2  116.09    7.37
  -1   7  -2  123.85    7.38
   1   7   2  120.04    8.73
   1   7   2  124.56    8.12
  -1   7  -2  116.04    9.11
  -1   7  -2  123.27    6.74
  -1   7  -3  294.86   15.84
   1   7   3  305.88   14.47
  -1   7  -3  305.16   11.49
  -1   7  -3  306.21   12.31
   1  -7   3  291.70   14.05
  -1  -7  -3  316.23   14.24
   1   7   3  290.13   12.70
  -1  -7  -3  296.38   15.32
   1   7   3  307.74   14.89
  -1   7  -3  290.75   13.44
   1  -7   4  562.04   21.46
   1   7   4  544.81   20.96
  -1   7  -4  573.74   24.01
   1   7   4  617.73   26.08
  -1   7  -4  562.66   18.51
   1   7   4  577.35   22.51
  -1  -7  -4  583.39   21.03
  -1   7  -4  553.79   21.18
  -1   7  -4  534.21   17.72
   1   7   4  563.50   22.09
  -1  -7  -5    9.26    2.15
   1   7   5   12.34    2.38
   1  -7   5   13.31    2.59
  -1   7  -5   14.80    3.26
   1   7   5   11.57    2.74
   1  -7   5   15.99    1.42
   1   7   5   10.53    2.42
   1   7   5   10.20    3.09
   1  -7   5   10.26    1.84
  -1   7  -5   12.66    1.81
   1   7   5   12.92    2.78
  -1   7  -5   14.30    1.96
   1   7   6  215.54   13.06
   1   7   6  223.16   15.23
   1   7   6  204.06   11.18
  -1   7  -6  207.59   11.99
  -1  -7  -6  216.90   10.55
   1  -7   6  204.05   11.21
  -1   7  -6  229.63    8.89
  -1   7  -6  210.49   13.27
   1  -7   6  177.60    9.22
   1   7   6  209.09   12.97
  -1   7  -6  215.04    8.68
   1   7   6  204.25   11.67
   1  -7   6  220.45    8.05
  -1  -7  -7   44.30    4.06
   1  -7   7   40.59    3.66
  -1   7  -7   37.58    5.28
  -1   7  -7   46.46    3.16
  -1   7  -7   45.67    3.29
   1  -7   7   43.15    4.38
   1   7   7   44.64    4.88
   1  -7   7   45.86    3.45
   1   7   7   40.66    4.68
  -1   7  -7   36.28    4.80
   1   7   7   42.10    5.84
   1   7   7   37.61    5.24
   1   7   7   37.64    6.08
   1   7   8  162.62   11.97
   1  -7   8  160.69    7.09
   1  -7   8  151.24    6.66
  -1   7  -8  153.50   10.02
   1   7   8  152.25    9.37
  -1   7  -8  175.35    5.95
   1   7   8  165.47   11.15
  -1   7  -8  164.90   10.84
   1   7   8  170.81    9.24
   1   7   9   96.03   10.08
  -1   7  -9   96.40    8.65
  -1   7  -9  108.25    5.12
  -1   7  -9   92.49    8.28
   1   7   9  104.52    7.45
   1   7   9   89.00    7.96
   1   7   9   92.12    8.93
  -1   7 -10  170.64   11.58
   1   7  10  168.62   14.16
   1  -7  10  196.81   10.16
   1   7  10  158.04   11.37
   1   7  10  166.75   12.68
  -1   7 -10  159.72   11.70
   1   7  11  131.02   12.84
   1  -7  11  133.18    8.79
   1   7  11  116.31   10.45
  -1   7 -11  114.35   10.07
  -1   7 -12  100.18    9.64
   1  -7  12  126.89    9.03
   1   7  12  108.41   10.25
   1   7  12  109.61   12.30
  -1   7 -13    0.66    0.80
   1   7  13    2.67    1.79
  -1   7 -13    1.82    1.42
   1  -7  13    1.41    1.22
   1   7  13    2.27    2.38
  -1   7 -14  106.30    8.50
   1  -7  14  136.75   10.66
  -1   7 -14  104.41   10.51
   1   7  14  150.03   15.57
   1  -7  15    8.68    2.89
  -1   7 -15    5.43    2.67
  -1   7 -15    6.71    2.16
   1   7  15    7.17    4.11
   1   8 -16   18.61    3.88
  -1   8  15  120.16   13.16
  -1   8  15  138.69   16.57
   1   8 -15  112.17    9.25
   1   8 -15  117.29   11.09
   1   8 -14    0.05    1.55
  -1   8  14    3.70    1.97
  -1   8  14    1.03    2.11
  -1  -8  14    4.37    1.94
  -1  -8  13  208.82   13.37
   1   8 -13  196.17   13.97
  -1   8  13  199.32   16.95
  -1   8  13  232.51   19.92
  -1  -8  12    2.23    1.67
   1   8 -12    6.19    2.52
  -1   8  12    2.94    2.23
  -1   8  12    3.03    1.73
  -1   8  11  252.10   18.60
   1   8 -11  258.21   15.66
  -1   8  11  275.80   20.36
   1  -8 -10   -0.59    1.09
  -1   8  10   -0.19    0.45
  -1   8  10    0.80    1.82
  -1  -8  10    2.14    1.01
   1   8 -10    2.18    1.11
   1   8 -10    1.48    1.13
  -1  -8   9  372.94   12.14
   1  -8  -9  398.85   16.62
  -1   8   9  375.14   19.89
  -1   8   9  381.75   19.98
   1   8  -9  388.74   16.45
   1   8  -9  386.89   16.00
  -1   8   9  404.28   13.89
   1   8  -9  399.89   12.32
   1  -8  -8   55.70    6.32
  -1  -8   8   59.07    4.74
   1   8  -8   57.56    3.30
   1   8  -8   60.53    6.71
  -1   8   8   47.55    6.97
  -1  -8   8   46.80    4.45
   1   8  -8   57.97    4.77
  -1   8   8   54.02    5.55
   1   8  -8   50.49    5.85
   1   8  -7  514.57   16.41
  -1  -8   7  447.01   18.05
  -1   8   7  504.16   15.73
   1   8  -7  496.23   22.85
  -1   8   7  480.72   20.70
   1  -8  -7  520.99   22.40
  -1   8   7  529.27   25.26
   1   8  -7  504.06   18.30
  -1  -8   7  556.08   17.33
   1   8  -6  134.77    6.99
  -1   8   6  122.60    9.20
  -1   8   6  126.70   10.92
   1  -8  -6  130.72    9.77
  -1   8   6  151.36   12.49
   1   8  -6  132.98   10.43
  -1  -8   6  125.58    7.60
  -1   8   6  129.76    5.80
   1   8  -6  131.30    7.64
  -1  -8   6  151.14    6.22
  -1   8   5  434.31   22.05
   1   8  -5  393.08   15.37
  -1   8   5  402.45   19.42
  -1  -8   5  405.87   20.06
  -1   8   5  389.47   19.97
  -1  -8   5  420.93   11.88
  -1   8   5  368.87   18.06
  -1   8   5  370.99   13.03
   1   8  -5  378.32   15.00
   1   8  -5  393.82   19.56
  -1  -8   5  383.85   15.36
   1  -8  -5  373.86   18.18
  -1   8   4   25.89    4.40
  -1  -8   4   15.99    3.65
  -1   8   4   23.66    3.90
   1  -8  -4   16.32    3.26
   1   8  -4   19.70    2.80
   1   8  -4   16.65    3.53
  -1   8   4   22.21    4.35
   1   8  -4   18.80    2.86
  -1  -8   4   17.45    2.59
   1   8  -3  717.21   23.99
   1  -8  -3  707.51   27.21
   1   8  -3  693.77   28.33
  -1  -8   3  686.40   23.64
  -1  -8   3  699.08   27.01
  -1   8   3  709.66   27.92
  -1   8   3  735.92   28.05
   1   8  -3  747.25   25.63
  -1  -8   3  666.96   27.91
   1   8  -2    0.03    0.94
  -1  -8   2   -0.30    0.94
  -1  -8   2    1.93    0.94
  -1   8   2    0.36    0.91
  -1   8   2   -1.16    1.50
   1   8  -2    0.21    0.75
   1   8  -2   -2.50    1.22
   1  -8  -2   -1.17    1.45
  -1   8   1  235.85   12.32
  -1  -8   1  220.07   13.16
   1  -8  -1  210.60   12.50
   1   8  -1  213.06   13.33
   1   8  -1  233.82   11.07
  -1   8   1  195.79   12.89
  -1  -8   1  225.44   10.75
  -1   8   0   -0.26    0.67
   1   8   0    2.06    0.50
  -1   8   0    2.08    1.40
   1   8   0    2.25    1.47
  -1  -8   0    1.10    1.54
   1   8   0    1.81    1.57
   1  -8   0    0.62    1.00
   1   8   1 1487.93   43.57
  -1  -8  -1 1403.37   46.25
  -1   8  -1 1474.72   42.17
   1  -8   1 1414.73   44.93
   1   8   1 1317.75   37.67
   1   8   1 1410.64   46.10
  -1   8  -1 1478.36   47.49
   1   8   2  397.49   18.06
   1   8   2  398.72   16.64
  -1   8  -2  393.30   18.93
  -1   8  -2  380.58   15.20
  -1   8  -2  389.36   14.24
   1   8   2  366.51   12.87
  -1  -8  -2  396.42   18.41
   1  -8   2  388.29   17.20
  -1   8  -3   48.78    6.18
  -1   8  -3   42.79    4.69
   1   8   3   50.23    5.67
   1   8   3   40.72    5.05
   1   8   3   38.75    3.97
   1  -8   3   39.01    4.94
  -1   8  -3   46.30    4.30
  -1  -8  -3   43.65    5.55
  -1   8  -3   47.18    3.96
  -1   8  -4   30.47    4.82
  -1   8  -4   34.27    4.35
   1   8   4   38.64    5.94
  -1  -8  -4   30.32    4.68
   1   8   4   29.93    3.95
  -1   8  -4   29.30    3.05
   1  -8   4   30.45    4.30
   1   8   4   25.42    4.16
  -1   8  -4   31.37    3.38
   1   8   4   32.68    4.57
  -1   8  -5 1003.83   29.78
   1   8   5  971.05   34.19
  -1   8  -5  980.86   34.03
   1   8   5 1046.68   36.12
   1   8   5 1114.25   40.82
   1  -8   5  952.92   34.23
  -1   8  -5 1041.25   30.15
  -1   8  -5 1020.89   37.37
   1   8   5  930.77   32.00
   1  -8   5  908.27   31.10
   1   8   5 1011.34   35.01
  -1   8  -6    0.16    0.53
   1   8   6    0.53    0.78
  -1   8  -6    2.01    1.38
  -1   8  -6    0.29    0.45
   1   8   6    1.77    1.18
   1   8   6   -0.08    0.95
   1  -8   6    1.66    0.60
  -1  -8  -6    1.01    0.75
   1  -8   6    3.39    1.47
  -1   8  -6   -1.73    1.52
   1  -8   6    0.01    0.83
   1   8   6   -0.02    1.15
  -1  -8  -7   17.41    2.74
  -1   8  -7   17.01    2.10
   1  -8   7   15.61    2.44
   1   8   7   10.98    2.97
  -1   8  -7   16.07    2.00
  -1   8  -7   17.74    3.71
  -1   8  -7   11.22    2.72
   1   8   7   21.32    3.30
   1  -8   7   16.67    1.85
   1  -8   7   16.80    3.00
   1   8   7   16.27    3.27
   1   8   7   13.95    3.32
   1  -8   8    2.49    1.18
   1   8   8    4.11    1.58
   1   8   8    2.16    1.13
   1   8   8    4.87    2.61
   1  -8   8    2.99    1.06
  -1   8  -8    2.53    0.74
   1   8   8    2.93    1.87
  -1   8  -8    1.63    1.35
  -1   8  -8    3.99    1.10
   1   8   9  567.78   26.44
   1   8   9  576.55   28.07
  -1   8  -9  560.42   24.81
  -1   8  -9  620.09   18.59
   1   8   9  523.34   22.98
   1   8   9  577.88   22.90
  -1   8 -10   19.48    4.15
   1  -8  10   26.20    3.21
   1   8  10   13.86    3.64
   1   8  10   23.31    3.98
   1   8  10   18.96    4.75
  -1   8 -11   10.42    3.26
   1   8  11   10.82    3.29
   1   8  11    6.05    3.15
   1  -8  11    6.79    1.76
  -1   8 -12   26.81    4.91
   1   8  12   21.81    5.64
   1  -8  12   32.69    4.29
   1   8  12   23.78    4.98
   1  -8  13  166.00   10.63
   1   8  13  141.82   12.62
   1   8  13  160.27   15.68
  -1   8 -13  132.05   11.87
  -1   8 -14    2.68    2.02
  -1   8 -14    0.92    1.23
   1  -8  14    0.90    1.14
   1   8  14   -2.33    2.36
   1   8  14    3.10    2.86
  -1   8 -15    3.15    1.43
  -1   8 -15    3.75    2.72
   1   9 -16   92.79    8.64
  -1   9  15   11.27    4.92
  -1   9  15   10.65    3.42
   1   9 -15    6.79    2.90
  -1   9  14   23.54    5.73
   1   9 -14   23.92    4.92
  -1   9  14   19.51    6.22
   1   9 -13   -2.00    2.03
  -1   9  13    1.43    2.58
  -1  -9  13    1.02    1.22
  -1   9  13   -0.53    2.18
   1   9 -12  265.98   16.87
  -1   9  12  265.95   20.10
  -1   9  12  304.66   22.57
  -1   9  11    5.32    2.55
   1   9 -11    2.16    1.71
   1   9 -11    3.44    1.05
  -1   9  11    5.93    3.18
  -1  -9  11    3.14    1.41
   1  -9 -10    0.64    1.26
   1   9 -10    0.29    0.98
  -1   9  10   -2.76    2.69
   1   9 -10    0.66    0.71
  -1   9  10    0.80    1.19
  -1  -9  10    1.70    1.07
   1   9  -9   32.53    5.10
   1   9  -9   38.06    2.54
   1   9  -9   35.96    3.85
  -1   9   9   32.79    6.13
  -1   9   9   25.75    5.35
  -1   9   9   35.90    4.71
  -1  -9   9   40.53    3.73
  -1  -9   9   30.76    3.82
   1  -9  -9   29.04    4.91
   1   9  -8  539.05   16.60
  -1   9   8  476.26   24.87
   1   9  -8  519.74   19.09
  -1  -9   8  454.73   18.96
  -1   9   8  499.82   21.96
  -1   9   8  491.00   25.89
  -1  -9   8  587.91   17.56
  -1   9   8  502.67   15.36
   1   9  -8  467.53   21.81
   1  -9  -8  498.89   23.11
   1  -9  -7   48.98    6.07
  -1   9   7   42.20    5.48
  -1   9   7   38.10    5.85
  -1   9   7   37.66    6.26
  -1  -9   7   40.97    4.36
  -1   9   7   41.34    2.86
  -1  -9   7   49.38    3.15
   1   9  -7   45.63    3.70
   1   9  -7   40.64    4.17
   1  -9  -6   78.60    7.80
   1   9  -6   86.70    5.84
   1   9  -6   89.58    6.40
  -1  -9   6   81.62    6.23
  -1  -9   6   90.31    3.71
  -1   9   6   84.60    7.95
  -1   9   6   79.85    4.49
  -1   9   6   90.62    9.31
  -1   9   5    4.52    1.77
  -1   9   5    1.41    1.39
   1   9  -5    4.09    1.46
   1   9  -5    2.64    0.86
   1   9  -5    3.05    1.17
   1  -9  -5    6.80    2.45
  -1   9   5    3.45    0.94
  -1  -9   5    5.42    1.64
   1  -9  -4 1471.13   32.06
  -1   9   4 1533.17   34.49
   1   9  -4 1483.45   34.82
  -1   9   4 1384.47   32.11
   1   9  -4 1490.30   25.02
  -1   9   4 1603.65   38.12
  -1  -9   4 1442.01   24.69
  -1  -9   4 1434.74   34.03
  -1  -9   3   12.82    3.13
   1  -9  -3   15.68    3.36
   1   9  -3   14.46    2.54
   1   9  -3    9.24    2.80
  -1  -9   3   14.18    3.34
  -1   9   3   13.99    2.91
  -1   9   3   17.30    3.66
  -1  -9   3   14.95    2.60
   1   9  -2  110.24    7.52
  -1   9   2  110.98    9.61
  -1   9   2  106.41    8.65
   1  -9  -2  101.63    8.82
   1   9  -2  116.51   10.00
  -1  -9   2  113.56    7.48
  -1  -9   2  111.00    9.42
  -1   9   1   48.87    5.53
   1   9  -1   42.65    4.59
  -1  -9   1   42.71    4.47
  -1  -9   1   47.93    6.13
  -1   9   1   45.68    6.14
   1  -9  -1   41.29    5.50
   1   9  -1   50.68    6.36
  -1   9   0 1315.89   40.14
   1   9   0 1248.77   37.46
   1  -9   0 1117.33   39.56
  -1  -9   0 1148.31   40.71
  -1   9   0 1266.14   37.90
  -1   9   0 1109.16   41.31
   1   9   0 1125.04   30.14
   1   9   0 1368.12   42.46
  -1   9   0 1032.97   31.04
   1   9   0 1197.96   41.43
  -1   9  -1    7.46    2.25
   1   9   1    3.94    0.86
  -1  -9  -1    4.03    2.02
  -1   9  -1    0.89    1.05
   1   9   1    6.81    2.35
   1   9   1    2.38    1.33
  -1  -9  -1    5.14    2.35
   1  -9   1    3.72    1.92
   1   9   2   66.66    6.43
  -1   9  -2   64.99    5.26
  -1  -9  -2   58.98    6.31
   1   9   2   55.65    6.59
  -1  -9  -2   52.59    6.35
  -1   9  -2   57.26    5.48
   1  -9   2   54.40    6.25
  -1   9  -2   54.45    6.92
   1   9   2   53.11    4.00
  -1   9  -3   57.32    4.80
   1   9   3   57.53    6.20
   1   9   3   56.68    4.84
   1   9   3   54.85    6.42
  -1   9  -3   50.08    6.69
  -1   9  -3   54.58    5.53
  -1  -9  -3   48.88    6.23
   1  -9   3   54.99    6.39
  -1   9  -4  823.01   26.19
   1   9   4  827.35   31.35
  -1   9  -4  793.86   29.31
   1   9   4  762.76   27.88
  -1  -9  -4  893.26   32.77
   1   9   4  841.59   31.73
  -1   9  -4  822.87   33.57
   1  -9   4  801.63   31.24
   1   9   5   74.85    6.87
   1   9   5   85.08    7.87
  -1   9  -5   85.08    7.40
   1   9   5   73.93    6.14
  -1   9  -5   80.05    5.46
   1   9   5   81.31    7.95
   1  -9   5   76.57    7.45
   1  -9   6  221.25   13.53
   1   9   6  239.63   15.02
  -1   9  -6  228.78   13.44
  -1   9  -6  235.80   10.33
   1   9   6  210.35   11.79
   1   9   6  220.27   13.73
  -1   9  -6  250.64   10.58
   1   9   6  214.86   13.54
   1   9   7   28.83    4.87
   1   9   7   26.76    4.44
  -1   9  -7   26.86    4.46
  -1   9  -7   29.48    3.02
   1  -9   7   21.94    3.86
   1   9   7   34.25    5.44
  -1   9  -7   31.30    3.05
   1   9   7   27.63    3.84
   1  -9   8  360.37   16.63
   1   9   8  350.60   16.94
  -1   9  -8  362.78   18.87
  -1   9  -8  398.83   13.68
   1   9   8  366.20   20.62
   1   9   8  384.90   21.03
  -1   9  -8  384.27   14.09
   1   9   8  344.32   18.18
   1   9   9    1.96    2.38
  -1   9  -9    0.33    0.52
   1   9   9   -0.59    0.78
   1   9   9   -1.13    0.97
  -1   9  -9   -0.01    1.33
   1   9   9    0.66    1.15
   1   9  10  181.84   14.29
   1   9  10  197.32   15.63
  -1   9 -10  193.98    8.21
  -1   9 -10  174.06   12.98
   1  -9  11    0.77    0.79
   1   9  11    1.83    1.83
  -1   9 -11    1.47    1.48
   1   9  11    1.42    1.43
   1   9  12  139.12   12.83
   1   9  12  131.38   13.88
  -1   9 -12  139.05   12.02
   1  -9  12  172.49    9.58
   1   9  13   19.31    4.92
  -1   9 -13   12.06    3.67
   1   9  13    9.35    4.31
  -1   9 -14  179.94   14.52
   1   9  14  217.12   19.04
  -1   9 -14  175.75   11.37
   1   9  14  188.66   15.46
   1  10 -16    0.27    1.04
  -1  10  15   80.38   11.40
   1  10 -14    3.96    2.46
  -1  10  14    7.48    4.35
  -1  10  14   -2.09    2.30
  -1  10  13  126.43   14.05
  -1  10  13  155.97   16.47
   1  10 -13  139.66   12.06
  -1  10  12    3.85    2.75
  -1  10  12    3.05    2.22
   1  10 -12    6.74    3.01
   1  10 -11  234.27   15.40
   1  10 -11  245.89   11.78
  -1  10  11  225.27   18.50
  -1  10  11  211.31   17.71
   1 -10 -10   30.17    5.06
   1  10 -10   32.35    5.35
  -1  10  10   31.17    6.35
  -1  10  10   30.50    6.17
   1  10 -10   38.15    4.08
  -1 -10   9  291.31   14.66
   1  10  -9  342.07   14.54
   1 -10  -9  296.97   17.68
  -1  10   9  324.94   21.21
   1  10  -9  315.69   17.65
  -1  10   9  282.50   19.61
  -1  10   9  310.21   16.87
  -1 -10   9  373.13   12.38
   1  10  -8    4.12    1.09
   1  10  -8    4.71    1.51
   1  10  -8    4.24    1.80
  -1 -10   8    3.59    1.23
   1 -10  -8    2.13    1.63
  -1  10   8    5.44    2.68
  -1  10   8    5.77    2.05
  -1  10   8   -0.05    1.37
  -1 -10   8    5.39    0.98
  -1  10   7  254.48   16.43
   1 -10  -7  258.93   15.77
  -1 -10   7  233.04   12.59
  -1  10   7  244.97   15.25
  -1  10   7  251.35    9.21
   1  10  -7  259.11   12.56
   1  10  -7  263.57   11.50
  -1 -10   7  293.09    8.45
  -1  10   7  247.97   17.40
   1 -10  -6    6.16    2.57
  -1  10   6    8.67    2.83
   1  10  -6   -0.45    0.46
   1  10  -6    2.65    1.20
  -1  10   6    6.19    2.92
  -1  10   6    4.57    1.03
  -1  10   6    3.54    1.67
  -1 -10   6    3.01    1.13
  -1  10   5  231.40   15.25
   1  10  -5  211.19   11.00
  -1  10   5  168.01   11.62
   1 -10  -5  196.95   13.30
  -1 -10   5  200.92   11.03
  -1  10   5  190.86   13.45
  -1  10   4   17.11    3.88
   1 -10  -4   16.33    3.66
  -1 -10   4   15.13    2.75
   1  10  -4   16.72    2.96
  -1  10   4   13.16    2.82
  -1  10   4   11.22    3.04
  -1  10   3  406.07   17.48
  -1 -10   3  442.52   18.22
  -1  10   3  408.89   21.65
   1  10  -3  478.70   20.12
   1 -10  -3  442.16   21.30
   1  10  -3  434.56   18.12
  -1 -10   3  439.81   22.28
  -1  10   3  450.15   21.53
  -1 -10   3  409.33   21.16
  -1 -10   2  180.20   13.00
  -1 -10   2  184.07   10.54
  -1  10   2  179.20   12.12
  -1  10   2  167.48    9.08
   1 -10  -2  183.30   12.72
  -1  10   2  172.29   13.04
  -1 -10   2  175.24   12.94
   1  10  -2  204.24   12.51
   1  10  -2  179.81   10.54
   1  10  -1   97.70    7.52
  -1  10   1   84.25    8.98
  -1  10   1  100.39    8.32
  -1  10   1   80.98    5.15
  -1 -10   1  107.46    7.69
   1 -10  -1   92.05    8.78
  -1 -10   1   83.95    8.69
   1  10  -1  107.56    9.23
  -1  10   1  101.12    9.13
  -1  10   0    1.13    1.26
  -1 -10   0    0.56    0.68
   1  10   0    2.48    1.61
  -1 -10   0    5.32    2.39
  -1 -10   0    0.03    1.09
   1  10   0    1.27    1.03
  -1  10   0    4.73    1.97
   1 -10   0    1.45    1.63
  -1  10   0    0.64    0.95
  -1  10   0    1.63    0.56
   1  10   0   -2.16    1.53
  -1  10  -1  747.45   27.31
   1  10   1  789.24   31.07
  -1  10  -1  706.36   25.08
  -1 -10  -1  655.70   28.63
   1 -10   1  651.43   27.91
  -1 -10  -1  696.99   27.86
   1  10   1  684.32   29.27
   1  10   1  601.85   19.54
   1  10   1  718.23   26.64
  -1  10  -2   51.94    5.61
  -1 -10  -2   49.41    6.61
  -1  10  -2   51.02    4.91
   1  10   2   45.54    5.59
  -1 -10  -2   43.63    5.65
   1  10   2   50.84    6.64
   1  10   2   40.40    3.46
  -1  10  -2   41.99    4.90
   1 -10   2   46.28    6.19
  -1 -10  -3    7.28    1.63
  -1  10  -3    7.86    1.91
  -1  10  -3    7.99    2.23
   1  10   3   11.44    3.00
   1  10   3    9.24    2.99
  -1 -10  -3   10.24    2.80
  -1  10  -3    9.07    2.21
   1  10   3    9.43    1.83
   1 -10   3   10.01    2.91
   1  10   4   74.46    7.81
  -1  10  -4   66.55    6.79
   1 -10   4   84.30    8.53
  -1 -10  -4   78.11    7.24
  -1 -10  -4   90.42    8.93
   1  10   4   74.53    6.35
   1  10   4   78.48    8.26
  -1  10  -4   79.81    5.95
   1  10   5  859.72   33.44
   1 -10   5  734.76   31.71
  -1  10  -5  778.72   30.49
  -1 -10  -5  874.26   30.61
  -1  10  -5  871.47   27.44
   1  10   5  750.82   29.37
   1  10   5  867.27   33.28
  -1  10  -6  100.18    6.51
  -1  10  -6   86.60    8.10
   1  10   6   83.40    8.01
   1  10   6   78.16    6.77
   1  10   6   91.77    8.83
  -1 -10  -6   93.70    7.64
   1  10   6   93.07    9.31
   1 -10   6   83.05    8.28
  -1  10  -7   42.89    3.93
   1  10   7   41.31    5.85
   1  10   7   38.58    4.55
   1  10   7   37.55    5.72
   1 -10   7   42.18    5.62
   1  10   7   54.04    7.09
  -1  10  -7   46.16    5.95
  -1  10  -8   38.54    3.42
   1  10   8   35.12    4.41
  -1  10  -8   33.02    3.43
   1 -10   8   28.00    4.25
  -1  10  -8   31.89    5.18
   1  10   8   32.90    5.74
   1  10   8   41.25    5.77
   1  10   8   34.51    5.79
  -1  10  -9  314.46   18.27
   1  10   9  297.50   19.44
   1  10   9  305.57   19.61
  -1  10  -9  356.89   13.17
  -1  10 -10    9.35    3.02
   1  10  10    9.98    3.89
   1  10  10   10.69    3.48
   1  10  11   -0.24    1.78
  -1  10 -11   -0.35    2.01
   1  10  11    3.06    1.82
   1  10  12    6.29    3.28
   1  10  12    4.13    3.09
  -1  10 -12    3.10    2.31
   1  10  13  261.08   19.22
  -1  10 -13  271.66   18.27
   1  10  14   35.98    7.64
  -1  10 -14   39.52    6.77
   1  10  14   33.36    6.55
  -1  11  15    4.43    2.89
   1  11 -14    0.61    1.87
  -1  11  14   -1.43    3.04
  -1  11  13   26.76    6.73
  -1  11  13   20.30    5.85
   1  11 -13   22.31    4.92
  -1  11  12  141.79   14.73
   1  11 -12  145.44   12.39
  -1  11  12  156.03   16.14
   1  11 -11   80.23    8.94
  -1  11  11   75.92   10.35
   1  11 -11   87.06    6.65
  -1  11  11   80.71   10.95
  -1  11  10    8.93    3.50
   1 -11 -10   11.31    3.47
  -1  11  10    9.36    3.29
   1  11 -10    5.98    2.39
   1  11 -10    8.85    2.06
   1  11  -9   65.48    7.67
  -1 -11   9   83.35    4.02
  -1  11   9   69.30    9.13
   1  11  -9   75.68    6.24
   1 -11  -9   64.54    7.90
  -1  11   9   68.20    9.40
  -1  11   8  376.25   19.66
   1 -11  -8  384.69   18.53
  -1 -11   8  463.33    6.43
   1  11  -8  404.21   17.87
  -1  11   8  399.75   18.59
  -1  11   8  403.40   21.92
   1  11  -8  423.19   14.40
   1  11  -7   90.72    6.98
  -1  11   7   82.29    9.87
   1 -11  -7   94.68    9.38
  -1  11   7   75.87    8.48
  -1  11   7   73.84    8.43
  -1  11   7   74.94    4.10
  -1  11   6   72.08    8.73
  -1  11   6   67.91    8.15
  -1  11   6   68.95    7.63
   1 -11  -6   83.50    8.64
  -1  11   6   67.33    4.59
   1  11  -6   79.59    6.66
  -1  11   5   11.36    2.76
   1 -11  -5    9.54    2.88
  -1  11   5    7.95    2.88
   1  11  -5   11.45    2.48
   1  11  -5    6.21    1.88
   1  11  -4  303.75   14.69
  -1  11   4  280.92   14.70
   1 -11  -4  286.45   17.10
  -1  11   4  284.16   17.53
   1  11  -4  309.77   15.60
  -1  11   3   98.69    7.40
  -1 -11   3  100.01    9.89
   1 -11  -3  128.88   10.77
  -1  11   3  116.37   10.20
   1  11  -3  108.33    8.28
   1  11  -3  130.52    9.77
  -1  11   2   25.00    3.15
   1  11  -2   29.03    4.26
  -1 -11   2   26.91    4.94
  -1  11   2   25.85    4.59
   1 -11  -2   27.35    4.88
  -1 -11   2   25.18    4.96
   1  11  -2   30.51    4.81
  -1 -11   1   40.62    6.27
   1 -11  -1   41.14    5.98
  -1 -11   1   38.39    5.91
  -1  11   1   34.74    3.09
  -1  11   1   45.99    5.69
   1  11  -1   46.42    5.37
  -1  11   0  496.99   20.96
   1 -11   0  497.73   23.51
  -1 -11   0  486.76   23.07
  -1 -11   0  473.65   23.70
   1  11   0  499.35   21.10
  -1  11   0  436.81   13.33
   1  11   1    7.75    2.53
   1  11   1    5.38    1.01
   1 -11   1   10.20    2.97
  -1 -11  -1    7.22    2.56
  -1 -11  -1    4.51    1.99
  -1  11  -1    6.66    2.00
   1 -11   2  100.06    9.71
   1  11   2  102.70    9.04
  -1  11  -2  101.46    7.68
  -1  11  -2   99.56    8.34
   1  11   2   88.13    5.33
  -1 -11  -2   94.67    9.48
  -1  11  -2   90.15    7.73
  -1 -11  -2   93.07    8.80
  -1  11  -3   46.35    4.87
  -1 -11  -3   48.63    6.62
   1  11   3   46.61    6.23
   1  11   3   43.62    4.12
  -1  11  -3   46.69    5.34
  -1 -11  -3   40.67    5.53
  -1  11  -3   36.81    5.17
   1 -11   3   41.31    6.20
  -1  11  -4  375.32   16.23
  -1  11  -4  345.12   15.11
   1  11   4  349.59   19.18
   1  11   4  298.08   14.65
  -1  11  -4  309.46   16.76
  -1 -11  -4  358.46   17.94
   1 -11   4  345.99   19.54
  -1  11  -5   35.98    5.10
  -1  11  -5   36.46    4.14
  -1 -11  -5   33.67    4.81
   1  11   5   43.22    6.29
  -1  11  -5   35.98    4.20
   1  11   5   34.55    4.68
   1 -11   5   33.87    5.52
   1 -11   6   46.56    6.50
   1  11   6   42.60    6.51
  -1  11  -6   46.34    6.10
  -1  11  -6   45.95    4.66
   1  11   6   39.13    5.50
  -1  11  -6   40.73    4.27
   1  11   6   36.41    4.61
  -1  11  -7  289.74   12.65
   1 -11   7  272.18   16.39
   1  11   7  261.44   17.54
  -1  11  -7  271.02   16.19
   1  11   7  237.20   15.34
   1  11   7  262.25   16.76
   1  11   7  248.55   13.39
   1  11   8  263.51   17.89
  -1  11  -8  278.58   12.03
   1  11   8  214.99   15.58
  -1  11  -8  246.32   15.80
   1 -11   8  252.13   14.89
  -1  11  -9   45.55    4.11
   1  11   9   32.93    6.31
  -1  11  -9   33.49    5.63
   1  11   9   31.92    5.82
  -1  11 -10  100.45   10.19
   1  11  10  114.62   11.89
   1  11  10   94.26   10.86
  -1  11 -11  107.85   10.71
   1  11  11   95.93   11.11
   1  11  11   93.61   11.09
   1  11  12  119.03   13.11
   1  11  12  103.05   11.83
  -1  11 -12  123.93   11.74
   1  11  13   40.90    7.61
  -1  11 -13   34.50    6.44
   1  11  13   37.27    7.64
   1  11  14   65.11    9.48
  -1  12  14   31.76    7.33
  -1  12  13   26.44    6.85
  -1  12  13   25.31    6.51
   1  12 -13   21.13    4.88
  -1  12  12   -0.66    1.97
   1  12 -12   -1.50    2.29
  -1  12  12    1.60    2.24
  -1  12  11  133.06   14.24
   1  12 -11  112.27   10.89
  -1  12  11  104.14   12.57
   1  12 -10  128.59   11.47
  -1  12  10  102.91   11.81
   1  12 -10  142.48    9.02
  -1  12  10  120.07   13.29
  -1  12   9   14.27    4.36
   1  12  -9   11.97    3.42
  -1  12   9   11.00    3.16
   1  12  -9   14.80    2.76
   1 -12  -9    6.01    2.28
   1 -12  -8   46.55    6.79
   1  12  -8   39.32    5.92
  -1  12   8   46.06    7.60
  -1  12   8   34.52    6.03
   1  12  -8   52.38    5.39
  -1  12   7  186.04   14.05
   1 -12  -7  194.85   14.51
   1  12  -7  207.07   11.81
   1  12  -7  208.72   10.94
  -1  12   7  220.25   16.82
   1  12  -6   88.78    7.45
  -1  12   6   83.56    8.52
  -1  12   6   92.63   10.49
   1 -12  -6   97.54    9.84
  -1  12   6   78.16    5.29
   1  12  -6   98.31    7.54
  -1  12   5   73.20    8.85
   1 -12  -5   69.31    8.17
   1  12  -5   69.71    6.60
  -1  12   5   57.44    6.54
   1  12  -5   71.83    6.80
   1  12  -4   43.20    5.27
  -1  12   4   38.63    4.92
   1 -12  -4   43.71    6.41
  -1  12   4   44.58    6.71
  -1  12   3  185.22   13.65
   1  12  -3  180.93   11.56
   1 -12  -3  179.26   13.66
  -1  12   3  163.42    9.74
  -1  12   2  319.62   17.70
  -1  12   2  278.70   12.37
   1 -12  -2  303.50   18.34
   1  12  -2  305.74   15.80
  -1 -12   2  291.53   18.66
  -1  12   1    6.13    1.22
  -1  12   1    6.39    2.53
  -1 -12   1   12.20    3.54
   1  12  -1   12.11    3.17
   1 -12  -1    4.18    2.15
  -1 -12   1    7.97    2.64
  -1 -12   0   73.30    8.81
  -1  12   0   65.56    2.82
  -1  12   0   80.59    7.65
   1  12   0   73.59    7.42
  -1 -12   0   74.49    8.53
   1 -12   0   76.51    8.82
   1  12   1  301.26   16.57
  -1 -12  -1  296.14   18.57
  -1 -12  -1  292.34   17.48
   1  12   1  269.35    9.76
   1 -12   1  290.66   18.11
  -1  12  -1  308.40   15.58
  -1  12  -2  263.91   13.64
  -1 -12  -2  234.62   16.31
   1 -12   2  224.00   15.90
   1  12   2  210.47    9.30
  -1  12  -2  212.12   13.13
  -1 -12  -2  235.95   15.13
   1  12   2  249.44   15.26
  -1  12  -3  106.25    8.04
   1  12   3   90.80    6.29
  -1  12  -3   87.19    8.27
   1 -12   3  106.34   10.63
   1  12   3  118.25   10.44
  -1 -12  -3  130.77   10.52
  -1 -12  -3  107.27   10.62
   1  12   4    1.68    2.00
   1 -12   4    2.54    1.60
   1  12   4    0.71    0.96
  -1  12  -4   -0.37    1.21
  -1  12  -4   -0.54    1.09
   1  12   5  103.78    8.40
   1  12   5  142.52   12.28
  -1  12  -5  118.88   10.09
  -1  12  -5  125.45    8.70
   1 -12   5  132.66   11.91
  -1  12  -5  120.69    8.45
   1  12   6  208.11   13.37
  -1  12  -6  249.37   12.45
  -1  12  -6  241.66   12.06
   1  12   6  258.60   17.38
  -1  12  -6  232.65   14.96
   1 -12   6  239.80   16.47
   1  12   7   -2.29    1.75
  -1  12  -7    2.04    1.21
   1  12   7    2.38    1.67
  -1  12  -7    5.24    2.37
  -1  12  -7    0.89    0.76
   1 -12   7    2.83    2.02
  -1  12  -8    5.81    1.68
   1  12   8    7.97    3.08
   1 -12   8    9.36    3.02
   1  12   8    2.55    2.26
  -1  12  -8    7.04    2.70
   1  12   9  147.31   13.96
   1  12   9  139.89   12.61
  -1  12  -9  155.23    8.67
  -1  12  -9  147.07   12.44
   1  12  10   29.97    6.22
  -1  12 -10   32.48    5.87
   1  12  10   34.25    6.36
   1  12  11    3.67    2.33
   1  12  11    6.02    2.94
  -1  12 -11    1.48    1.72
   1  12  12   31.57    6.89
  -1  12 -12   36.56    6.66
   1  12  12   34.12    6.91
   1  12  13  112.01   13.36
   1  12  13   87.91   11.47
   1  12  14   68.44    9.97
  -1  13  14   11.65    4.68
  -1  13  13   57.82   10.24
  -1  13  13   45.01    8.65
  -1  13  12   68.18   10.64
  -1  13  12   63.73   10.39
   1  13 -12   80.31    9.48
   1  13 -11   51.04    7.65
  -1  13  11   46.81    8.32
  -1  13  11   52.35    9.00
   1  13 -10   10.64    2.42
   1  13 -10    9.74    3.44
  -1  13  10    7.34    2.57
   1  13  -9  128.97   11.66
  -1  13   9  116.99   12.21
   1 -13  -9  116.79   11.46
  -1  13   9  134.22   14.12
   1  13  -9  163.29   10.16
  -1  13   8  125.87   12.07
   1  13  -8  156.81   10.30
   1  13  -8  146.02   12.16
  -1  13   8  145.20   14.46
   1 -13  -8  152.41   13.12
   1  13  -7   37.74    5.86
   1  13  -7   39.15    5.03
  -1  13   7   25.48    5.00
  -1  13   7   39.77    7.16
   1 -13  -7   36.33    6.21
  -1  13   6    6.17    3.23
   1  13  -6    6.54    2.12
  -1  13   6    3.11    1.80
   1 -13  -6    5.55    2.89
  -1  13   5  122.79   12.00
  -1  13   5  106.31    9.05
   1 -13  -5  110.72   10.90
   1  13  -5  110.53    9.02
   1  13  -4   50.84    6.07
  -1  13   4   43.02    5.14
   1 -13  -4   37.38    6.33
  -1  13   4   50.13    7.42
   1 -13  -3  181.42   14.20
  -1  13   3  162.04    9.67
  -1  13   3  189.70   14.25
   1  13  -3  189.30   12.42
   1 -13  -2   17.84    4.39
  -1  13   2   27.01    4.98
   1  13  -2   21.94    4.20
  -1  13   2   21.14    2.64
  -1  13   1  220.11    8.53
   1 -13  -1  235.87   16.62
   1  13  -1  277.21   15.57
  -1  13   1  241.40   15.29
  -1 -13   1  242.26   17.40
   1  13   0   82.43    8.35
   1 -13   0   66.76    8.71
  -1 -13   0   61.97    8.52
  -1  13   0   70.89    7.63
  -1  13  -1    0.71    1.13
   1  13   1    0.17    1.83
   1 -13   1    1.27    1.83
  -1  13  -1    1.19    1.25
  -1 -13  -1   -2.54    2.90
  -1  13  -2   55.17    6.19
  -1  13  -2   36.61    5.36
   1  13   2   44.96    3.57
   1  13   2   52.15    7.07
   1 -13   2   50.53    7.46
   1  13   3  186.35    9.55
   1  13   3  222.38   15.46
  -1  13  -3  197.75   13.30
  -1  13  -3  227.58   12.89
   1 -13   3  216.54   16.16
   1 -13   4   69.12    9.04
  -1  13  -4   69.98    7.81
   1  13   4   95.51   10.04
  -1  13  -4   87.10    7.50
   1  13   4   65.83    5.86
  -1  13  -5   17.81    3.29
  -1  13  -5   13.66    3.37
   1  13   5   14.41    3.84
   1  13   5   12.40    2.74
   1 -13   5   16.66    4.31
   1  13   6   28.02    4.49
  -1  13  -6   40.08    6.23
  -1  13  -6   48.42    5.34
   1  13   6   42.07    7.03
   1 -13   6   40.14    6.75
  -1  13  -7  266.55   17.29
   1  13   7  244.73   15.69
   1  13   7  298.75   20.16
   1 -13   7  276.29   18.28
  -1  13  -8   85.95    6.78
   1  13   8   81.00   10.15
   1  13   8   65.00    7.98
  -1  13  -8   73.84    8.70
   1  13   9   -2.45    2.31
  -1  13  -9   -1.90    1.52
   1  13   9    3.74    1.50
   1  13  10   62.45    9.52
  -1  13 -10   55.64    7.85
   1  13  10   49.94    7.62
   1  13  11   69.79    9.63
  -1  13 -11   78.17    9.58
   1  13  11   75.24   10.62
   1  13  12   58.53    9.15
   1  13  12   55.28    9.27
  -1  13 -12   50.37    7.95
   1  13  13   -0.61    1.54
  -1  14  13    8.92    4.53
  -1  14  12    0.37    2.56
  -1  14  12    1.84    1.51
   1  14 -11   10.49    3.62
  -1  14  11    7.83    3.70
  -1  14  11    6.97    3.14
  -1  14  10  233.32   19.82
   1  14 -10  246.61   17.34
  -1  14  10  185.33   16.42
  -1  14   9    2.58    2.03
   1  14  -9   -1.18    1.91
   1  14  -9    1.48    1.26
  -1  14   9    3.13    2.86
   1 -14  -9    1.70    1.57
   1  14  -8   67.82    6.86
  -1  14   8   57.12    9.13
  -1  14   8   53.32    7.55
   1  14  -8   61.12    8.02
   1 -14  -8   54.52    7.96
   1  14  -7   62.62    8.02
  -1  14   7   77.01   10.36
   1  14  -7   65.67    6.88
  -1  14   7   56.56    7.45
   1 -14  -7   75.36    9.46
   1  14  -6  236.70   14.10
  -1  14   6  218.01   14.39
   1 -14  -6  230.31   16.98
  -1  14   6  233.43   17.98
   1  14  -5   -0.23    1.45
   1 -14  -5    2.14    2.24
  -1  14   5    0.70    1.85
  -1  14   5    1.68    1.20
  -1  14   4    8.53    2.16
   1 -14  -4    4.60    2.29
  -1  14   4    9.32    3.46
   1  14  -4    6.61    2.50
   1  14  -3  147.61   11.43
  -1  14   3  155.71   13.11
   1 -14  -3  138.30   12.81
  -1  14   3  130.68    8.16
  -1  14   2  333.95   19.71
   1 -14  -2  331.63   20.71
   1  14  -2  335.50   18.41
  -1  14   2  309.08   12.18
   1  14  -1  114.08   10.24
  -1  14   1   98.52    9.90
   1 -14  -1  106.24   11.28
  -1  14   1   96.01    4.45
  -1  14   0  197.60   13.54
   1  14   0  187.98   13.61
   1 -14   0  172.60   14.69
  -1  14   0  161.98   11.67
   1 -14   1   32.05    6.19
   1  14   1   32.09    5.69
  -1  14  -1   41.51    5.79
  -1  14  -1   30.21    4.91
   1  14   2  141.94    6.81
   1 -14   2  136.28   13.18
  -1  14  -2  113.61   10.18
   1  14   2  151.92   12.82
  -1  14  -2  150.91   11.01
   1 -14   3   20.72    4.99
  -1  14  -3   20.81    4.37
   1  14   3   24.80    3.05
  -1  14  -3   24.05    4.12
   1  14   3   24.86    5.14
  -1  14  -4   62.37    6.68
  -1  14  -4   46.37    6.57
   1 -14   4   45.59    7.62
   1  14   4   44.86    4.69
   1  14   4   54.83    7.92
   1  14   5   64.69    9.00
  -1  14  -5   43.01    6.54
  -1  14  -5   52.42    6.02
   1  14   5   44.20    5.16
   1 -14   5   39.02    7.07
   1  14   6  158.96   14.50
  -1  14  -6  157.53   10.59
   1 -14   6  132.10   13.10
  -1  14  -6  134.54   12.02
   1  14   6  138.47   10.40
   1 -14   7   13.14    3.92
   1  14   7    5.91    2.09
  -1  14  -7   10.87    2.64
  -1  14  -7    2.76    1.76
   1  14   7    6.05    2.94
  -1  14  -8  170.03   10.32
   1  14   8  150.37   14.72
  -1  14  -8  150.37   13.16
   1  14   8  119.38   11.11
   1  14   9   47.27    7.12
   1  14   9   69.29   10.03
  -1  14  -9   66.78    8.76
  -1  14 -10   22.49    5.05
   1  14  10   14.28    4.21
   1  14  10   21.92    5.95
   1  14  11    2.38    1.82
  -1  14 -11   -0.94    2.03
   1  14  11   -0.02    2.54
   1  14  12   45.81    8.68
   1  14  12   43.00    7.82
   1  14  13   60.35   10.00
  -1  15  12   97.85   12.71
  -1  15  11   58.08    9.31
  -1  15  11   70.38   11.08
   1  15 -10   12.27    4.23
  -1  15  10    5.35    3.19
  -1  15  10    9.30    4.09
  -1  15   9  238.82   20.50
   1  15  -9  278.29   18.86
  -1  15   9  227.38   17.49
   1  15  -9  307.03   15.96
   1 -15  -8   34.25    6.40
  -1  15   8   30.64    6.92
  -1  15   8   25.10    5.08
   1  15  -8   35.54    6.34
   1  15  -8   35.34    5.15
   1 -15  -7   15.20    4.40
  -1  15   7   17.12    5.26
   1  15  -7   14.58    4.23
   1  15  -7   16.89    3.71
  -1  15   7   15.28    3.70
   1  15  -6    5.52    2.23
   1  15  -6    7.55    2.88
  -1  15   6    4.95    2.42
  -1  15   6    5.07    1.93
   1 -15  -6   11.43    4.06
   1  15  -5  256.27   15.61
  -1  15   5  222.19   13.49
   1 -15  -5  265.22   18.97
  -1  15   5  256.96   19.08
   1 -15  -4   34.37    6.77
  -1  15   4   41.00    7.10
  -1  15   4   39.20    4.86
   1  15  -4   33.64    5.40
  -1  15   4   38.29    4.60
   1 -15  -3   64.05    8.91
  -1  15   3   71.94    9.01
  -1  15   3   60.42    4.98
  -1  15   3   66.14    6.75
   1  15  -3   65.62    7.73
   1 -15  -2    2.85    2.07
  -1  15   2    5.69    2.51
  -1  15   2    2.70    0.80
  -1  15   2    4.43    2.67
   1  15  -2    3.82    2.74
  -1  15   1  722.31   31.61
   1 -15  -1  678.59   33.48
  -1  15   1  637.01   27.77
   1  15  -1  736.50   31.58
   1 -15   0    3.82    2.63
  -1  15   0   12.78    3.36
   1  15   0    9.24    3.30
  -1  15   0    5.58    2.56
   1  15   1    2.12    1.79
  -1  15  -1    2.85    1.69
   1 -15   1    2.18    2.47
  -1  15  -1    1.14    1.29
   1  15   2    8.81    3.05
   1 -15   2   10.07    3.45
  -1  15  -2   13.98    3.42
  -1  15  -2   12.46    3.41
  -1  15  -3  243.92   16.45
   1  15   3  295.36   19.71
   1  15   3  266.63   11.64
  -1  15  -3  304.52   16.72
   1 -15   3  272.88   20.15
  -1  15  -4   45.13    6.00
  -1  15  -4   34.39    5.81
   1 -15   4   38.94    7.34
   1  15   4   40.45    4.37
   1  15   4   52.60    8.16
   1  15   5    8.30    2.18
  -1  15  -5    9.37    2.54
   1 -15   5    5.28    2.17
  -1  15  -5    3.67    2.39
   1  15   5    5.82    2.86
   1 -15   6   22.84    5.45
  -1  15  -6   30.86    4.78
  -1  15  -6   20.90    4.79
   1  15   6   27.82    6.22
   1  15   6   25.86    4.22
   1  15   7  248.13   19.42
   1  15   7  211.84   14.12
  -1  15  -7  265.30   14.47
  -1  15  -7  224.98   16.67
  -1  15  -8   59.51    8.46
  -1  15  -8   66.44    6.52
   1  15   8   56.17    9.13
   1  15   8   40.24    6.18
   1  15   9   12.68    4.82
  -1  15  -9   10.39    3.69
   1  15   9    5.60    2.51
   1  15  10   -0.79    1.73
  -1  15 -10    1.47    1.62
   1  15  10    1.72    1.95
   1  15  11   72.51   10.99
   1  15  11   42.75    7.61
  -1  16  12    1.88    1.91
  -1  16  11    3.33    2.65
  -1  16  10  257.64   19.28
  -1  16  10  329.66   24.83
   1  16  -9   14.28    4.33
  -1  16   9   17.12    6.07
  -1  16   9   12.60    3.88
   1  16  -8   25.47    4.53
   1  16  -8   16.26    4.47
  -1  16   8   13.15    3.72
  -1  16   8   27.99    6.85
   1 -16  -7    6.51    2.28
   1  16  -7   11.48    3.04
  -1  16   7    5.27    2.37
  -1  16   7    9.32    4.12
   1  16  -7   10.79    3.96
   1  16  -6  220.72   14.61
  -1  16   6  236.51   19.08
  -1  16   6  186.51   12.67
   1 -16  -6  191.86   16.60
   1  16  -6  185.79   15.07
  -1  16   5   22.17    5.72
   1 -16  -5   20.81    5.43
   1  16  -5   18.31    4.17
  -1  16   5   22.64    3.81
   1  16  -4   16.89    3.86
   1 -16  -4   21.09    5.16
  -1  16   4   19.64    5.29
  -1  16   3   40.75    7.12
  -1  16   3   32.00    4.80
   1 -16  -3   31.26    6.55
   1  16  -3   40.28    6.45
   1 -16  -2  468.01   27.46
  -1  16   2  505.57   26.84
  -1  16   2  465.39   22.31
   1  16  -2  496.55   25.54
   1  16  -1   42.03    6.96
   1 -16  -1   35.77    7.30
  -1  16   1   36.83    5.63
  -1  16   1   51.11    7.48
   1 -16   0  143.13   14.28
  -1  16   0  158.68   13.14
  -1  16   0  139.87   11.66
   1  16   0  170.04   14.26
   1 -16   1    9.17    3.75
   1  16   1    7.29    3.13
  -1  16  -1   12.24    3.39
  -1  16  -1    2.61    2.11
   1 -16   2  117.73   13.19
   1  16   2  144.03   13.46
  -1  16  -2  103.93   10.52
  -1  16  -2  132.77   11.28
  -1  16  -3   14.67    3.62
   1  16   3   15.77    4.56
  -1  16  -3    7.26    2.83
   1 -16   3   10.77    3.56
   1 -16   4   97.78   12.11
  -1  16  -4  126.60   10.70
  -1  16  -4   87.49    9.92
   1  16   4   99.23    6.98
   1  16   4  132.88   13.53
  -1  16  -5   20.32    4.92
  -1  16  -5   24.90    4.56
   1 -16   5   18.35    5.23
   1  16   5   17.95    3.16
   1  16   5   22.50    5.40
   1  16   6  263.48   14.85
   1  16   6  317.59   22.39
   1 -16   6  271.71   20.78
  -1  16  -6  313.70   17.21
  -1  16  -6  273.98   18.90
   1  16   7    0.41    0.95
  -1  16  -7    0.98    1.97
  -1  16  -7    1.09    1.17
   1  16   7    1.85    2.14
  -1  16  -8  205.00   16.56
   1  16   8  236.00   19.78
   1  16   8  194.31   14.16
  -1  16  -9   27.33    5.98
   1  16   9   27.83    6.78
   1  16   9   16.73    4.22
   1  16  10  107.09   13.73
   1  16  10   79.80    9.86
   1  16  11   -2.13    2.00
   1  17  -8    1.48    1.57
   1  17  -8    3.99    1.62
  -1  17   8    2.05    2.16
   1  17  -7   52.29    7.08
  -1  17   7   59.42    9.46
   1 -17  -7   55.15    8.75
   1  17  -7   27.33    6.03
   1  17  -6   13.07    3.59
   1 -17  -6    3.36    2.21
  -1  17   6   10.10    4.41
   1  17  -6    9.24    3.23
   1 -17  -5  280.67   20.67
  -1  17   5  308.43   21.89
   1  17  -5  268.30   17.56
   1  17  -4   27.55    5.46
   1 -17  -4   18.27    5.34
  -1  17   4   21.35    5.38
   1 -17  -3  144.01   14.67
  -1  17   3  165.66   15.05
   1  17  -3  150.49   13.44
   1 -17  -2    4.62    2.36
   1  17  -2   -0.17    2.13
  -1  17   2    0.93    2.39
  -1  17   2   -2.47    1.67
   1 -17  -1  615.36   33.67
   1  17  -1  684.93   32.70
  -1  17   1  609.83   28.45
  -1  17   1  709.51   32.76
   1 -17   0   24.70    6.14
  -1  17   0   27.99    5.20
  -1  17   0   24.85    5.61
   1  17   0   30.36    6.30
   1  17   1   45.30    7.87
  -1  17  -1   39.24    6.57
  -1  17  -1   43.59    6.71
   1 -17   1   38.26    7.42
   1  17   2    2.03    2.16
  -1  17  -2   -2.96    2.38
  -1  17  -2    0.07    1.69
   1 -17   2    1.07    2.08
   1 -17   3  229.89   19.65
  -1  17  -3  284.05   17.67
   1  17   3  287.75   20.60
   1  17   4    7.86    3.60
   1 -17   4    6.18    3.03
  -1  17  -4    5.76    2.69
  -1  17  -4    2.79    2.19
  -1  17  -5   49.40    6.79
   1 -17   5   40.50    8.10
   1  17   5   43.07    8.27
  -1  17  -5   44.30    7.34
  -1  17  -6    5.82    2.92
  -1  17  -6   13.46    3.43
   1  17   6    6.78    3.68
  -1  17  -7  337.24   18.29
   1  17   7  332.00   24.41
   1  17   8    3.03    2.51
  -1  17  -8    2.39    2.51
   1  18  -7    1.76    1.74
   1  18  -7    1.85    2.05
   1  18  -6  236.45   16.68
   1  18  -6  219.03   17.67
  -1  18   6  245.06   20.63
   1 -18  -6  238.45   19.45
   1  18  -5   -0.40    1.61
   1 -18  -5    0.45    2.50
  -1  18   5   -2.86    2.03
   1  18  -5   -0.39    1.85
   1  18  -4    0.74    1.97
   1 -18  -4   -2.37    1.67
   1  18  -4    3.51    2.59
  -1  18   4    4.05    3.33
   1  18  -3   15.17    4.39
   1 -18  -3   20.31    5.42
  -1  18   3   17.51    5.29
   1 -18  -2  400.39   26.85
  -1  18   2  442.87   26.46
   1  18  -2  481.14   26.86
   1  18  -1   28.68    6.39
  -1  18   1   18.91    4.31
  -1  18   1   23.07    5.70
   1 -18  -1   16.80    5.04
  -1  18   0   68.27    8.48
   1  18   0   58.97    8.81
   1 -18   0   53.34    9.23
  -1  18   0   64.20    8.92
   1  18   1   -4.30    3.55
  -1  18  -1    1.04    1.81
  -1  18  -1   -0.75    1.36
   1 -18   1    0.79    2.65
   1  18   2  256.85   19.91
   1 -18   2  205.40   19.05
  -1  18  -2  185.45   15.60
  -1  18  -2  253.73   17.66
   1  18   3    6.62    3.39
  -1  18  -3    7.05    3.03
  -1  18  -3    3.71    2.15
   1 -18   3    1.67    2.24
  -1  18  -4   92.53   10.10
   1  18   4   77.69   11.08
  -1  18  -4   59.80    8.78
   1 -18   4   62.94   10.23
   1  18   5    4.14    3.17
  -1  18  -5   10.76    3.48
  -1  18  -5    6.19    3.20
  -1  18  -6  314.68   18.73
  -1  18  -6  257.42   19.69
   1  18   6  299.64   23.34
  -1  18  -7    7.08    3.11
   1  19  -7   35.18    6.28
   1  19  -6   -1.68    2.26
   1  19  -6   -3.74    2.63
   1  19  -5  105.63   12.21
   1  19  -5  128.91   12.61
   1  19  -4   23.72    5.69
  -1  19   4   20.79    5.43
   1 -19  -4   23.35    6.43
   1  19  -4   17.50    4.88
   1  19  -3   91.40   11.07
  -1  19   3   86.25   11.49
   1 -19  -3   62.22    9.92
   1  19  -3   55.79    8.79
  -1  19   2    4.61    3.18
   1  19  -2   -0.15    1.78
   1 -19  -2    1.08    2.10
  -1  19   1  351.96   23.25
   1  19  -1  390.71   24.89
  -1  19   0   39.12    7.35
   1 -19   0   19.49    5.66
   1  19   0   30.39    7.00
  -1  19  -1   62.63    9.07
  -1  19  -1   44.71    7.40
   1 -19   1   31.41    7.41
   1  19   1   47.83    8.81
   1  19   2   -2.14    4.04
   1 -19   2    3.24    2.75
  -1  19  -2    1.65    1.73
  -1  19  -2   -1.98    1.69
   1  19   3  213.68   19.03
  -1  19  -3  181.69   15.45
  -1  19  -4   19.83    5.31
  -1  19  -4   36.88    6.61
  -1  19  -5   68.15    8.91
  -1  19  -5   52.86    8.65
  -1  19  -6    2.47    1.58
   1  20  -6   93.58   11.14
   1  20  -5   19.54    4.80
   1  20  -5   13.58    4.55
   1  20  -4    6.46    3.22
   1  20  -4    5.12    2.60
   1  20  -3   73.61   10.26
   1  20  -3   85.81   11.27
   1  20  -2  174.40   16.35
   1  20  -2  131.32   13.58
   1  20  -1   42.50    7.47
  -1  20   0   84.89   11.17
  -1  20  -1   37.32    7.23
  -1  20  -2  109.06   12.40
  -1  20  -2   81.69   10.56
  -1  20  -3   39.56    7.43
  -1  20  -3   43.20    7.63
  -1  20  -4    5.62    3.24
  -1  20  -4   13.01    3.98
  -1  20  -5   33.71    6.49
  -1  20  -5   28.69    6.73
   2   0 -17    0.51    1.21
  -2   0  17   -0.18    3.15
   2   0 -16  111.25    9.73
   2   0 -16  110.38    9.14
  -2   0  15    0.67    2.02
   2   0 -15   -0.86    1.51
   2   0 -15    0.70    1.26
   2   0 -14   17.44    3.39
  -2   0  14   14.27    4.64
   2   0 -14   16.70    3.50
   2   0 -13   -0.51    1.43
   2   0 -13    1.76    1.17
   2   0 -12  174.80   10.73
   2   0 -12  169.30    9.94
  -2   0  12  161.69   12.16
  -2   0  11   -0.22    0.98
   2   0 -11   -0.61    0.95
   2   0 -11   -0.01    0.94
   2   0 -10  349.38   14.99
  -2   0  10  322.50   11.41
  -2   0  10  315.42   16.65
   2   0  -9    0.67    0.40
   2   0  -9   -0.88    0.91
  -2   0   9   -1.12    1.22
  -2   0   9    0.34    0.32
   2   0  -8  256.72    9.30
  -2   0   8  239.51    9.39
   2   0  -8  263.38   10.99
  -2   0   8  244.57   13.06
  -2   0   7   -0.85    0.99
  -2   0   7    0.77    0.46
   2   0  -7   -0.19    0.49
  -2   0   7    0.35    0.37
   2   0  -7    0.53    0.40
  -2   0   6  408.20   13.18
   2   0  -6  408.34   12.20
  -2   0   6  424.60   16.49
   2   0  -6  411.60   12.66
  -2   0   6  384.84   13.00
  -2   0   5    0.38    0.49
  -2   0   5    0.51    0.36
   2   0  -5    1.36    0.48
   2   0  -5    0.21    0.35
  -2   0   5    0.49    0.60
   2   0  -4 1612.01   42.90
  -2   0   4 1641.82   43.58
  -2   0   4 1590.07   43.03
   2   0  -4 1651.10   42.65
  -2   0   4 1594.86   45.69
   2   0  -3   -0.03    0.28
   2   0  -3    0.54    0.28
  -2   0   3    0.52    0.30
   2   0  -2  457.73   13.55
   2   0  -2  433.83   13.89
   2   0  -2  446.24   14.47
   2   0  -1    0.20    0.33
   2   0  -1    0.21    0.37
   2   0   0  271.19    8.97
   2   0   0  259.11    9.81
   2   0   1    0.33    0.30
  -2   0  -1    0.55    0.26
   2   0   1    0.29    0.28
   2   0   2  786.80   21.16
  -2   0  -2  749.48   20.52
   2   0   2  737.37   24.18
   2   0   2  805.12   20.86
  -2   0  -2  755.07   21.52
  -2   0  -3    0.65    0.26
   2   0   3    1.99    1.04
   2   0   3    1.18    0.53
  -2   0  -3    1.25    0.61
   2   0   3    1.38    0.37
   2   0   4  685.35   18.99
   2   0   4  736.60   21.41
   2   0   4  689.99   24.54
  -2   0  -4  712.82   22.16
  -2   0  -4  722.11   20.98
  -2   0  -5    0.50    0.43
   2   0   5    1.22    0.79
  -2   0  -5   -0.72    0.68
  -2   0  -5    1.29    0.87
   2   0   5   -0.06    0.30
   2   0   6  411.23   19.10
  -2   0  -6  448.31   15.32
   2   0   6  427.96   12.60
  -2   0  -6  458.65   14.68
   2   0   7    0.46    0.30
  -2   0  -7    0.72    0.58
   2   0   7    0.59    0.91
  -2   0  -7   -0.08    0.68
  -2   0  -8   18.02    1.98
  -2   0  -8   13.23    2.22
   2   0   8   14.66    2.96
   2   0   8   11.40    2.16
  -2   0  -8   17.02    3.08
   2   0   8   13.65    1.38
   2   0   8   16.46    3.77
   2   0   9    0.60    0.44
  -2   0  -9   -0.17    0.53
  -2   0  -9   -0.31    1.02
   2   0   9    1.17    1.52
   2   0   9   -0.09    0.46
  -2   0  -9    1.00    0.70
   2   0   9   -0.48    0.70
  -2   0 -10  246.62    9.31
   2   0  10  247.93    8.45
   2   0  10  265.07   15.53
  -2   0 -10  259.07   13.89
  -2   0 -10  231.33   11.71
  -2   0 -10  255.06    9.01
   2   0  10  247.12    9.26
  -2   0 -11    0.26    0.27
   2   0  11   -0.25    0.32
  -2   0 -11   -0.21    0.31
  -2   0 -11    0.55    0.79
  -2   0 -11   -0.33    1.46
   2   0  11    0.70    0.37
   2   0  11    0.26    0.53
   2   0  11    1.62    1.91
   2   0  12  207.46   14.81
  -2   0 -12  165.79   10.41
   2   0  12  190.99    9.76
  -2   0 -12  196.17   12.74
  -2   0 -13    1.30    1.42
   2   0  13   -2.45    2.38
  -2   0 -14  240.86   15.58
   2   0  14  282.33   19.12
   2   0  15   -0.14    2.32
  -2   0 -15    1.91    1.56
  -2   0 -16   28.95    5.48
   2   0  16   39.35    7.47
  -2   0 -17   -0.08    0.97
  -2   1  17   13.44    4.99
   2  -1 -17    4.43    1.75
   2   1 -17   11.01    2.80
   2   1 -17   11.30    3.21
  -2   1  16    1.39    2.82
  -2  -1  16   -0.14    2.29
   2  -1 -16    1.84    1.29
   2   1 -16   -0.24    1.40
   2  -1 -16   -0.25    1.54
   2   1 -16   -0.04    1.28
   2  -1 -15  179.16   11.25
   2   1 -15  166.30   11.65
   2   1 -15  170.08   11.59
  -2   1  15  213.01   19.42
  -2  -1  15  226.95   19.49
   2  -1 -15  176.24   12.09
  -2   1  14   -3.14    3.44
  -2  -1  14   -1.44    2.11
   2   1 -14   -0.52    1.13
   2  -1 -14   -0.05    1.17
   2   1 -14   -0.29    1.10
   2  -1 -14    0.02    1.28
   2   1 -13  165.92   10.62
   2  -1 -13  177.97   10.38
   2   1 -13  170.58   10.97
   2  -1 -13  179.36   11.39
  -2  -1  13  196.23   16.44
  -2   1  12    9.35    1.78
   2  -1 -12    7.95    2.30
   2  -1 -12    7.83    2.05
  -2  -1  12    7.70    2.32
   2   1 -12    8.84    2.34
   2   1 -12    5.99    1.84
  -2   1  12    9.77    3.10
  -2   1  11  653.74   21.27
   2  -1 -11  648.42   23.97
   2  -1 -11  605.87   22.10
   2   1 -11  639.02   23.52
  -2  -1  11  591.42   24.76
  -2   1  11  641.08   27.98
   2   1 -11  609.67   22.89
  -2  -1  10    0.61    0.93
  -2   1  10    1.42    0.74
   2   1 -10    1.89    1.10
  -2   1  10    1.36    1.29
   2   1 -10    0.07    0.89
   2  -1 -10   -0.09    1.14
   2  -1  -9   15.08    2.59
   2   1  -9   14.80    2.56
   2  -1  -9   15.72    1.99
   2  -1  -9   13.47    2.15
  -2   1   9   11.06    1.87
  -2  -1   9   17.37    3.02
   2   1  -9   13.50    1.30
  -2   1   9   15.74    3.34
  -2  -1   8    1.87    1.13
   2   1  -8    3.39    0.70
   2   1  -8    2.46    0.57
  -2   1   8    2.59    0.84
  -2  -1   8    2.09    0.67
   2  -1  -8    2.31    0.79
   2  -1  -8    4.36    1.17
  -2   1   7  509.58   17.09
  -2  -1   7  512.30   16.98
   2  -1  -7  526.37   16.79
   2  -1  -7  518.53   16.55
   2   1  -7  507.45   15.46
  -2  -1   7  500.28   19.25
   2   1  -7  516.80   14.72
  -2   1   6   59.35    4.03
   2   1  -6   64.83    3.00
  -2   1   6   61.14    3.25
  -2  -1   6   59.67    4.13
   2  -1  -6   68.51    3.91
   2   1  -6   63.19    3.51
  -2  -1   6   63.48    5.06
   2  -1  -6   62.58    3.83
   2  -1  -5  137.38    6.00
  -2  -1   5  132.24    6.54
   2   1  -5  132.53    5.76
   2   1  -5  137.46    5.03
  -2   1   5  142.27    5.84
  -2  -1   5  129.17    7.24
  -2   1   5  136.47    6.35
  -2   1   4   80.90    4.47
  -2  -1   4   79.25    5.16
   2   1  -4   82.97    4.30
   2  -1  -4   85.38    4.31
  -2  -1   4   84.98    4.80
   2   1  -4   89.56    3.80
   2   1  -4   84.63    5.07
  -2   1   4   88.89    4.52
   2   1  -3 2295.17   59.83
  -2   1   3 2141.80   58.79
   2   1  -3 2301.43   57.84
  -2  -1   3 2274.37   59.50
   2   1  -3 2155.96   58.72
   2  -1  -3 2260.25   58.49
   2  -1  -2  946.91   25.78
   2   1  -2  959.21   26.55
   2   1  -1  406.57   13.42
   2  -1  -1  423.99   13.03
   2  -1  -1  395.55   12.77
   2   1  -1  425.71   13.21
   2  -1   0   79.65    4.08
   2   1   0   76.34    4.35
   2   1   0   80.21    3.90
   2  -1   0   74.96    4.30
  -2   1  -1  541.08   15.38
   2  -1   1  565.16   18.08
   2   1   1  561.05   17.67
   2  -1   1  576.16   16.88
   2   1   1  566.07   16.28
  -2  -1  -1  555.72   15.70
   2   1   1  547.41   18.33
  -2   1  -2  406.19   11.16
   2  -1   2  426.98   13.19
   2   1   2  399.68   12.28
  -2   1  -2  412.39   11.25
  -2  -1  -2  385.11   11.71
   2   1   2  421.65   14.13
   2  -1   2  416.96   14.89
  -2  -1  -2  396.27   12.52
   2   1   2  384.02   14.86
  -2   1  -2  388.53   12.10
   2  -1   3   -0.04    0.60
   2   1   3    0.48    0.30
   2   1   3    0.83    0.46
  -2  -1  -3    0.55    0.56
  -2  -1  -3    1.08    0.55
   2   1   3    1.72    0.94
  -2   1  -3    1.44    0.44
  -2   1  -3    0.47    0.42
  -2  -1  -3    1.07    0.38
   2   1   4   30.78    2.14
  -2   1  -4   26.93    2.15
  -2  -1  -4   26.02    2.43
  -2   1  -4   24.85    2.62
  -2  -1  -4   30.47    2.98
   2  -1   4   31.02    3.76
   2   1   4   29.23    2.88
   2   1   4   32.52    3.84
  -2   1  -5 1396.89   38.89
  -2  -1  -5 1452.52   39.08
   2   1   5 1441.25   41.31
  -2  -1  -5 1447.42   41.57
   2   1   5 1393.43   44.12
  -2  -1  -5 1487.23   42.70
   2   1   5 1384.34   37.93
   2  -1   5 1486.59   44.97
  -2   1  -5 1396.90   41.11
  -2   1  -6   67.27    4.33
   2   1   6   67.96    3.75
  -2  -1  -6   70.93    4.13
   2  -1   6   65.81    6.65
   2   1   6   62.91    6.36
   2   1   6   74.10    5.59
  -2   1  -7  191.56   10.69
   2   1   7  177.06    7.36
  -2  -1  -7  200.40    9.34
  -2   1  -7  184.17    8.51
   2   1   7  156.88    9.47
   2  -1   7  188.81   12.57
   2   1   7  198.15   12.57
  -2  -1  -7  194.65    7.68
   2   1   8    4.27    1.92
   2  -1   8    4.24    1.97
  -2  -1  -8    4.01    1.34
   2  -1   8    4.50    2.14
  -2   1  -8    2.75    1.27
  -2   1  -8    2.88    1.05
  -2  -1  -8    4.47    1.52
   2   1   8    3.71    0.88
   2   1   8    4.23    1.90
  -2  -1  -8    3.53    0.89
   2   1   8    3.30    1.42
  -2  -1  -9  285.91    9.64
  -2   1  -9  268.42   12.00
  -2  -1  -9  256.25   12.27
  -2   1  -9  301.53   14.71
   2   1   9  280.96   10.52
   2   1   9  220.03   12.68
  -2   1  -9  292.74   10.75
   2  -1   9  280.60   11.37
   2  -1   9  218.22   11.08
   2  -1   9  316.33   15.62
   2   1   9  290.37   15.89
  -2  -1  -9  289.13   14.34
   2   1   9  290.70   17.62
  -2   1 -10   12.50    2.38
   2   1  10   13.54    1.87
  -2   1 -10   15.63    2.05
  -2   1 -10   13.67    3.11
  -2  -1 -10   15.31    1.47
   2  -1  10   19.44    2.48
  -2   1 -10   16.68    2.00
   2  -1  10   15.16    2.43
   2   1  10   16.66    4.00
   2  -1  10   26.52    4.50
   2   1  10    8.09    2.21
  -2  -1 -10   17.45    3.26
   2   1  11    1.88    0.81
  -2   1 -11    2.34    0.78
  -2  -1 -11    1.58    1.40
  -2   1 -11    2.42    1.06
   2   1  11    1.36    0.67
  -2   1 -11    1.57    0.67
   2   1  11    5.02    2.54
   2  -1  11    1.00    1.26
  -2   1 -11   -1.23    1.37
   2  -1  11    3.26    1.03
   2   1  11    3.16    0.92
   2  -1  11    4.46    1.42
  -2   1 -12   28.75    3.94
   2   1  12   37.39    3.14
  -2  -1 -12   39.58    5.29
  -2   1 -12   31.43    4.90
   2  -1  12   39.14    5.93
   2   1  12   44.74    6.73
  -2   1 -13  224.27   12.80
   2   1  13  307.36   19.55
   2  -1  13  277.96   17.94
  -2  -1 -13  266.61   15.51
  -2   1 -13  258.46   15.57
  -2   1 -14    3.29    2.05
   2  -1  14    2.89    2.14
  -2   1 -14    0.67    1.19
   2   1  14    2.31    2.23
  -2  -1 -14    2.45    1.76
   2   1  15   15.20    4.43
  -2  -1 -15   17.50    4.12
   2  -1  15   23.04    5.22
  -2   1 -15   18.08    4.09
   2   1  16    8.09    3.43
   2  -1  16    8.02    3.34
  -2   1 -16    8.18    2.72
  -2  -1 -16    7.84    2.86
  -2   1 -17   24.70    5.17
  -2  -2  17   13.24    5.56
   2  -2 -17    3.27    1.72
   2   2 -17    6.97    2.45
   2   2 -17    5.06    2.06
  -2   2  17    7.16    4.14
   2  -2 -16  106.55    9.61
  -2   2  16  142.44   16.61
  -2  -2  16  131.32   14.97
   2   2 -16  100.56    9.19
   2   2 -16  110.79    9.58
   2  -2 -15   -0.56    1.54
   2   2 -15    1.44    1.10
  -2   2  15   -0.92    2.21
  -2  -2  15    3.07    1.88
   2  -2 -15    1.61    0.95
   2   2 -15    3.31    2.05
   2   2 -14   26.95    4.31
   2  -2 -14   21.53    3.81
  -2  -2  14   32.85    6.93
  -2   2  14   26.52    6.33
   2   2 -14   22.43    3.97
   2  -2 -14   25.09    3.68
   2   2 -13   40.23    5.07
   2  -2 -13   47.28    5.61
   2   2 -13   47.27    5.44
   2  -2 -13   53.43    5.11
  -2  -2  13   55.22    8.39
   2  -2 -12  393.29   17.91
   2   2 -12  382.68   17.31
   2   2 -12  381.45   17.33
  -2   2  12  364.90   21.95
   2  -2 -12  396.69   16.09
  -2  -2  12  356.42   17.48
  -2   2  12  427.65   17.12
   2   2 -11   56.38    5.43
   2  -2 -11   60.38    5.79
  -2   2  11   54.66    7.40
  -2  -2  11   50.94    5.52
   2   2 -11   55.93    5.47
   2   2 -11   54.27    2.99
  -2   2  11   58.16    5.45
  -2  -2  10  258.16   13.23
   2  -2 -10  293.51   13.69
  -2   2  10  281.07   13.00
   2   2 -10  290.42    9.68
   2   2 -10  282.16   13.13
   2  -2 -10  294.57   11.89
   2  -2  -9    5.98    1.35
  -2   2   9    5.38    1.56
   2   2  -9    4.77    1.43
   2  -2  -9    7.27    2.00
   2  -2  -9    7.10    1.47
   2   2  -9    4.97    0.98
  -2  -2   9    6.07    1.76
  -2   2   8  259.37   11.71
   2   2  -8  234.05    9.22
  -2  -2   8  269.00   11.01
  -2  -2   8  236.66   11.57
   2  -2  -8  248.25    9.84
   2  -2  -8  248.91   10.62
   2  -2  -7  111.16    5.40
   2   2  -7  100.90    5.28
  -2   2   7  111.00    6.78
   2  -2  -7  114.94    6.22
  -2  -2   7   99.85    6.58
  -2  -2   7  103.17    6.38
  -2   2   6  241.36   10.42
  -2   2   6  234.20    8.34
   2  -2  -6  246.82    8.39
   2   2  -6  225.91    9.00
  -2  -2   6  226.86   10.37
   2   2  -6  225.08    7.04
  -2  -2   6  221.56   10.22
   2  -2  -6  237.92    9.59
   2   2  -5   18.32    2.40
  -2   2   5   18.79    2.40
  -2  -2   5   16.19    2.34
   2  -2  -5   16.86    2.06
   2  -2  -5   19.45    1.56
   2   2  -5   19.94    1.46
  -2  -2   5   17.71    2.32
   2   2  -5   20.86    2.21
   2   2  -4  700.93   21.48
   2   2  -4  736.83   22.15
   2  -2  -4  697.88   21.32
  -2   2   4  692.66   21.91
  -2  -2   4  708.65   22.00
  -2  -2   4  709.83   22.56
  -2   2   3  395.97   14.21
  -2  -2   3  414.97   14.95
   2   2  -3  446.66   14.49
   2   2  -3  384.72   14.10
  -2   2   3  439.73   14.45
  -2   2   2 1969.00   53.99
   2   2  -2 2023.78   55.11
   2  -2  -2 2040.12   52.75
   2  -2  -2 2117.12   54.56
   2   2  -2 2156.03   54.84
  -2   2   1  135.36    5.13
   2   2  -1  136.51    6.54
   2   2  -1  141.31    6.10
   2  -2  -1  141.67    5.44
   2  -2  -1  133.56    5.91
  -2   2   1  124.52    5.56
   2   2   0  292.46   10.04
   2   2   0  289.99   10.84
  -2   2   0  278.47    8.31
   2  -2   0  291.43   10.08
   2  -2   0  292.37   10.12
  -2  -2  -1   52.12    2.78
   2   2   1   54.54    3.34
   2  -2   1   60.03    3.95
   2   2   1   51.99    3.80
   2  -2   1   58.31    3.51
  -2  -2  -2  494.37   15.35
  -2  -2  -2  528.60   15.93
   2  -2   2  538.68   16.37
   2   2   2  507.63   15.97
   2   2   2  527.61   18.53
   2   2   2  537.36   17.47
  -2   2  -2  529.67   15.09
   2  -2   2  576.37   18.43
   2   2   3  225.83    8.49
  -2  -2  -3  235.48    9.09
   2   2   3  236.46    9.94
   2   2   3  226.98   10.93
  -2  -2  -3  217.95    8.18
   2  -2   3  249.42   11.19
   2  -2   3  248.87    8.36
   2  -2   3  235.81    8.90
  -2  -2  -3  233.62    9.32
  -2   2  -3  244.94    8.61
   2  -2   4  284.60   13.07
  -2  -2  -4  268.74   11.08
   2   2   4  260.06    9.67
  -2  -2  -4  292.43   12.28
  -2  -2  -4  263.72    9.70
   2  -2   4  265.33    9.94
   2   2   4  272.25   11.20
  -2   2  -4  273.91    9.05
  -2  -2  -4  283.20   10.10
  -2   2  -4  264.71   10.42
   2  -2   4  272.23    9.95
   2   2   4  278.23   11.58
   2   2   4  259.59   12.62
  -2   2  -5   28.75    2.35
  -2   2  -5   29.60    3.12
  -2  -2  -5   24.47    2.35
  -2  -2  -5   24.27    3.02
   2  -2   5   30.41    2.97
   2  -2   5   33.66    4.31
  -2  -2  -5   28.04    3.49
   2   2   5   28.85    3.35
   2   2   5   26.18    2.46
   2  -2   5   26.10    2.46
   2   2   5   31.72    4.04
   2  -2   6  949.28   32.48
  -2   2  -6  862.13   25.31
   2   2   6  877.64   29.12
   2  -2   6  841.55   25.34
   2   2   6  847.29   25.60
   2   2   6  844.87   30.77
  -2  -2  -6  890.63   28.86
  -2  -2  -6  891.44   25.00
  -2   2  -7  487.11   19.30
  -2   2  -7  454.72   15.73
   2  -2   7  441.64   15.28
   2   2   7  429.58   15.63
   2  -2   7  482.59   22.00
  -2  -2  -7  476.24   14.72
   2   2   7  497.95   19.70
   2   2   7  400.43   18.41
   2   2   7  472.98   21.18
   2  -2   8   53.99    3.89
  -2   2  -8   59.50    5.86
   2   2   8   59.88    6.54
  -2  -2  -8   54.50    5.42
   2   2   8   41.97    5.07
   2  -2   8   55.60    7.11
   2   2   8   63.45    7.17
   2   2   8   53.37    4.22
  -2   2  -8   52.64    4.27
   2  -2   8   56.22    5.46
  -2  -2  -8   59.36    3.50
   2  -2   9   34.74    4.57
   2  -2   9   33.39    2.95
   2   2   9   30.82    3.22
  -2  -2  -9   31.83    2.35
   2  -2   9   28.70    2.93
   2   2   9   31.06    5.28
   2   2   9   23.28    3.91
  -2   2  -9   30.36    3.40
   2   2   9   29.23    4.79
  -2   2  -9   31.38    4.38
  -2  -2  -9   31.07    4.15
   2  -2  10  109.49    5.51
   2   2  10  129.89   10.83
   2   2  10   97.24    6.26
  -2   2 -10   99.59    6.76
  -2  -2 -10   96.43    4.02
   2  -2  10   93.34    5.73
   2   2  10   79.44    7.73
  -2   2 -10  108.00    6.47
   2  -2  10  113.46    9.07
  -2   2 -10  112.87    8.91
  -2  -2 -10  104.91    8.22
   2  -2  11  102.76    4.89
  -2   2 -11  101.30    7.26
  -2  -2 -11  115.45    8.99
   2  -2  11  106.72    5.73
   2   2  11  125.32   11.34
   2  -2  11  125.29   10.07
  -2   2 -11  125.52    9.77
  -2   2 -11  120.01    6.13
  -2   2 -11  110.75    6.40
   2   2  11   89.95    8.38
   2   2  11  111.56    6.74
  -2  -2 -12   48.40    5.89
   2   2  12   50.11    7.45
  -2   2 -12   44.76    3.29
   2  -2  12   45.10    6.40
  -2   2 -12   39.87    5.67
  -2   2 -12   44.69    4.81
   2   2  12   45.64    4.13
  -2  -2 -13    6.17    2.25
  -2   2 -13    2.12    1.34
  -2   2 -13    4.38    2.27
   2  -2  13    2.13    1.36
   2   2  13    2.53    1.73
   2   2  14  222.43   17.47
  -2  -2 -14  199.36   13.52
  -2   2 -14  191.06   13.89
   2  -2  14  236.09   16.49
  -2   2 -14  184.51   11.54
   2   2  15   39.58    7.38
  -2  -2 -15   44.05    6.17
   2  -2  15   47.41    7.37
  -2   2 -15   34.55    5.85
  -2   2 -15   35.46    4.97
   2  -2  16   10.30    3.94
  -2  -2 -16   13.50    3.66
  -2   2 -16   11.29    3.66
  -2   2 -17   10.11    3.41
   2   3 -18   11.77    3.68
   2   3 -17    8.28    2.88
   2   3 -17    3.49    1.94
  -2  -3  17    5.96    2.21
   2   3 -16    0.65    1.15
   2   3 -16    4.98    2.31
  -2   3  16    0.31    1.94
   2  -3 -16   -0.03    1.46
  -2  -3  16   -0.63    1.97
   2   3 -15   92.02    8.65
  -2   3  15  112.08   14.20
  -2  -3  15  113.22   13.18
   2  -3 -15   96.41    9.06
   2   3 -15   99.75    8.70
  -2  -3  14   43.98    7.80
   2   3 -14   31.55    4.75
   2  -3 -14   32.75    3.98
   2  -3 -14   34.82    5.12
   2   3 -14   32.69    4.76
  -2   3  14   43.26    8.46
   2   3 -13    4.87    1.82
   2  -3 -13    5.66    2.20
   2  -3 -13    8.19    1.99
   2   3 -13    4.44    1.89
  -2  -3  13    7.00    2.59
  -2  -3  12   -0.05    0.97
   2  -3 -12    1.21    1.28
  -2   3  12    1.74    1.37
   2   3 -12    3.63    1.59
   2   3 -12    0.96    1.11
   2   3 -12    1.52    0.61
  -2   3  11  425.80   19.17
   2   3 -11  407.57   17.81
  -2  -3  11  362.53   16.88
   2  -3 -11  436.90   18.47
   2   3 -11  411.08   13.90
  -2   3  10   27.77    4.06
   2   3 -10   24.54    2.52
   2  -3 -10   29.10    3.48
   2   3 -10   25.58    3.56
   2  -3 -10   27.79    2.97
  -2  -3  10   22.02    3.21
   2  -3 -10   23.60    3.60
   2  -3  -9    0.72    0.45
   2   3  -9    0.45    0.51
   2  -3  -9   -0.78    1.24
   2   3  -9    1.15    1.19
   2  -3  -9    0.65    0.78
  -2  -3   9    1.23    0.64
  -2   3   9    1.00    0.93
  -2   3   8   42.79    4.74
   2   3  -8   41.93    3.55
  -2  -3   8   45.65    4.42
   2  -3  -8   42.37    4.09
   2  -3  -8   45.83    3.28
  -2  -3   8   41.63    4.13
  -2  -3   7  404.30   15.82
  -2   3   7  434.76   13.36
  -2  -3   7  426.89   16.99
   2  -3  -7  432.24   15.97
   2  -3  -7  434.36   13.47
   2   3  -7  399.75   14.82
  -2   3   7  412.26   13.05
   2   3  -7  440.13   15.91
  -2   3   7  445.24   17.88
  -2  -3   6  285.68   13.22
   2  -3  -6  319.20    9.69
   2   3  -6  295.97    8.87
   2  -3  -6  302.29   12.21
   2   3  -6  290.80   11.68
   2   3  -6  292.89   12.05
  -2   3   6  333.02   13.89
  -2  -3   6  293.33   12.17
  -2  -3   5   11.85    1.85
   2   3  -5   13.73    2.03
  -2  -3   5   12.71    2.30
  -2   3   5   12.31    2.17
   2   3  -5   14.21    2.10
   2  -3  -5   14.21    1.12
   2  -3  -5   12.30    1.98
  -2   3   5   13.77    2.40
  -2  -3   4  170.67    7.99
  -2   3   4  179.12    8.74
   2  -3  -4  171.33    8.01
   2   3  -4  186.14    8.10
  -2   3   4  175.75    8.84
   2   3  -4  172.29    8.27
  -2  -3   4  165.64    8.95
  -2  -3   3 1145.28   33.18
   2  -3  -3 1186.77   33.34
  -2  -3   3 1144.32   34.60
   2   3  -3 1128.20   33.80
  -2   3   3 1160.24   33.66
   2   3  -3 1166.08   33.04
   2  -3  -2 1124.19   29.32
  -2   3   2 1101.34   31.95
   2  -3  -2 1126.88   32.38
   2   3  -2 1154.67   33.28
  -2   3   2 1148.20   29.92
   2   3  -2 1116.93   32.13
   2   3  -1   28.05    2.95
   2  -3  -1   31.75    2.11
   2  -3  -1   34.44    2.85
  -2   3   1   31.14    2.40
   2   3  -1   30.83    2.69
  -2   3   1   26.34    2.23
   2   3   0   13.69    1.75
   2  -3   0   11.36    1.48
  -2  -3   0   13.34    1.16
   2  -3   0   11.28    1.67
  -2   3   0   13.28    1.77
   2   3   0   12.10    1.98
   2   3   1 1178.71   32.00
   2  -3   1 1213.06   33.55
   2   3   1 1195.12   35.00
   2   3   1 1181.07   33.56
  -2  -3  -1 1188.90   32.10
   2  -3   1 1257.21   34.43
  -2  -3  -2  433.22   14.00
   2   3   2  413.65   15.51
   2  -3   2  433.22   14.29
   2   3   2  455.78   14.55
   2  -3   2  464.07   16.09
  -2   3  -2  425.26   12.66
  -2   3  -2  436.38   14.31
   2  -3   3   51.50    4.55
   2   3   3   48.56    3.54
  -2  -3  -3   44.47    3.55
   2  -3   3   50.01    3.42
  -2   3  -3   51.52    3.13
  -2  -3  -3   46.24    3.27
  -2   3  -3   48.66    3.33
   2  -3   3   50.00    2.83
   2   3   3   48.23    4.57
  -2   3  -3   53.71    2.38
  -2  -3  -3   48.06    3.61
   2   3   3   49.72    4.09
  -2  -3  -4   48.69    4.05
   2   3   4   52.26    4.54
  -2  -3  -4   47.40    3.54
   2   3   4   45.58    4.64
   2   3   4   46.14    4.07
  -2   3  -4   43.47    3.40
   2   3   4   48.83    3.67
   2  -3   4   47.45    4.85
   2  -3   4   49.71    3.20
   2  -3   4   47.48    3.37
  -2  -3  -4   46.64    3.49
   2   3   5 1088.34   33.98
   2  -3   5 1140.42   36.10
   2   3   5 1004.87   34.64
   2   3   5 1053.89   34.85
   2   3   5 1012.14   31.04
  -2  -3  -5 1082.50   30.42
   2   3   5 1063.25   32.29
   2  -3   5  981.48   29.78
  -2   3  -5 1029.99   31.49
   2  -3   5 1081.27   30.55
  -2  -3  -5 1147.79   33.58
  -2  -3  -6   45.19    3.36
   2   3   6   48.52    5.09
   2   3   6   45.68    3.99
   2  -3   6   59.96    6.36
  -2  -3  -6   50.79    4.81
   2  -3   6   51.83    3.50
   2   3   6   42.05    5.05
   2  -3   6   37.52    3.56
   2   3   6   45.76    5.21
   2   3   7   95.83    7.77
  -2   3  -7   93.86    5.35
   2  -3   7  100.08    8.97
   2   3   7   73.28    6.98
   2  -3   7   86.81    4.83
   2   3   7   77.54    5.60
   2   3   7   92.83    8.13
  -2  -3  -7   84.58    4.75
  -2   3  -8  189.48    8.92
  -2   3  -8  185.21   11.34
   2   3   8  192.74    9.73
   2   3   8  163.80   11.42
   2   3   8  187.91   12.85
  -2  -3  -8  208.00    7.91
   2   3   8  212.63   12.82
   2   3   8  214.14   13.21
   2  -3   8  208.79   10.72
   2  -3   8  174.58    7.73
  -2   3  -9  329.69   13.29
  -2  -3  -9  338.05   10.88
  -2  -3  -9  342.47   15.79
  -2   3  -9  312.52   13.99
   2   3   9  271.76   16.10
   2   3   9  367.98   19.47
   2   3   9  317.97   13.80
   2  -3   9  303.36   11.11
  -2   3  -9  329.77   16.33
   2   3   9  288.47   17.12
   2  -3   9  350.36   15.77
  -2   3 -10   40.39    5.29
   2  -3  10   33.73    2.72
   2   3  10   39.52    4.21
  -2  -3 -10   36.91    2.12
  -2   3 -10   38.11    3.98
  -2   3 -10   39.98    4.16
   2  -3  10   42.85    5.26
   2   3  10   46.58    6.72
   2   3  10   31.62    5.01
  -2  -3 -10   37.40    4.77
   2  -3  10   36.63    2.56
   2  -3  11   33.65    5.04
   2   3  11   38.62    4.21
  -2  -3 -11   35.39    4.83
  -2   3 -11   32.43    3.91
  -2   3 -11   33.46    3.67
   2   3  11   39.70    6.51
  -2   3 -11   35.79    5.24
   2   3  11   26.11    4.62
  -2   3 -12  196.43   10.97
   2  -3  12  210.83   13.94
  -2   3 -12  198.55   13.45
  -2  -3 -12  208.19   12.87
   2   3  12  224.81   16.38
   2   3  12  208.02   10.96
  -2   3 -13  153.69    9.98
  -2   3 -13  164.00   12.46
   2  -3  13  194.30   13.81
   2   3  13  189.80   15.72
  -2  -3 -13  179.03   12.03
  -2   3 -14   30.74    4.31
   2   3  14   29.82    6.42
  -2   3 -14   37.10    5.90
   2  -3  14   30.29    5.49
  -2  -3 -14   33.67    5.14
  -2  -3 -15   71.65    7.81
  -2   3 -15   67.05    6.80
   2  -3  15   85.82    9.92
  -2   3 -15   66.01    8.15
  -2   3 -16   73.46    9.07
  -2   3 -16   66.84    6.97
   2   4 -18   32.85    5.70
   2   4 -17   72.30    8.24
  -2  -4  17   94.26   12.73
   2   4 -17   68.97    7.63
   2   4 -16   33.44    5.18
   2   4 -16   37.08    5.67
  -2   4  16   35.62    8.46
  -2  -4  16   42.27    8.39
   2   4 -15    8.91    2.84
   2   4 -15    6.01    2.29
  -2   4  15   12.14    4.39
  -2  -4  15    5.27    2.61
   2   4 -14   15.16    3.29
  -2  -4  14   14.26    4.08
  -2   4  14   13.68    4.66
   2  -4 -14   16.96    2.81
   2  -4 -14   17.88    3.60
   2   4 -14   12.32    3.00
   2   4 -13  159.24   10.56
   2  -4 -13  166.85   11.37
   2   4 -13  150.19   10.85
  -2   4  13  204.53   17.82
  -2  -4  13  198.16   15.76
  -2  -4  12  234.94   12.70
  -2   4  12  254.22   15.78
   2  -4 -12  266.51   14.38
   2   4 -12  241.30   13.78
  -2   4  11   13.84    3.51
   2  -4 -11   20.50    3.16
  -2  -4  11   14.45    2.75
   2   4 -11   19.40    3.48
   2  -4 -11   19.31    3.27
   2   4 -11   19.62    2.48
   2  -4 -11   21.32    2.65
   2  -4 -10  109.67    7.49
   2  -4 -10  109.04    8.06
  -2   4  10  115.35    9.59
   2  -4 -10  115.68    6.17
  -2  -4  10   94.26    7.06
   2   4 -10  107.91    7.99
   2   4 -10   90.44    5.97
   2  -4  -9  341.97   15.22
   2  -4  -9  338.95   11.86
   2  -4  -9  317.13   14.20
   2   4  -9  294.59   12.71
   2   4  -9  324.46   14.70
  -2  -4   9  298.40   13.67
  -2   4   9  360.12   17.72
  -2  -4   8  169.63    9.19
  -2   4   8  214.33   12.49
   2  -4  -8  194.39   10.30
  -2   4   8  170.46    6.91
   2  -4  -8  181.71    9.81
  -2   4   8  167.38    6.65
   2  -4  -8  192.50    7.39
   2   4  -8  173.04    8.98
  -2  -4   8  187.85   10.69
   2   4  -8  171.22    8.83
  -2  -4   7   42.36    4.02
   2   4  -7   45.88    4.16
   2  -4  -7   47.67    4.47
  -2   4   7   41.31    3.30
  -2   4   7   57.21    6.19
  -2   4   7   55.65    5.76
   2  -4  -7   50.64    2.89
   2   4  -7   43.80    4.00
  -2  -4   7   46.47    5.04
  -2  -4   6   24.33    2.89
  -2   4   6   29.28    3.99
   2   4  -6   24.29    2.98
   2  -4  -6   29.59    1.78
  -2   4   6   25.08    2.69
  -2   4   6   26.13    3.80
   2   4  -6   26.21    2.11
   2   4  -6   27.59    3.08
  -2  -4   6   24.54    3.62
   2  -4  -6   20.21    2.84
  -2  -4   5  247.69   10.74
  -2   4   5  273.88   12.95
   2   4  -5  251.68   11.33
   2  -4  -5  249.71   11.19
   2   4  -5  264.20    9.72
  -2   4   5  255.43   12.62
   2   4  -5  252.29   10.55
  -2  -4   5  233.15   12.24
  -2  -4   4  595.10   19.84
  -2   4   4  653.69   22.12
   2   4  -4  601.63   20.84
   2  -4  -4  605.93   20.49
  -2   4   4  585.12   21.37
   2   4  -4  611.56   19.67
  -2  -4   4  571.41   21.85
  -2  -4   3   63.08    5.39
  -2  -4   3   59.71    4.30
   2   4  -3   62.90    4.30
   2   4  -3   59.31    4.87
  -2   4   3   57.16    4.65
   2  -4  -3   55.75    4.38
   2   4  -2  649.16   20.57
   2  -4  -2  673.89   21.34
  -2   4   2  629.60   18.36
  -2   4   2  656.85   21.01
   2   4  -2  678.65   22.26
   2  -4  -1  468.24   14.08
   2  -4  -1  479.26   16.45
  -2   4   1  471.91   15.05
   2   4  -1  486.85   17.54
   2   4  -1  470.46   15.99
   2   4   0  294.82   11.41
  -2   4   0  307.90   11.47
   2  -4   0  288.53   11.51
  -2  -4   0  301.82    9.29
   2  -4   0  298.31   10.59
   2   4   0  312.28   12.84
   2   4   1    2.44    1.04
   2   4   1    3.30    1.04
  -2   4  -1    1.52    0.79
   2   4   1    2.56    0.69
   2  -4   1    2.57    0.83
   2  -4   1    2.70    0.89
  -2  -4  -1    1.67    0.56
  -2   4  -2  437.82   14.64
   2   4   2  413.55   16.21
  -2   4  -2  468.96   14.25
   2  -4   2  456.82   16.16
   2   4   2  432.44   14.13
  -2  -4  -2  442.24   14.39
  -2   4  -2  405.37   12.50
  -2  -4  -2  449.19   15.85
   2  -4   2  441.62   14.93
   2   4   2  446.95   15.20
  -2   4  -3  978.94   27.73
   2   4   3  980.78   31.29
  -2  -4  -3  976.54   29.27
  -2   4  -3 1034.04   27.26
   2   4   3 1033.41   29.98
  -2  -4  -3 1010.11   29.88
   2  -4   3 1085.96   32.41
   2   4   3 1036.07   34.00
  -2   4  -3  996.31   29.06
  -2  -4  -3 1043.34   30.39
   2  -4   3  981.66   29.28
   2   4   3  963.81   31.87
   2   4   3 1033.31   30.30
  -2   4  -4  357.60   12.44
   2  -4   4  333.92   12.61
   2   4   4  357.40   13.87
   2   4   4  383.92   17.21
   2   4   4  342.35   14.36
   2  -4   4  388.25   16.33
  -2  -4  -4  380.37   14.29
  -2   4  -4  349.00   12.54
   2   4   4  371.24   15.85
  -2  -4  -4  398.97   13.77
   2  -4   4  377.98   11.77
  -2  -4  -4  351.39   13.27
  -2   4  -4  353.17   10.36
   2   4   5    0.49    0.60
   2   4   5    1.20    0.95
   2   4   5    0.69    0.90
  -2   4  -5    1.33    0.30
  -2   4  -5    2.82    1.03
   2   4   5    1.14    1.03
   2  -4   5    0.87    0.54
  -2  -4  -5    0.86    0.81
   2  -4   5    1.16    0.65
   2   4   5    0.05    0.60
   2  -4   5    3.05    1.33
   2   4   6  701.19   25.45
   2  -4   6  722.53   26.93
   2  -4   6  597.93   19.74
   2   4   6  596.82   25.32
  -2  -4  -6  644.71   20.41
   2   4   6  646.98   24.97
   2   4   6  601.38   21.95
   2   4   6  612.61   22.34
   2  -4   6  678.05   20.70
   2   4   7  490.98   22.43
   2  -4   7  474.21   16.38
  -2  -4  -7  560.68   17.12
   2   4   7  588.48   23.15
  -2   4  -7  533.11   21.29
   2   4   7  440.55   21.08
   2   4   7  474.37   18.88
   2   4   7  512.58   22.19
  -2  -4  -8   12.53    1.67
   2   4   8   13.02    2.57
  -2   4  -8   13.66    2.51
   2  -4   8   11.10    1.62
   2   4   8   11.88    3.04
  -2   4  -8   15.65    3.22
   2   4   8   14.18    3.22
   2   4   8    9.23    2.79
   2  -4   8    9.03    1.89
   2   4   8   14.00    3.17
  -2  -4  -9    2.63    1.38
   2   4   9    3.98    1.92
  -2   4  -9    3.39    1.22
  -2  -4  -9    2.09    0.67
   2  -4   9    2.93    0.85
  -2   4  -9    1.32    1.11
   2  -4   9    2.57    0.88
   2   4   9    6.75    2.70
   2   4   9    1.36    0.66
  -2   4  -9    2.43    1.24
   2   4   9    2.47    1.28
   2  -4  10  333.37   15.52
   2   4  10  287.67   14.18
  -2   4 -10  289.21   13.88
  -2  -4 -10  288.81    9.35
  -2   4 -10  299.83   16.12
   2   4  10  300.73   18.29
   2   4  10  313.10   18.62
  -2  -4 -10  318.42   15.20
  -2   4 -10  292.74   12.85
   2   4  11  183.65   14.29
  -2   4 -11  157.76    9.16
   2  -4  11  182.07   11.54
   2   4  11  152.85    9.90
  -2   4 -11  158.76    9.50
   2   4  11  143.51   12.01
  -2   4 -11  172.21   12.10
  -2  -4 -11  170.71   10.89
  -2   4 -12   31.06    3.97
   2   4  12   34.61    4.44
   2   4  12   43.61    7.14
  -2  -4 -12   37.22    5.01
  -2   4 -12   27.94    4.89
   2  -4  12   36.38    5.26
   2  -4  13   13.84    3.39
  -2   4 -13   16.55    2.98
  -2  -4 -13   14.83    3.18
  -2   4 -13   19.26    4.37
   2   4  13   21.01    5.20
   2  -4  14  161.19   12.84
  -2   4 -14  133.63    9.40
  -2  -4 -14  135.07   10.52
  -2   4 -14  133.75   11.72
  -2   4 -15   19.80    3.59
  -2   4 -15   25.42    5.27
  -2  -4 -15   20.49    3.97
   2   4  15   31.77    7.03
   2  -4  15   27.56    5.39
  -2   4 -16    2.30    1.56
   2  -4  16    2.92    2.10
   2   5 -17    0.69    1.40
  -2  -5  17    0.34    2.44
   2   5 -17    0.77    1.15
  -2   5  16   27.85    7.68
   2   5 -16   20.27    3.91
   2   5 -16   16.43    3.99
  -2  -5  16   29.21    6.50
   2   5 -15   13.07    3.35
  -2   5  15   16.53    4.83
   2   5 -15   19.20    3.75
  -2   5  15   19.10    6.03
  -2   5  14  109.97   14.00
   2   5 -14   93.33    8.06
   2   5 -14   87.43    8.53
   2   5 -13    7.74    2.64
  -2  -5  13   10.20    3.45
  -2   5  13    9.87    3.58
  -2  -5  12  155.89   12.84
   2   5 -12  143.05   10.30
  -2  -5  12  122.30    8.59
  -2   5  12  127.39   11.89
   2  -5 -12  156.05    7.85
   2   5 -11  142.46    8.30
  -2  -5  11  138.30    9.09
   2  -5 -11  175.85    7.99
   2   5 -11  151.32   10.42
  -2   5  11  161.28   13.15
   2  -5 -11  166.94   10.16
  -2   5  10  235.57   15.35
  -2  -5  10  183.28   10.45
   2   5 -10  197.25   11.67
   2   5 -10  174.85    9.75
   2  -5 -10  211.74   11.61
   2  -5 -10  223.02    8.85
   2   5  -9   12.93    2.31
   2  -5  -9   18.23    1.91
  -2   5   9   17.53    1.65
   2  -5  -9   14.50    2.80
   2   5  -9   15.37    2.55
  -2   5   9   14.75    1.63
  -2  -5   9   12.12    2.34
  -2   5   9   19.53    4.18
   2   5  -9   14.85    2.90
  -2  -5   8  254.03   13.61
  -2  -5   8  215.33   11.00
  -2   5   8  242.92    9.91
   2  -5  -8  247.65    8.40
   2   5  -8  230.53   10.90
   2   5  -8  210.62   11.08
   2  -5  -8  229.41   11.98
   2  -5  -7  231.58   11.69
  -2  -5   7  218.58   10.67
  -2   5   7  251.18   14.46
  -2   5   7  217.18   10.07
  -2  -5   7  229.66   12.95
  -2   5   7  231.73   13.88
   2   5  -7  225.42    7.56
   2   5  -7  220.99   10.41
   2   5  -7  226.02   11.28
  -2  -5   6  350.43   14.19
  -2   5   6  362.61   17.32
   2   5  -6  354.34   13.84
  -2   5   6  403.48   18.25
  -2   5   6  341.21   14.18
  -2  -5   6  342.98   16.64
   2   5  -6  356.58   12.19
   2  -5  -6  365.49   15.36
   2   5  -6  350.64   15.10
   2   5  -5  183.04    8.65
  -2   5   5  175.84   10.59
  -2   5   5  185.99   11.22
  -2   5   5  163.68    8.94
   2  -5  -5  166.72    9.29
   2   5  -5  183.47    8.17
  -2  -5   5  173.10    8.72
  -2  -5   5  168.90   10.70
   2   5  -5  176.52    9.82
  -2  -5   4  266.80   11.31
  -2   5   4  258.62   12.85
   2   5  -4  272.47   12.82
   2  -5  -4  273.43   12.27
  -2  -5   4  241.15   13.16
   2   5  -4  275.69   11.23
   2   5  -4  284.66   11.50
  -2   5   4  279.00   13.68
  -2   5   3  532.60   20.09
   2   5  -3  601.16   19.94
   2   5  -3  535.74   20.62
  -2  -5   3  542.83   21.43
   2   5  -3  578.04   18.91
   2  -5  -3  559.88   19.94
  -2  -5   3  539.45   18.62
   2   5  -2  524.06   18.10
   2   5  -2  512.60   19.94
   2   5  -2  574.69   19.90
   2  -5  -2  532.24   18.99
  -2   5   2  539.45   16.20
   2   5  -1    3.04    1.34
   2  -5  -1    2.15    1.10
  -2  -5   1    0.52    0.28
   2   5  -1    1.26    0.60
  -2   5   1    0.62    0.52
   2  -5   0  458.48   16.59
   2   5   0  464.40   16.30
  -2   5   0  469.87   16.14
  -2  -5   0  455.10   13.51
   2   5   0  441.20   17.81
  -2   5  -1  561.46   18.79
   2   5   1  542.41   16.48
   2   5   1  533.14   20.51
   2  -5   1  519.54   18.89
   2   5   1  605.85   19.25
  -2  -5  -1  563.88   17.02
  -2   5  -1  619.14   19.85
   2   5   2  515.42   17.77
   2  -5   2  475.99   17.30
  -2   5  -2  538.94   16.57
  -2  -5  -2  527.05   18.56
  -2   5  -2  488.06   14.09
  -2  -5  -2  504.16   16.39
   2   5   2  487.06   15.98
  -2   5  -2  530.97   18.73
  -2   5  -2  493.97   16.76
   2   5   2  474.05   18.83
  -2   5  -3   66.39    3.72
  -2   5  -3   62.41    3.44
  -2  -5  -3   69.39    4.74
   2  -5   3   67.53    4.86
  -2  -5  -3   75.87    5.43
   2   5   3   71.16    4.84
   2   5   3   73.57    5.35
   2   5   3   66.17    5.65
  -2   5  -3   69.11    4.45
  -2  -5  -3   73.62    4.92
   2   5   4  272.87   12.38
   2   5   4  291.54   15.57
   2   5   4  265.77   12.84
   2  -5   4  263.64   11.28
  -2   5  -4  292.33    9.16
  -2   5  -4  287.12   10.81
  -2  -5  -4  297.16   12.17
  -2   5  -4  281.06   10.43
   2   5   4  284.69   12.55
  -2  -5  -4  273.06   11.63
   2   5   4  267.69   13.28
  -2   5  -5  420.00   12.31
   2   5   5  446.76   20.56
   2  -5   5  421.85   13.57
   2  -5   5  392.81   14.94
   2   5   5  407.10   16.74
   2   5   5  391.40   16.73
   2   5   5  468.24   19.00
  -2   5  -5  379.05   14.68
  -2   5  -5  424.51   14.15
   2   5   5  423.46   17.59
   2   5   5  421.38   18.11
  -2  -5  -5  429.33   15.64
   2  -5   6   90.34    5.74
   2   5   6  105.43    8.52
   2   5   6   88.09    6.82
   2   5   6   87.92    6.75
   2   5   6  102.64    8.10
  -2  -5  -6  107.55    6.24
   2   5   6   94.65    8.82
   2   5   6   98.67    7.90
  -2   5  -6   92.36    3.61
   2  -5   6  100.81    5.44
   2  -5   7   27.20    2.89
   2   5   7   29.53    4.50
   2   5   7   23.30    3.33
  -2  -5  -7   23.04    2.65
   2   5   7   30.91    4.74
   2   5   7   26.16    4.60
  -2   5  -7   28.25    4.16
  -2   5  -7   30.18    4.18
   2   5   7   28.57    4.48
   2   5   7   24.34    3.62
  -2  -5  -8  356.28   12.69
   2   5   8  339.47   17.60
  -2   5  -8  321.37   15.73
   2   5   8  299.81   17.16
  -2   5  -8  331.36   16.58
   2   5   8  301.15   18.05
   2   5   8  323.07   15.42
   2  -5   8  317.18   12.46
   2   5   9  145.76   11.43
   2   5   9  126.88    9.14
   2   5   9  154.04   12.02
  -2   5  -9  128.51    9.26
   2   5   9  128.41   11.28
   2  -5   9  131.57    6.61
   2  -5   9  149.85    8.80
  -2  -5  -9  137.89    6.56
  -2   5  -9  135.53   10.16
   2   5  10   14.89    3.69
  -2  -5 -10   14.82    1.60
   2   5  10   14.61    3.05
  -2   5 -10   15.66    3.01
  -2   5 -10    9.91    2.97
   2  -5  10   12.31    2.51
  -2   5 -10   14.62    2.48
   2   5  10    9.50    3.13
  -2   5 -11   39.92    4.24
   2  -5  11   46.96    5.37
   2   5  11   32.05    5.95
   2   5  11   42.38    5.23
  -2   5 -11   42.87    5.95
  -2   5 -12  219.01   11.69
   2  -5  12  252.73   14.36
   2   5  12  247.22   13.79
  -2   5 -12  209.24   14.45
   2   5  12  243.68   17.95
  -2   5 -13  149.14    9.72
  -2   5 -13  149.54   12.29
   2   5  14    0.68    1.44
  -2   5 -14    2.15    1.16
  -2   5 -14    0.53    1.32
   2   5  15   47.67    8.60
  -2   5 -15   51.02    7.47
  -2   5 -15   40.13    5.09
   2  -5  15   48.80    6.97
  -2   5 -16  105.19   11.25
   2  -5  16  137.80   12.56
   2   6 -17  101.89    9.45
   2   6 -17  106.42   10.56
   2   6 -16    4.88    2.25
   2   6 -16    7.53    2.80
  -2   6  16    7.29    4.23
  -2  -6  16    8.81    3.63
   2   6 -15   10.26    2.96
  -2   6  15   23.62    5.93
   2   6 -15   11.23    3.27
  -2   6  15   17.81    5.68
  -2  -6  15   20.83    5.32
  -2  -6  14    2.54    1.56
  -2   6  14    2.13    1.94
   2   6 -14    2.19    1.86
  -2   6  14    4.95    3.29
   2   6 -13  330.70   18.11
  -2  -6  13  406.20   22.42
  -2   6  13  405.40   27.00
  -2  -6  12  174.70   13.29
   2   6 -12  151.72   11.08
   2   6 -11    5.32    1.99
   2  -6 -11    6.28    2.13
  -2  -6  11    5.40    2.27
   2   6 -11    4.74    1.53
  -2  -6  11    4.87    1.41
   2   6 -10    5.80    1.76
   2  -6 -10    6.79    2.01
  -2   6  10    5.46    2.51
   2   6 -10    6.30    1.63
  -2  -6  10    4.56    1.39
   2   6 -10    7.10    2.20
  -2  -6   9  656.28   24.30
  -2   6   9  753.79   22.77
   2   6  -9  700.42   24.24
   2  -6  -9  725.79   26.67
   2   6  -9  694.18   26.31
   2   6  -9  650.76   24.96
  -2  -6   8   32.82    3.78
   2   6  -8   39.51    4.56
   2   6  -8   36.87    1.97
  -2  -6   8   45.96    5.68
  -2   6   8   40.01    3.91
  -2   6   8   41.25    6.16
   2   6  -8   42.25    4.17
   2  -6  -8   37.19    4.56
   2   6  -7    0.23    0.76
  -2   6   7    0.82    0.55
   2   6  -7    0.88    0.45
   2  -6  -7    0.47    0.86
  -2  -6   7   -0.24    0.70
  -2   6   7    2.84    1.90
   2   6  -7   -0.19    0.95
  -2  -6   7   -0.09    0.95
  -2  -6   6   18.31    2.60
  -2   6   6   17.91    3.58
  -2   6   6   15.22    2.72
   2   6  -6   17.75    3.13
   2   6  -6   19.29    2.71
  -2  -6   6   20.92    3.72
   2   6  -6   20.59    2.28
  -2   6   6   17.79    3.75
   2  -6  -6   21.25    3.44
  -2   6   5  834.29   29.91
  -2   6   5  778.60   27.74
  -2  -6   5  787.71   26.06
  -2   6   5  875.70   31.60
   2   6  -5  852.40   29.08
   2   6  -5  815.57   25.73
  -2  -6   5  764.85   30.05
   2  -6  -5  816.54   28.14
   2   6  -5  825.16   26.08
   2   6  -4  239.48   11.05
  -2  -6   4  238.83   10.62
  -2   6   4  234.89   12.46
  -2   6   4  248.23   13.55
  -2   6   4  226.58   11.98
   2   6  -4  239.49   12.67
  -2  -6   4  220.96   12.98
   2   6  -4  231.82   10.48
   2  -6  -4  227.32   11.74
  -2   6   3   38.37    4.30
   2   6  -3   40.50    4.66
   2   6  -3   34.91    3.86
  -2   6   3   34.62    2.33
   2   6  -3   34.32    3.53
  -2  -6   3   39.09    3.56
   2  -6  -3   32.94    3.92
   2   6  -2  119.31    7.04
   2   6  -2  140.75    8.62
   2   6  -2  109.21    8.18
   2  -6  -2  121.15    7.79
  -2   6   2  132.29    6.05
   2  -6  -1 1041.07   32.35
   2   6  -1 1030.14   31.31
  -2  -6   1 1008.68   27.04
  -2   6   1 1039.73   30.15
   2   6  -1  968.32   33.61
   2   6   0   42.46    4.00
  -2  -6   0   51.64    2.96
   2   6   0   55.83    5.46
  -2   6   0   44.46    3.99
   2  -6   0   45.21    4.37
   2  -6   1   71.17    5.52
   2   6   1   73.17    6.36
   2   6   1   85.17    5.80
  -2   6  -1   75.19    5.40
   2   6   1   68.76    3.81
  -2  -6  -1   80.68    4.40
  -2   6  -1   78.85    5.44
  -2   6  -1   77.67    5.68
  -2   6  -2   26.43    1.67
  -2  -6  -2   20.91    3.17
   2   6   2   24.31    3.55
   2  -6   2   19.22    2.82
  -2   6  -2   24.44    3.20
  -2   6  -2   21.67    2.65
  -2   6  -2   28.25    2.83
   2   6   2   23.51    2.40
   2   6   2   25.08    3.17
  -2  -6  -2   26.27    2.64
   2  -6   3  367.77   13.52
  -2  -6  -3  397.47   13.06
  -2  -6  -3  401.83   14.66
   2   6   3  419.25   14.81
  -2   6  -3  401.86   11.39
   2   6   3  378.71   15.36
  -2   6  -3  406.59   12.76
  -2   6  -3  383.65   14.87
  -2   6  -3  380.14    9.97
   2   6   3  391.17   12.87
   2  -6   4  476.50   18.16
  -2   6  -4  510.84   15.44
   2   6   4  496.01   19.52
  -2   6  -4  479.95   15.95
  -2  -6  -4  532.02   19.16
   2   6   4  552.95   23.77
   2   6   4  474.08   19.89
   2   6   4  511.19   18.92
  -2   6  -4  527.48   17.21
   2   6   4  478.25   19.65
   2  -6   5   49.74    4.53
  -2   6  -5   50.28    3.08
   2   6   5   54.68    5.40
   2   6   5   50.24    5.25
  -2  -6  -5   57.59    4.90
   2  -6   5   51.69    3.17
  -2   6  -5   57.77    4.06
   2   6   5   50.38    5.42
   2   6   5   51.23    5.27
   2   6   5   58.73    6.94
   2   6   6  263.71   16.63
  -2   6  -6  282.95   15.09
   2   6   6  277.43   14.12
  -2   6  -6  288.58   14.77
  -2   6  -6  295.10   10.89
   2   6   6  258.15   13.56
  -2  -6  -6  287.67   12.48
   2   6   6  288.70   14.84
   2  -6   6  301.73   10.67
   2   6   6  286.43   14.91
   2   6   6  320.18   16.46
   2  -6   6  273.17   12.34
  -2   6  -6  291.27    9.43
  -2   6  -7  322.22   14.13
   2   6   7  316.04   12.90
   2   6   7  300.08   13.17
  -2   6  -7  302.21   13.96
   2   6   7  292.65   16.35
  -2  -6  -7  336.27   10.88
  -2   6  -7  331.02    5.94
   2   6   7  323.29   14.43
   2   6   7  334.16   15.33
   2  -6   7  313.57   10.83
   2   6   8  112.01    8.19
   2   6   8  101.98    8.40
  -2   6  -8   98.17    8.54
  -2   6  -8  107.20    8.80
   2   6   8  120.11    9.60
  -2  -6  -8  122.29    6.83
   2  -6   8  102.32    6.68
   2   6   8   98.25   10.10
   2   6   8  126.39   10.40
  -2  -6  -9  183.03    8.30
   2  -6   9  195.23    9.83
   2   6   9  172.78   11.51
  -2   6  -9  157.17   11.50
   2   6   9  169.85   12.39
  -2   6  -9  171.64   11.53
   2   6   9  192.77   13.87
   2  -6   9  169.15    8.38
  -2   6 -10   42.39    5.90
   2   6  10   40.96    6.08
   2   6  10   43.79    5.58
  -2  -6 -10   42.07    3.14
   2  -6  10   45.05    4.76
   2   6  10   48.84    6.99
  -2   6 -10   38.64    5.17
   2   6  11  230.82   13.90
  -2   6 -11  212.23   14.23
  -2   6 -11  201.19   10.80
   2   6  11  233.87   16.88
   2  -6  11  237.08   12.58
  -2   6 -12   60.37    5.67
   2  -6  12   75.59    7.13
   2   6  12   70.71    7.46
   2   6  12   68.44    9.31
  -2   6 -12   73.66    8.10
   2   6  13   42.51    7.70
  -2   6 -13   29.63    4.12
   2  -6  13   42.61    5.58
   2   6  13   38.45    5.27
  -2   6 -13   35.83    6.00
  -2   6 -14   66.43    8.47
   2  -6  14   98.80    9.12
  -2   6 -14   69.04    6.60
   2   6  14   87.45   11.10
   2   6  15  124.74   14.03
  -2   6 -15   93.56   10.40
   2  -6  15  118.41   10.71
   2  -6  16    1.72    1.27
   2   7 -16   53.33    6.58
   2   7 -16   45.94    6.87
  -2   7  15    1.00    2.69
   2   7 -15    9.76    3.20
  -2   7  15    4.89    3.44
  -2  -7  15   10.58    3.64
   2   7 -14  270.28   16.84
  -2   7  14  294.25   22.08
  -2  -7  14  310.34   19.52
   2   7 -13   24.16    4.52
  -2   7  13   25.12    6.60
  -2   7  13   17.65    4.97
  -2  -7  13   20.72    4.43
   2   7 -12  126.60   10.35
  -2   7  12  151.43   15.27
  -2  -7  12  156.33   12.02
  -2  -7  11   17.75    2.97
   2  -7 -11   18.01    3.58
  -2  -7  11   20.17    3.98
   2   7 -11   12.26    2.72
   2   7 -11   22.72    4.12
  -2  -7  10  511.72   21.58
  -2  -7  10  407.70   17.68
   2  -7 -10  443.89   20.31
  -2   7  10  499.32   16.47
   2   7 -10  453.61   20.48
   2   7 -10  423.03   19.15
   2   7 -10  472.37   18.21
   2   7  -9   -0.31    0.92
  -2  -7   9    1.09    0.84
   2  -7  -9    0.78    1.35
   2   7  -9    1.52    1.07
  -2   7   9   -0.62    0.68
   2   7  -8  380.62   15.15
  -2   7   8  357.58   15.61
  -2  -7   8  312.32   14.38
   2  -7  -8  348.26   16.90
  -2   7   8  409.55   22.19
  -2  -7   8  356.09   18.82
   2   7  -8  361.45   16.99
   2   7  -8  359.66   11.38
   2   7  -7    0.86    0.57
  -2  -7   7    1.32    0.71
  -2   7   7    2.99    1.54
   2  -7  -7    1.28    1.12
   2   7  -7    3.46    1.46
  -2   7   7    2.86    2.04
  -2  -7   7   -0.04    0.97
   2   7  -7    1.14    0.88
  -2  -7   6  415.01   16.04
  -2   7   6  427.28   21.54
   2   7  -6  414.55   15.96
   2   7  -6  403.67   14.90
  -2  -7   6  379.32   19.75
  -2   7   6  424.23   20.40
  -2   7   6  388.57   17.72
   2   7  -6  409.00   18.79
   2  -7  -6  399.70   18.14
  -2   7   5   87.96    7.98
  -2  -7   5   95.49    6.32
  -2   7   5   98.25    9.05
   2   7  -5   95.33    8.06
  -2  -7   5   90.67    8.48
   2   7  -5  101.74    6.56
   2  -7  -5   95.20    7.56
  -2   7   5   84.56    7.31
   2   7  -5   92.07    6.31
   2   7  -4  400.07   16.16
   2   7  -4  370.34   17.74
   2   7  -4  377.66   15.09
  -2   7   4  385.78   17.63
  -2   7   4  363.39   17.17
   2  -7  -4  378.87   16.96
  -2  -7   4  349.93   18.19
  -2  -7   4  379.17   14.82
  -2  -7   3  280.96   11.72
   2   7  -3  261.57   14.21
   2   7  -3  274.51   13.26
  -2   7   3  257.25   13.87
   2  -7  -3  272.82   13.47
   2   7  -3  258.13   11.84
  -2   7   3  251.23    9.48
   2   7  -2  108.43    7.07
   2   7  -2  113.50    8.80
  -2   7   2  111.39    6.10
  -2  -7   2  124.40    7.03
  -2   7   2  121.69    8.93
   2  -7  -2  111.86    7.99
   2   7  -2  126.64    8.78
  -2  -7   2  118.58    4.24
  -2   7   1   31.43    4.42
   2   7  -1   30.52    3.54
   2  -7  -1   25.95    3.60
   2   7  -1   31.80    4.44
   2   7  -1   38.59    4.83
  -2   7   1   25.30    2.97
  -2  -7   1   34.05    2.13
  -2   7   1   24.46    3.68
   2   7   0  770.39   26.46
  -2  -7   0  811.27   22.96
   2   7   0  790.18   29.26
   2  -7   0  766.17   27.45
  -2   7   0  830.06   27.71
  -2   7   0  808.29   26.11
   2   7   1    2.05    0.92
  -2   7  -1    3.45    1.18
   2   7   1    4.02    1.76
   2   7   1    3.35    0.84
  -2   7  -1    2.95    1.23
  -2  -7  -1    3.96    0.96
  -2   7  -1    1.77    0.88
   2  -7   1    1.96    1.03
   2   7   2   86.15    4.95
  -2   7  -2   93.89    6.10
   2  -7   2   77.88    6.26
  -2   7  -2   76.70    3.23
   2   7   2   83.27    6.43
  -2  -7  -2   82.53    5.19
   2   7   2   85.54    7.32
  -2   7  -2   85.65    6.46
  -2   7  -2   88.53    5.67
   2   7   3  115.76    8.64
  -2   7  -3  105.80    5.80
  -2   7  -3  117.76    9.19
  -2   7  -3  100.84    4.50
   2   7   3  113.72    7.86
  -2   7  -3  115.96    6.69
   2   7   3  107.94    6.41
  -2   7  -3  100.89    7.58
   2  -7   3   98.60    7.19
  -2  -7  -3   82.87    6.90
  -2   7  -4  488.90   21.70
  -2   7  -4  501.61   17.10
   2   7   4  480.71   19.74
  -2  -7  -4  480.78   18.32
  -2   7  -4  430.82   15.06
  -2   7  -4  472.41   19.71
   2   7   4  531.85   24.28
   2   7   4  467.88   18.24
  -2   7  -4  491.01   15.61
   2   7   4  477.38   20.50
  -2  -7  -4  486.24   19.04
   2  -7   4  464.27   18.69
   2   7   4  472.11   19.24
  -2   7  -5  137.51    6.31
   2   7   5  128.81    9.26
   2   7   5  140.59    9.20
  -2  -7  -5  142.70    8.68
  -2   7  -5  144.67    7.34
  -2   7  -5  135.98    9.51
   2   7   5  132.84    9.47
   2   7   5  154.30   12.24
  -2   7  -5  137.93   10.43
   2   7   5  126.57    9.10
   2  -7   5  134.79    8.59
   2   7   6  119.90    9.12
   2   7   6  126.78    9.36
   2   7   6  117.98   11.00
  -2   7  -6  129.37    6.72
   2   7   6  118.94    8.95
  -2   7  -6  127.68    5.76
  -2  -7  -6  133.47    8.20
  -2   7  -6  117.72    9.13
  -2   7  -6  118.45    9.72
   2  -7   6  134.36    5.89
   2   7   6  126.81    9.27
   2  -7   6  114.49    7.97
  -2   7  -7    3.88    0.82
  -2   7  -7    1.29    1.22
   2   7   7    1.16    0.94
  -2  -7  -7    2.54    1.07
   2   7   7    2.22    1.09
   2   7   7    0.72    0.83
  -2   7  -7    4.66    1.97
  -2   7  -7    3.56    0.88
   2  -7   7    2.09    1.19
   2   7   7    2.56    1.46
   2  -7   7    4.52    1.12
   2  -7   8  204.53   11.01
   2   7   8  208.27   13.26
  -2  -7  -8  233.58   10.74
  -2   7  -8  222.18   13.61
   2   7   8  219.16   13.54
   2   7   8  228.02   14.67
   2   7   8  204.56   12.34
  -2   7  -8  218.69   13.89
  -2   7  -8  221.63    7.45
   2   7   9    6.74    2.42
   2   7   9    4.07    1.46
   2   7   9    5.86    2.19
   2  -7   9    7.08    1.68
  -2   7  -9    3.64    1.77
   2  -7   9    7.54    1.72
  -2   7  -9    3.89    2.03
   2   7   9    3.30    1.80
  -2  -7  -9    6.22    1.39
   2   7  10   53.03    6.57
   2   7  10   55.64    7.03
  -2   7 -10   55.76    6.82
   2   7  10   53.93    7.57
   2  -7  10   64.21    5.42
   2  -7  11    2.78    1.42
   2   7  11    1.42    1.78
   2   7  11    4.82    2.41
  -2   7 -11    0.58    1.40
  -2   7 -12  110.50    7.83
   2   7  12  115.47   12.27
  -2   7 -12  110.39   10.36
   2  -7  12  122.04    8.82
   2   7  12  114.66   10.15
   2   7  13  118.40   13.02
  -2   7 -13   90.17    7.42
   2   7  13  104.88    9.87
   2  -7  13  133.08    9.65
  -2   7 -13  107.56   10.60
  -2   7 -14   11.77    3.86
   2   7  14   15.69    4.88
   2  -7  14   23.41    4.16
  -2   7 -14   15.61    2.98
   2  -7  15    8.01    2.76
  -2   7 -15    4.64    2.76
   2   8 -16   -0.85    1.44
   2   8 -16   -0.34    1.48
  -2   8  15   35.23    7.71
   2   8 -15   36.42    6.01
  -2   8  15   44.07    9.64
   2   8 -14   15.32    3.91
  -2   8  14    6.58    3.38
  -2  -8  14   21.55    4.43
  -2   8  14   17.39    5.93
  -2   8  13  196.48   17.78
   2   8 -13  172.71   13.05
  -2   8  13  195.66   18.86
   2  -8 -12   20.69    4.02
   2   8 -12   15.43    3.74
  -2  -8  12   27.01    4.49
  -2   8  12   21.41    5.79
  -2   8  12   13.62    4.45
   2   8 -11   12.25    3.10
   2  -8 -11   14.66    3.37
  -2  -8  11   16.53    3.41
  -2   8  11   12.59    3.80
   2   8 -11   12.31    2.48
  -2  -8  10   10.82    2.26
   2  -8 -10    9.89    2.90
   2   8 -10    9.38    2.10
   2   8 -10    9.24    2.70
  -2   8  10    8.59    1.99
   2   8  -9  472.25   18.75
  -2   8   9  472.94   19.56
   2  -8  -9  471.83   21.63
   2   8  -9  498.35   14.04
  -2  -8   9  449.39   18.62
   2  -8  -8    0.63    1.40
  -2  -8   8    1.48    0.93
   2   8  -8    1.31    1.26
  -2   8   8    0.77    0.85
   2   8  -8    0.38    0.34
   2   8  -8    0.71    1.06
  -2  -8   7    9.66    3.23
   2   8  -7    6.25    1.37
   2   8  -7    5.32    1.86
  -2   8   7    9.04    2.36
  -2  -8   7    9.62    2.08
   2  -8  -7    4.98    1.91
   2   8  -7    8.52    2.01
  -2   8   6   29.70    5.45
   2   8  -6   27.87    4.46
  -2   8   6   31.08    4.43
   2   8  -6   31.84    3.40
  -2  -8   6   33.31    3.69
  -2  -8   6   32.43    5.38
   2   8  -6   34.98    3.89
   2  -8  -6   24.77    3.94
   2   8  -5 1077.14   33.97
  -2   8   5 1192.85   41.88
  -2   8   5 1092.86   38.68
  -2  -8   5 1092.04   33.87
   2   8  -5 1087.55   38.49
  -2   8   5 1030.30   37.58
  -2  -8   5 1007.46   39.34
   2  -8  -5 1027.61   36.79
   2   8  -5 1127.19   34.57
  -2   8   4  103.64    9.38
  -2  -8   4   93.38    6.42
  -2   8   4   91.12    7.89
   2   8  -4   92.90    8.45
  -2   8   4   93.77    8.31
   2   8  -4   98.84    7.38
   2  -8  -4   91.42    7.68
  -2  -8   4   91.76    8.75
  -2   8   4   88.00    4.40
   2   8  -4   98.31    6.74
  -2   8   3    1.94    0.75
   2   8  -3    4.60    1.54
  -2   8   3   -0.75    0.91
  -2   8   3    1.00    1.65
   2   8  -3    1.34    1.23
   2  -8  -3    3.57    1.56
  -2  -8   3    3.16    0.46
   2   8  -3    5.93    1.88
  -2  -8   3    3.03    1.25
   2   8  -2    3.52    1.83
  -2   8   2    1.72    1.50
  -2  -8   2    3.76    0.62
  -2   8   2    3.24    1.04
  -2  -8   2    4.89    1.47
   2  -8  -2    4.14    1.82
   2   8  -2    1.36    0.74
  -2   8   2    5.41    2.08
   2   8  -1 1295.20   39.68
  -2  -8   1 1305.05   34.43
  -2   8   1 1161.05   37.73
   2   8  -1 1233.27   43.02
  -2   8   1 1312.44   43.83
   2  -8  -1 1313.29   41.51
  -2   8   1 1354.37   42.23
  -2   8   0   16.14    2.71
   2   8   0   21.48    3.21
  -2   8   0   21.45    3.96
  -2   8   0   24.96    3.56
   2  -8   0   16.68    3.15
  -2  -8   0   15.77    1.80
   2   8   0   18.75    3.69
   2  -8   1    7.28    2.01
  -2   8  -1    5.83    1.75
   2   8   1    5.83    1.77
  -2   8  -1    3.45    1.22
   2   8   1    6.20    1.12
   2   8   1    4.12    1.51
  -2   8  -1    7.95    2.59
  -2   8  -2   37.13    1.95
  -2   8  -2   43.29    4.11
   2  -8   2   38.48    4.71
  -2   8  -2   41.29    5.68
   2   8   2   39.54    4.81
  -2   8  -2   43.89    4.75
   2   8   2   41.17    3.30
   2   8   2   41.66    5.34
  -2   8  -3  700.21   23.07
   2   8   3  661.65   14.90
   2   8   3  705.34   19.90
   2   8   3  664.70   20.99
   2  -8   3  645.46   18.79
  -2  -8  -3  660.04   17.07
  -2   8  -3  617.39    9.03
  -2   8  -3  700.32   14.68
  -2   8  -3  671.17   18.90
   2   8   4  170.25    9.49
  -2   8  -4  176.24    7.98
  -2   8  -4  174.69   12.34
   2   8   4  190.00   14.05
   2   8   4  171.66   11.53
  -2   8  -4  150.34    8.39
   2   8   4  195.22   11.67
   2  -8   4  154.02   10.20
  -2   8  -4  162.95   10.55
   2  -8   5    3.39    1.55
   2   8   5    1.73    1.09
   2   8   5   -0.70    1.57
   2   8   5    3.49    1.69
  -2   8  -5    0.54    1.30
  -2   8  -5    0.41    0.58
  -2   8  -5   -1.03    1.35
  -2   8  -5    0.99    0.51
   2   8   5    3.31    1.46
   2  -8   6   23.14    3.76
  -2   8  -6   27.78    2.64
   2   8   6   29.12    4.43
  -2   8  -6   25.28    2.87
  -2   8  -6   25.56    4.53
   2   8   6   24.81    4.03
   2   8   6   27.72    4.47
   2   8   6   24.76    3.99
  -2   8  -6   26.88    4.23
   2   8   7  314.93   17.13
  -2   8  -7  332.75   12.46
   2   8   7  322.69   17.34
   2   8   7  311.83   16.52
   2  -8   7  283.23   15.07
   2   8   7  294.19   15.92
  -2   8  -7  296.95   16.33
  -2   8  -7  328.90   11.25
   2   8   8    3.37    1.78
   2   8   8    4.60    1.99
  -2   8  -8    4.57    2.31
   2   8   8    3.52    1.75
   2  -8   8    1.85    0.72
   2   8   8    3.34    1.53
  -2  -8  -8    0.93    0.67
  -2   8  -8    3.42    0.79
   2   8   9   25.16    4.65
   2   8   9   28.23    5.13
   2  -8   9   23.33    3.25
  -2  -8  -9   24.82    3.15
  -2   8  -9   25.82    4.67
   2   8   9   23.18    4.01
  -2   8  -9   23.65    1.77
   2   8   9   18.92    3.73
   2  -8  10    2.07    1.05
  -2   8 -10    2.65    1.39
   2   8  10    4.48    2.41
   2   8  10    5.57    2.61
  -2   8 -11  169.28   13.15
   2   8  11  164.49   12.91
   2  -8  11  199.67   10.40
   2   8  11  188.19   15.41
   2   8  12   20.74    4.53
  -2   8 -12   24.00    4.92
   2  -8  12   27.33    3.80
  -2   8 -12   20.54    3.26
   2   8  12   24.79    5.59
  -2   8 -13   33.29    4.25
   2   8  13   38.82    6.17
   2   8  13   34.69    6.94
   2  -8  13   48.14    5.42
  -2   8 -13   27.52    5.35
   2   8  14    8.25    2.82
  -2   8 -14    7.34    2.82
  -2   9  15    0.25    2.87
   2   9 -15   -1.41    2.02
  -2   9  15   -1.11    2.97
   2   9 -14  246.65   16.36
  -2   9  14  256.52   22.90
  -2   9  14  230.30   20.25
  -2   9  13   13.65    4.84
  -2   9  13   11.74    4.10
   2   9 -13   14.09    3.84
  -2  -9  13   15.01    3.33
  -2   9  12   60.56    9.82
   2  -9 -12   46.15    6.28
  -2  -9  12   65.18    6.69
   2   9 -12   46.89    6.50
  -2   9  12   56.52    9.35
   2   9 -12   61.30    5.55
   2  -9 -11   12.01    3.13
   2   9 -11   13.77    2.64
   2   9 -11   15.12    3.49
  -2   9  11    8.31    2.89
  -2  -9  11   13.80    2.95
  -2   9  11    9.09    3.22
   2  -9 -10  433.34   20.68
   2   9 -10  394.97   19.70
   2   9 -10  429.39   17.35
  -2   9  10  399.29   24.73
  -2   9   9   12.05    2.77
  -2  -9   9   12.58    2.50
  -2  -9   9   19.92    2.95
   2   9  -9   18.26    1.81
   2  -9  -9   18.00    3.84
   2   9  -9   20.49    3.07
  -2   9   9   17.48    4.55
  -2   9   8   53.07    7.73
   2   9  -8   59.82    4.19
  -2  -9   8   52.85    5.25
  -2   9   8   59.26    6.56
   2  -9  -8   54.32    6.66
   2   9  -8   61.66    5.52
  -2  -9   8   74.37    5.26
   2   9  -7   14.38    2.28
   2  -9  -7   14.55    3.27
  -2   9   7   15.81    3.53
  -2  -9   7   13.83    3.62
   2   9  -7   12.29    2.50
  -2   9   7   14.34    3.74
  -2  -9   7   15.68    2.72
  -2  -9   6  299.71   17.99
  -2  -9   6  289.90   13.36
  -2   9   6  276.72   16.15
   2  -9  -6  282.04   15.82
   2   9  -6  289.54   13.00
  -2   9   6  285.80   18.00
   2   9  -6  282.39   13.26
  -2  -9   5   32.24    3.81
   2   9  -5   30.16    3.76
  -2   9   5   34.99    5.13
  -2   9   5   25.35    4.70
   2  -9  -5   25.04    4.24
  -2  -9   5   27.25    5.01
  -2   9   4  252.02   15.78
  -2  -9   4  263.71   12.44
  -2  -9   4  251.07   15.97
   2   9  -4  249.44   15.57
  -2   9   4  252.64    9.83
  -2   9   4  258.30   15.55
   2   9  -4  265.46   12.82
   2  -9  -4  246.37   14.41
  -2   9   4  256.68   14.56
  -2  -9   4  259.11    7.35
  -2  -9   3   -1.47    1.97
   2   9  -3    0.95    1.15
   2   9  -3   -0.44    1.49
  -2  -9   3    0.84    0.26
  -2   9   3    0.47    0.58
  -2  -9   3    0.90    0.71
  -2   9   3   -0.43    0.69
  -2   9   3   -0.58    1.31
   2  -9  -3    2.38    1.54
   2   9  -2  319.34   14.78
  -2  -9   2  320.07   14.01
  -2   9   2  282.03   12.67
  -2   9   2  304.29   17.34
  -2  -9   2  320.26    9.73
   2  -9  -2  307.04   16.15
   2   9  -2  318.68   17.50
  -2   9   2  318.72   16.69
   2  -9  -1   40.50    5.20
  -2   9   1   53.68    5.82
  -2   9   1   45.36    4.44
  -2   9   1   37.80    5.57
  -2  -9   1   38.67    4.18
   2   9  -1   45.05    5.97
   2   9  -1   38.30    5.50
   2   9  -1   44.60    4.91
  -2  -9   1   36.16    2.59
  -2   9   0  374.01   16.70
   2   9   0  438.38   18.37
   2   9   0  468.90   22.03
   2   9   0  401.53   20.42
  -2   9   0  460.95   19.47
  -2   9   0  434.05   21.45
   2  -9   0  406.08   19.15
  -2   9   0  412.01   18.26
   2  -9   1  130.68    9.70
   2   9   1  142.49    9.41
   2   9   1  133.97   10.59
   2   9   1  124.08    5.78
  -2   9  -1  140.06    9.10
  -2   9  -1  126.77   10.63
  -2   9  -1  123.08    8.57
  -2   9  -1  144.31    8.89
  -2  -9  -1  136.14   10.24
   2   9   2  129.89    9.28
  -2   9  -2  133.46    8.03
  -2   9  -2  117.84    8.50
  -2   9  -2  115.75    4.12
   2  -9   2  128.01    9.53
  -2  -9  -2  143.17   10.11
   2   9   2  124.81    6.41
   2   9   2  128.38   10.31
  -2   9  -2  134.25   10.98
   2   9   3   50.87    4.37
  -2   9  -3   51.38    5.66
  -2   9  -3   49.11    4.43
   2   9   3   63.38    7.00
  -2  -9  -3   52.85    6.00
   2   9   3   58.64    6.21
   2  -9   3   50.74    5.91
  -2  -9  -4  590.73   23.52
  -2   9  -4  591.58   19.71
   2   9   4  598.62   24.65
   2   9   4  608.18   25.69
  -2   9  -4  555.29   23.32
   2   9   4  533.27   20.84
   2  -9   4  565.46   23.94
   2   9   5    3.51    1.43
   2   9   5    0.97    1.22
  -2   9  -5    3.39    1.02
  -2  -9  -5    1.93    1.17
   2   9   5   -1.23    1.59
  -2   9  -5    0.32    1.00
   2   9   5    1.80    1.11
   2  -9   5    3.98    1.75
   2   9   6  353.00   16.50
   2  -9   6  322.41   14.98
   2   9   6  307.92   14.18
  -2   9  -6  367.60   10.28
   2   9   6  334.73   15.95
  -2   9  -6  332.82   15.23
   2   9   6  312.54   14.10
  -2   9  -7   29.19    2.81
   2   9   7   27.13    4.94
  -2   9  -7   28.45    3.11
   2   9   7   34.80    5.12
   2  -9   7   26.89    4.48
   2   9   7   26.44    4.55
   2   9   7   26.11    4.23
  -2   9  -7   22.84    4.19
   2   9   8  278.37   16.92
   2   9   8  284.80   16.29
   2  -9   8  270.80   15.01
  -2   9  -8  296.26   11.41
   2   9   8  255.61   16.54
  -2   9  -8  304.59   10.70
   2   9   8  250.18   14.93
  -2   9  -8  267.70   16.15
   2   9   9   39.34    5.59
   2  -9   9   43.91    4.91
   2   9   9   35.32    5.31
   2   9   9   40.92    6.36
   2   9   9   44.41    6.45
  -2   9  -9   46.46    3.08
  -2   9  -9   41.64    6.05
   2   9  10  122.44   11.32
  -2   9 -10  125.90   11.14
   2  -9  10  154.06    7.95
   2   9  10  129.96   12.32
  -2   9 -11   23.43    4.94
   2   9  11   25.58    5.18
   2   9  11   24.53    5.42
   2  -9  11   31.92    3.64
   2   9  12   80.07    9.33
   2   9  12   89.56   11.07
  -2   9 -12   87.63    9.67
   2  -9  12  105.77    7.33
  -2   9 -13    0.01    0.95
   2   9  13    0.07    1.53
   2   9  13   -0.30    1.03
  -2   9 -13    1.97    2.01
   2   9  14   32.21    7.11
  -2   9 -14   38.79    6.72
  -2  10  15   28.49    7.11
  -2  10  14    0.83    1.91
  -2  10  14   -0.58    1.75
   2  10 -14    1.75    1.72
  -2  10  13  153.51   16.84
  -2  10  13  146.11   15.68
   2  10 -13  130.26   11.65
   2 -10 -12    1.25    1.35
  -2  10  12    1.12    2.05
   2  10 -12   -2.35    2.16
  -2  10  12    2.38    2.41
   2  10 -12   -0.25    0.72
   2 -10 -11   19.25    4.19
   2  10 -11   16.88    3.89
  -2  10  11   14.41    4.72
  -2  10  11    8.36    3.52
   2  10 -11   17.29    2.94
   2  10 -10   25.54    4.57
  -2  10  10   19.87    5.20
   2  10 -10   30.10    3.90
  -2  10  10   31.14    6.58
   2 -10 -10   22.90    4.45
  -2  10   9  297.53   16.89
   2 -10  -9  299.68   17.80
  -2  10   9  303.71   21.35
   2  10  -9  337.04   12.06
   2  10  -9  320.60   15.15
   2  10  -8   35.31    3.49
  -2  10   8   24.71    4.51
  -2  10   8   33.20    6.39
   2 -10  -8   32.45    5.24
  -2 -10   8   46.48    3.54
   2  10  -8   37.77    4.46
  -2  10   7   13.83    3.85
  -2 -10   7   13.24    2.70
   2  10  -7   16.29    2.92
  -2 -10   7   20.34    1.92
   2 -10  -7   15.52    3.56
  -2  10   7   16.18    3.65
  -2  10   6   26.91    5.46
  -2 -10   6   23.51    3.57
   2 -10  -6   29.31    4.79
  -2  10   6   28.32    5.06
  -2 -10   6   32.69    2.01
  -2 -10   6   27.46    5.42
   2  10  -6   26.97    3.78
  -2 -10   5  779.60   34.17
  -2 -10   5  777.62   28.04
  -2  10   5  816.27   23.29
  -2  10   5  878.01   35.25
  -2  10   5  777.45   33.06
   2  10  -5  840.33   28.80
   2 -10  -5  827.50   32.25
   2  10  -4   28.74    4.23
   2  10  -4   26.60    3.89
  -2 -10   4   26.14    3.66
  -2  10   4   24.64    2.71
  -2  10   4   30.41    5.37
  -2 -10   4   25.44    5.18
   2 -10  -4   34.61    5.17
  -2  10   4   29.19    5.26
   2  10  -3   75.94    6.67
  -2 -10   3   75.71    6.33
   2 -10  -3   67.88    7.16
  -2  10   3   70.92    7.73
  -2  10   3   68.92    8.12
   2  10  -3   83.81    7.76
  -2  10   3   58.85    4.90
  -2 -10   3   70.68    8.13
   2  10  -2    8.87    2.64
   2  10  -2    7.47    2.28
  -2  10   2    8.27    2.58
  -2  10   2    7.18    2.43
  -2 -10   2    6.29    2.53
   2 -10  -2    6.26    2.12
  -2  10   2    6.40    1.62
  -2  10   1  639.30   25.58
   2  10  -1  617.80   24.13
   2  10  -1  668.26   27.87
  -2 -10   1  618.89   27.14
   2 -10  -1  632.31   26.07
   2  10   0  164.30   12.67
  -2  10   0  132.26    9.05
   2 -10   0  147.88   10.97
  -2  10   0  172.04   11.33
  -2 -10   0  156.97   11.68
   2  10   0  144.56    9.93
  -2  10   0  158.15   10.40
   2  10   1    6.31    2.06
   2  10   1    4.63    1.06
  -2  10  -1    3.96    1.51
  -2 -10  -1    4.88    2.06
  -2  10  -1    2.95    1.26
   2 -10   1    5.23    1.92
  -2  10  -1    5.72    1.80
   2  10   2   90.44    8.17
  -2  10  -2   93.76    6.93
   2  10   2   90.15    9.04
   2 -10   2   80.90    8.07
  -2  10  -2   81.71    7.35
  -2 -10  -2   89.30    8.37
   2  10   2   81.63    5.14
  -2  10  -2   95.35    7.53
   2  10   3  399.06   20.84
   2 -10   3  404.38   20.03
   2  10   3  422.85   20.07
  -2  10  -3  431.77   16.70
  -2  10  -3  379.73   18.46
  -2 -10  -3  450.49   20.31
  -2  10  -3  425.89   17.62
   2  10   3  366.48   15.12
  -2  10  -4  151.22    8.91
  -2  10  -4  130.58    9.92
  -2  10  -4  138.85    7.88
  -2 -10  -4  132.47   10.04
   2 -10   4  122.53   10.31
   2  10   4  139.53   11.33
   2  10   4  125.05    8.24
   2  10   4  137.04   10.80
  -2  10  -5   55.16    4.60
   2  10   5   42.88    4.92
   2  10   5   51.26    6.72
  -2 -10  -5   55.74    6.05
   2 -10   5   41.99    5.87
   2  10   5   42.39    6.02
  -2  10  -5   52.29    6.22
   2  10   5   44.01    5.26
  -2  10  -6   33.61    3.54
  -2  10  -6   28.11    4.77
   2  10   6   37.76    5.76
  -2 -10  -6   34.06    4.68
   2 -10   6   27.74    4.84
   2  10   6   30.56    5.27
   2  10   6   24.04    4.10
   2  10   6   24.02    4.06
   2  10   7  243.93   15.17
   2  10   7  261.49   16.84
   2  10   7  255.41   16.24
  -2  10  -7  267.74   16.10
  -2 -10  -7  275.97   14.13
   2 -10   7  244.28   15.43
   2  10   7  235.21   14.32
  -2  10  -7  293.74   11.54
   2  10   8  126.35   11.07
   2 -10   8  123.36    9.71
  -2  10  -8  125.28   10.40
   2  10   8  109.74    8.90
  -2 -10  -8  117.82    7.98
   2  10   8  119.36   10.36
   2  10   8  121.20   10.27
  -2  10  -8  133.42    6.11
  -2  10  -9   45.47    3.40
   2 -10   9   44.89    5.44
   2  10   9   40.06    6.37
  -2  10  -9   49.08    6.78
   2  10   9   41.92    6.61
   2  10  10   58.87    7.96
   2  10  10   65.68    8.61
  -2  10 -10   68.77    8.18
   2  10  11  238.64   17.08
  -2  10 -11  220.25   15.83
   2  10  11  244.76   18.07
   2  10  12   11.13    4.03
   2  10  12   13.06    3.83
  -2  10 -12   12.83    3.89
   2  10  13   39.61    6.96
  -2  10 -13   34.75    6.42
   2  10  13   45.91    8.00
  -2  11  15   16.36    5.52
  -2  11  14   88.33   12.83
   2  11 -14  109.54   11.21
  -2  11  14  127.95   16.12
  -2  11  13    1.36    2.77
  -2  11  13   -0.85    2.54
   2  11 -13    0.30    1.73
   2  11 -12   37.48    6.07
  -2  11  12   47.23    8.78
  -2  11  12   51.12    9.10
  -2  11  11    5.64    2.76
   2  11 -11    2.56    1.62
   2 -11 -11    0.88    1.29
   2  11 -11    2.16    1.01
  -2  11  10  136.40   13.97
  -2  11  10  150.63   15.14
   2  11 -10  134.70   11.28
   2 -11 -10  127.64   11.33
   2  11 -10  152.34    9.69
   2  11  -9   16.22    3.07
  -2  11   9   26.25    5.92
  -2  11   9   14.42    4.25
  -2 -11   9   23.54    2.24
   2 -11  -9   15.60    3.95
  -2  11   8  114.14   12.13
  -2  11   8   95.42    9.34
  -2 -11   8  131.84    4.22
   2 -11  -8  112.27   10.05
   2  11  -8  112.80    7.83
  -2  11   7  124.01   11.32
   2 -11  -7  132.28   11.24
  -2  11   7  141.27   13.52
   2  11  -7  144.16    9.50
   2  11  -6  284.70   14.38
  -2 -11   6  284.42   19.01
   2 -11  -6  277.60   16.93
   2  11  -6  287.71   14.30
  -2  11   6  295.27   19.29
  -2  11   5   34.49    6.19
   2  11  -5   28.22    4.23
  -2  11   5   33.91    2.90
   2 -11  -5   31.47    5.28
   2  11  -5   33.60    4.65
  -2 -11   5   20.17    4.71
   2  11  -4  269.22   14.29
   2  11  -4  272.95   15.38
   2 -11  -4  252.10   16.05
  -2  11   4  282.82   17.72
  -2  11   4  303.50   12.26
  -2 -11   4  265.29   17.79
  -2 -11   3   37.60    6.17
   2  11  -3   38.03    4.95
  -2  11   3   44.87    6.51
  -2  11   3   36.08    4.00
   2  11  -3   47.40    6.10
   2 -11  -3   43.46    6.10
  -2  11   2  232.39   14.74
   2  11  -2  222.07   13.07
  -2  11   2  215.39   11.46
   2 -11  -2  227.06   14.61
  -2 -11   2  228.32   15.63
   2  11  -1  152.23   10.56
  -2  11   1  142.37   10.64
   2 -11  -1  135.34   11.00
  -2  11   1  128.90    8.97
  -2 -11   1  149.99   12.07
   2  11   0  305.35   16.11
   2 -11   0  299.39   17.30
  -2 -11   0  318.09   18.11
  -2  11   0  270.51   14.42
  -2  11   0  320.67   16.20
   2  11   1  295.63   15.77
  -2  11  -1  304.08   14.72
  -2  11  -1  232.22   13.61
  -2 -11  -1  277.52   16.45
  -2  11  -1  257.34    7.30
   2 -11   1  265.25   16.15
  -2  11  -2  360.26   16.14
   2  11   2  372.21   18.69
  -2  11  -2  331.55   16.94
   2  11   2  328.60   12.66
  -2 -11  -2  357.57   18.91
   2 -11   2  347.33   19.06
   2  11   3   20.92    4.10
  -2  11  -3   28.28    3.72
  -2 -11  -3   29.35    4.81
  -2  11  -3   27.72    4.02
   2  11   3   22.65    2.91
   2 -11   3   20.20    4.37
  -2  11  -3   23.35    4.15
  -2  11  -4  306.80   17.07
  -2  11  -4  364.59   14.86
   2  11   4  342.77   18.96
   2 -11   4  321.97   18.78
  -2 -11  -4  334.85   17.62
  -2  11  -4  347.53   15.69
   2  11   4  298.28   14.28
  -2  11  -5   40.40    4.21
   2  11   5   36.91    5.92
  -2 -11  -5   38.93    5.33
   2 -11   5   46.30    6.57
   2  11   5   34.02    4.45
  -2  11  -5   36.96    4.29
  -2  11  -5   32.51    5.21
  -2  11  -6  116.24   10.13
   2  11   6  103.80    8.80
  -2  11  -6  128.10    8.08
   2  11   6  124.96   11.25
  -2  11  -6  125.34    7.72
   2 -11   6  102.05   10.12
   2  11   6  103.97    8.97
  -2 -11  -6  126.86    9.66
  -2  11  -7   13.21    2.25
   2  11   7    8.96    2.64
   2 -11   7    8.06    2.88
  -2  11  -7    8.12    2.76
   2  11   7    4.81    2.11
  -2 -11  -7   16.54    3.32
  -2  11  -7   12.30    2.31
   2  11   7   17.61    4.37
   2  11   8  226.60   15.63
   2 -11   8  262.03   16.12
  -2  11  -8  251.98   16.44
  -2 -11  -8  263.67   14.01
   2  11   8  244.13   17.24
  -2  11  -8  284.26   11.56
   2  11   9  138.05   12.70
  -2  11  -9  133.03   11.79
   2 -11   9  128.30    9.96
   2  11   9  123.14   11.49
   2  11  10   80.63   10.03
  -2  11 -10   88.45    9.67
   2  11  10   84.87    9.89
   2  11  11   13.65    3.81
   2  11  11   16.44    4.58
  -2  11 -11   15.65    4.22
   2  11  12  127.54   13.05
  -2  11 -12  134.94   12.68
   2  11  12  136.57   13.76
   2  11  13   87.85   11.45
   2  11  13   86.28   10.65
  -2  12  15   12.93    4.61
  -2  12  14   15.64    5.96
   2  12 -13   91.11   10.11
  -2  12  13  101.87   13.66
  -2  12  13   95.14   13.69
   2  12 -12   30.18    5.75
  -2  12  12   27.87    6.92
  -2  12  12   27.32    6.88
   2  12 -11    1.30    1.31
   2  12 -11   -0.67    1.88
  -2  12  11    3.40    1.85
  -2  12  11   -0.24    2.42
   2 -12 -11    1.88    1.45
   2  12 -10   -0.02    1.47
  -2  12  10   -0.42    1.63
  -2  12  10   -1.61    3.64
   2 -12 -10   -1.50    1.83
   2  12 -10   -0.93    1.19
  -2  12   9  174.77   16.33
   2  12  -9  170.37   12.91
  -2  12   9  141.71   13.86
   2  12  -9  200.87   11.57
   2 -12  -9  152.77   12.91
   2 -12  -8  153.85   12.75
  -2  12   8  148.00   13.23
   2  12  -8  168.04   10.71
  -2  12   8  158.86   15.05
   2  12  -7   29.45    3.97
  -2  12   7   27.81    6.05
  -2  12   7   22.76    4.85
   2 -12  -7   33.14    5.56
   2  12  -7   37.40    4.86
   2  12  -6   82.72    7.39
  -2  12   6   79.81    9.90
   2 -12  -6   80.95    8.77
   2  12  -6   90.40    7.62
   2 -12  -5  273.57   17.43
  -2  12   5  305.22   19.49
  -2 -12   5  273.47   19.34
  -2  12   5  285.80   11.41
   2  12  -5  293.49   15.34
  -2  12   4   69.79    5.48
   2 -12  -4   56.54    7.33
  -2 -12   4   58.02    8.37
   2  12  -4   74.34    7.15
  -2  12   4   75.49    8.94
  -2  12   3    2.94    1.89
  -2 -12   3    4.18    2.14
   2 -12  -3    3.04    1.86
  -2  12   3    4.10    1.31
   2  12  -3    2.10    1.23
   2  12  -2   23.39    4.26
  -2  12   2   17.21    3.09
  -2 -12   2   17.17    4.22
  -2  12   2   24.32    4.68
   2 -12  -2   20.49    4.36
   2  12  -1  519.47   23.25
  -2  12   1  521.49   23.70
  -2  12   1  464.61   20.77
  -2 -12   1  539.83   25.98
   2 -12  -1  502.93   24.86
  -2  12   0  117.00    9.21
   2 -12   0  140.77   11.77
  -2  12   0  141.00   10.41
  -2  12   0  121.71    5.61
   2  12   0  141.33   10.80
  -2 -12   0  126.51   11.35
  -2  12  -1   18.23    3.51
   2  12   1   19.65    4.10
   2 -12   1   19.87    4.39
  -2  12  -1   20.10    3.69
  -2 -12  -1   22.48    4.55
  -2  12  -2  228.23   14.20
  -2  12  -2  271.34   13.92
   2  12   2  234.45   10.10
   2  12   2  286.24   16.58
  -2 -12  -2  271.19   16.34
   2 -12   2  232.13   16.13
   2 -12   3  527.95   26.34
  -2  12  -3  596.98   22.22
  -2 -12  -3  549.61   25.22
   2  12   3  505.21   19.00
  -2  12  -3  513.24   23.83
   2  12   3  608.17   26.83
  -2  12  -4   79.65    8.27
  -2  12  -4   94.66    7.14
   2  12   4   96.05    9.70
  -2 -12  -4   93.72    8.89
   2  12   4   77.03    6.24
   2 -12   4   74.77    8.90
  -2 -12  -5   25.94    4.55
  -2  12  -5   29.45    3.85
   2  12   5   22.63    3.70
   2  12   5   29.06    5.48
  -2  12  -5   24.06    4.66
   2 -12   5   29.08    5.73
  -2  12  -6  123.26    7.94
   2  12   6   98.37   10.62
   2 -12   6  113.85   11.20
  -2  12  -6  102.83    7.56
  -2  12  -6  106.63   10.03
   2  12   6   79.73    7.71
   2  12   6   86.29    8.14
  -2 -12  -6  107.31    9.22
   2  12   7  323.05   20.48
   2 -12   7  305.00   19.14
   2  12   7  275.03   16.64
  -2  12  -7  359.26   14.58
  -2 -12  -7  318.00   16.67
  -2  12  -7  280.96   17.77
   2  12   8  173.52   14.72
   2 -12   8  164.47   13.04
   2  12   8  144.07   12.06
  -2  12  -8  160.96   13.23
  -2  12  -8  189.09    9.43
   2  12   9   29.91    5.51
   2  12   9   33.52    6.49
  -2  12  -9   35.54    6.12
   2  12  10  116.20   12.41
  -2  12 -10  117.43   11.50
   2  12  10  110.57   11.37
   2  12  11  141.23   13.89
   2  12  11  131.35   13.18
  -2  12 -11  130.02   12.63
   2  12  12   29.98    6.62
  -2  12 -12   31.19    6.36
   2  12  12   36.47    7.17
   2  12  13    9.96    3.55
  -2  13  14   26.01    7.00
  -2  13  13    3.85    3.04
  -2  13  13   -3.79    3.76
  -2  13  12   11.62    4.55
  -2  13  12    2.40    1.76
   2  13 -12   11.25    3.67
   2 -13 -11   88.20   10.03
  -2  13  11   88.59   11.85
  -2  13  11  110.83   13.89
   2  13 -11   98.32   10.46
  -2  13  10   43.48    7.93
  -2  13  10   61.49    9.91
   2  13 -10   50.31    7.27
   2 -13 -10   46.63    7.07
   2  13 -10   61.35    6.31
   2 -13  -9   -1.79    2.36
   2  13  -9    5.66    2.43
  -2  13   9    4.53    3.04
   2  13  -9    6.31    2.21
  -2  13   9    5.08    2.94
   2  13  -8   33.22    4.83
  -2  13   8   31.19    6.60
   2 -13  -8   35.54    6.23
  -2  13   8   31.75    5.98
   2  13  -7  229.96   13.40
   2 -13  -7  209.31   15.59
  -2  13   7  228.78   18.27
  -2  13   7  187.88   14.57
   2  13  -6  161.92   11.19
  -2  13   6  169.91   14.94
   2 -13  -6  156.73   13.10
  -2  13   6  134.55   11.32
   2  13  -5    6.75    2.27
   2 -13  -5    7.23    3.33
  -2  13   5    7.07    1.59
  -2  13   5    6.69    2.04
  -2  13   5   13.00    4.34
   2  13  -4   96.44    8.77
  -2  13   4   95.68    6.92
  -2  13   4   92.25    7.96
   2 -13  -4  103.86   10.44
  -2 -13   4   88.75   10.60
  -2  13   4  108.86   10.95
   2 -13  -3  335.00   20.01
   2  13  -3  357.15   18.31
  -2  13   3  343.59   20.12
  -2  13   3  320.56   15.32
  -2 -13   3  323.32   21.01
  -2  13   3  301.03   14.82
  -2  13   2  184.46   11.66
  -2  13   2  221.29   14.93
  -2 -13   2  204.80   15.81
  -2  13   2  184.54    9.91
   2  13  -2  225.71   14.26
   2 -13  -2  198.46   15.00
  -2 -13   1   22.74    4.94
  -2  13   1   20.79    2.42
  -2  13   1   24.59    4.16
   2 -13  -1   18.45    4.56
  -2  13   1   21.84    4.32
   2  13  -1   29.24    5.17
   2  13   0  175.46   12.87
  -2  13   0  162.53   11.81
  -2  13   0  140.65    5.38
  -2  13   0  135.70   10.41
   2 -13   0  150.03   12.89
  -2 -13   0  170.62   13.57
  -2 -13  -1  287.34   18.03
   2  13   1  330.67   18.59
  -2  13  -1  294.71   16.11
   2 -13   1  269.70   18.04
  -2  13  -1  240.22   15.01
   2  13   2  160.29   12.63
  -2  13  -2  157.29   10.60
  -2  13  -2  126.75   10.50
   2  13   2  134.80    6.98
   2 -13   2  132.67   12.43
  -2 -13  -2  143.24   11.98
  -2  13  -3   20.89    3.68
   2  13   3   18.32    4.41
  -2  13  -3    9.86    3.06
   2  13   3   13.75    2.30
  -2 -13  -3   19.75    4.11
   2 -13   3   12.02    3.72
   2  13   4  183.90   14.60
  -2  13  -4  206.72   11.65
  -2  13  -4  166.51   12.78
   2 -13   4  177.33   14.66
  -2 -13  -4  182.35   13.25
   2  13   4  168.56    9.88
   2 -13   5  131.55   12.66
  -2  13  -5  163.90   10.15
   2  13   5  153.74   13.51
  -2  13  -5  135.90   11.66
  -2 -13  -5  157.60   11.99
   2  13   5  129.75    9.26
  -2  13  -6   24.44    3.67
  -2 -13  -6   23.46    4.50
   2  13   6   23.55    5.38
  -2  13  -6   17.67    4.28
   2  13   6   22.99    3.97
   2 -13   6   20.03    4.88
  -2  13  -7    8.20    2.13
   2  13   7    6.71    2.74
  -2  13  -7    9.82    3.51
   2 -13   7   12.10    3.73
   2  13   7    7.55    2.54
  -2  13  -8  278.96   12.60
   2  13   8  205.21   14.81
   2 -13   8  227.29   16.28
   2  13   8  234.33   18.06
  -2  13  -8  224.90   16.43
   2  13   9  164.97   13.62
   2  13   9  201.87   16.77
  -2  13  -9  176.60   14.54
   2  13  10    2.44    2.44
  -2  13 -10    4.61    2.34
   2  13  10    1.85    1.69
   2  13  11   21.18    5.28
   2  13  11   12.84    4.52
  -2  13 -11   16.93    4.62
   2  13  12  173.55   16.52
   2  13  12  187.83   16.68
   2  13  13   52.17    8.94
  -2  14  13   47.50    9.62
  -2  14  12   82.32   12.25
  -2  14  12  109.94   14.39
   2  14 -11   19.19    4.43
  -2  14  11   24.50    6.41
  -2  14  11   14.60    4.88
   2 -14 -11   18.41    4.74
   2  14 -10   57.54    7.92
   2 -14 -10   46.21    7.32
  -2  14  10   39.26    7.67
  -2  14  10   53.40    9.67
   2  14 -10   54.18    6.16
  -2  14   9   39.44    7.96
   2 -14  -9   32.58    5.96
  -2  14   9   30.59    6.11
   2  14  -9   44.84    5.68
   2  14  -9   45.60    6.95
  -2  14   8  277.07   21.17
   2 -14  -8  248.53   17.81
   2  14  -8  269.86   15.17
  -2  14   8  220.26   16.80
   2  14  -7   19.13    3.98
  -2  14   7   17.98    5.05
   2 -14  -7   16.24    4.43
  -2  14   7   11.06    3.45
   2  14  -6  350.19   18.06
  -2  14   6  321.64   22.20
   2 -14  -6  330.88   20.77
  -2  14   6  301.89   18.00
  -2  14   5   41.36    4.07
  -2  14   5   41.37    5.64
   2 -14  -5   38.31    6.70
  -2  14   5   52.73    8.31
   2  14  -5   49.09    6.35
  -2  14   4   24.33    3.52
   2  14  -4   29.38    5.08
  -2  14   4   32.71    6.28
  -2  14   4   25.68    4.03
   2 -14  -4   31.31    5.91
   2  14  -3   -2.03    2.18
  -2  14   3    2.40    1.40
  -2 -14   3    0.21    1.37
  -2  14   3    0.94    0.82
  -2  14   3   -0.13    1.33
   2 -14  -3   -2.11    2.39
  -2 -14   2  190.45   15.79
   2 -14  -2  198.95   15.45
   2  14  -2  205.92   14.36
  -2  14   2  203.85   12.59
  -2  14   2  180.37    9.37
  -2  14   2  194.89   14.57
   2 -14  -1  126.55   12.10
  -2  14   1  138.71   11.60
  -2  14   1  110.08    5.65
   2  14  -1  136.17   11.65
  -2 -14   1  135.08   13.03
  -2  14   1  117.09    9.61
  -2 -14   0  208.34   15.92
  -2  14   0  216.98   14.43
  -2  14   0  195.14   13.25
   2  14   0  239.16   16.01
   2 -14   0  195.22   15.63
  -2  14  -1    4.20    2.01
   2  14   1    7.56    3.31
  -2 -14  -1    2.33    2.01
   2 -14   1    5.88    2.73
  -2  14  -1    3.69    1.86
  -2  14  -2  369.90   18.40
  -2  14  -2  300.34   18.21
  -2 -14  -2  370.78   21.08
   2  14   2  389.92   21.88
   2 -14   2  347.90   21.79
   2  14   3  225.98   16.56
  -2  14  -3  231.15   13.43
  -2  14  -3  189.83   14.08
  -2 -14  -3  231.17   15.92
   2  14   3  202.07    9.97
   2 -14   3  201.49   16.35
   2  14   4   13.91    2.60
   2  14   4   12.42    3.90
  -2  14  -4   17.30    3.45
  -2 -14  -4   17.61    4.16
  -2  14  -4   14.62    3.77
   2 -14   4   12.31    3.40
   2  14   5    4.48    2.64
   2  14   5    4.79    1.74
  -2  14  -5    8.21    3.04
   2 -14   5    4.51    2.37
  -2  14  -5    6.61    2.03
   2  14   6  184.50   15.74
   2 -14   6  142.38   13.71
  -2  14  -6  155.33   13.30
   2  14   6  140.18   10.48
  -2  14  -6  179.21   11.01
   2 -14   7  188.83   15.86
  -2  14  -7  191.33   15.12
   2  14   7  168.69   12.48
   2  14   7  215.89   17.80
   2  14   8   91.02   11.42
  -2  14  -8  100.76   10.80
   2  14   8   86.27    9.07
   2  14   9    0.15    1.82
   2  14   9   -0.36    1.78
  -2  14  -9    1.19    1.52
   2  14  10  143.88   14.93
  -2  14 -10  126.46   12.77
   2  14  10  123.47   12.29
   2  14  11   70.28    9.53
   2  14  11   77.66   11.07
   2  14  12    2.80    2.33
   2  14  12   -2.84    3.08
  -2  15  12   -3.33    2.69
  -2  15  11  211.01   20.15
  -2  15  11  164.90   16.60
   2  15 -10   17.97    3.81
  -2  15  10    8.14    3.64
   2 -15 -10   14.85    4.25
  -2  15  10   13.58    4.64
   2  15 -10   13.48    4.27
   2  15  -9    8.27    2.56
   2 -15  -9   11.13    3.53
  -2  15   9    1.28    1.58
   2  15  -9    9.38    3.45
  -2  15   9   15.15    5.08
   2  15  -8   22.90    4.35
  -2  15   8   24.06    6.48
   2 -15  -8   17.87    4.67
   2  15  -8   13.33    4.18
  -2  15   8   20.47    4.74
  -2  15   7  444.56   24.17
   2  15  -7  540.82   24.15
  -2  15   7  498.30   29.69
   2 -15  -7  527.01   28.03
   2  15  -6   58.01    7.16
   2 -15  -6   53.49    8.27
  -2  15   6   48.85    6.55
  -2  15   6   50.55    8.56
   2  15  -5   29.74    5.17
  -2  15   5   40.01    7.15
  -2  15   5   29.03    4.63
   2 -15  -5   26.76    5.86
   2  15  -4   22.23    4.49
   2 -15  -4   26.33    5.79
  -2  15   4   22.58    3.64
  -2  15   4   19.99    3.38
  -2  15   4   25.42    5.78
   2  15  -3  268.36   17.17
   2 -15  -3  248.93   18.32
  -2  15   3  276.60   18.73
  -2  15   3  255.58   14.18
  -2  15   3  239.66   12.20
  -2  15   2  145.90   12.85
   2 -15  -2  152.02   13.74
   2  15  -2  156.12   12.87
  -2  15   2  142.50   10.54
  -2  15   2  117.91    6.85
   2  15  -1   25.65    5.38
  -2  15   1   26.61    5.09
  -2  15   1   21.23    4.13
   2 -15  -1   21.74    4.97
   2  15   0   24.54    5.31
  -2  15   0   21.09    4.65
  -2  15   0   24.29    4.63
   2 -15   0   21.32    5.36
   2  15   1  553.68   27.88
  -2  15  -1  527.59   24.76
  -2  15  -1  484.70   24.35
  -2 -15  -1  543.83   27.94
   2 -15   1  495.40   27.78
   2 -15   2   34.65    6.90
  -2  15  -2   22.38    4.69
  -2  15  -2   34.25    5.32
  -2  15  -3  138.54   10.55
  -2  15  -3  110.42   10.75
   2 -15   3  112.15   12.34
   2  15   3  126.43   12.67
   2  15   3  121.61    7.14
   2  15   4    8.06    1.90
  -2  15  -4    8.04    2.46
   2  15   4    8.10    3.18
   2 -15   4    9.52    3.68
  -2  15  -4    7.10    2.78
   2  15   5  144.89    9.81
  -2  15  -5  191.35   12.26
   2  15   5  173.90   15.63
  -2  15  -5  142.28   12.84
   2 -15   5  153.16   15.01
  -2  15  -6   23.23    4.03
   2  15   6   24.60    5.96
  -2  15  -6    9.98    3.40
   2 -15   6   13.86    4.36
   2  15   6   15.60    3.32
  -2  15  -7   14.05    3.06
  -2  15  -7   12.64    3.85
   2  15   7   11.46    3.10
   2 -15   7    8.35    3.21
   2  15   7   14.93    5.01
   2  15   8   12.91    4.55
  -2  15  -8   10.53    3.86
   2  15   8    8.67    2.71
   2  15   9  173.71   16.71
   2  15   9  139.74   12.47
  -2  15  -9  163.33   14.63
   2  15  10   -1.75    2.20
   2  15  10    2.48    2.34
  -2  15 -10    1.96    1.65
   2  15  11   23.99    6.45
   2  15  11   19.50    5.00
  -2  16  12   88.15   12.29
  -2  16  11   18.38    5.40
  -2  16  10   89.71   11.39
  -2  16  10   97.26   13.45
   2 -16 -10  100.12   11.58
   2  16  -9    5.32    2.23
   2  16  -9    4.27    2.86
  -2  16   9    4.34    2.47
  -2  16   9    4.94    3.28
   2 -16  -9    6.24    3.32
  -2  16   8  220.49   19.31
   2 -16  -8  202.32   16.91
   2  16  -8  189.28   15.57
  -2  16   8  179.93   14.77
   2  16  -8  210.76   14.22
   2  16  -7    3.68    2.12
   2 -16  -7   10.04    3.90
  -2  16   7    2.29    1.86
  -2  16   7    5.17    3.37
   2  16  -6  373.71   20.54
  -2  16   6  374.15   24.86
   2 -16  -6  383.73   23.87
  -2  16   6  331.12   18.70
  -2  16   5    1.34    2.09
   2  16  -5    0.18    1.76
   2 -16  -5   -1.84    2.21
  -2  16   5   -0.08    0.83
   2  16  -4  127.80   11.61
  -2  16   4  112.56   12.36
   2 -16  -4  107.54   12.13
  -2  16   3    3.85    1.97
   2  16  -3    9.76    3.41
   2 -16  -3   10.90    3.67
  -2  16   3   11.54    3.78
   2  16  -2  152.29   13.31
  -2  16   2  149.87   13.40
   2 -16  -2  146.49   14.06
  -2  16   2  120.28   10.28
  -2  16   1    4.59    2.56
   2  16  -1   -2.51    3.22
  -2  16   1    0.93    1.09
   2 -16  -1   -0.07    2.12
  -2  16   0  158.88   13.08
   2 -16   0  138.62   14.02
  -2  16   0  144.99   11.99
   2  16   0  173.40   14.92
   2 -16   1   -1.04    2.13
   2  16   1    5.63    3.04
  -2  16  -1    8.74    3.16
  -2  16  -1    5.86    2.50
   2  16   2  205.93   17.13
  -2  16  -2  218.30   14.60
   2 -16   2  201.20   17.26
  -2  16  -2  173.24   14.05
   2 -16   3   18.13    5.15
   2  16   3   22.67    5.76
  -2  16  -3   16.33    3.83
  -2  16  -3   12.55    3.64
  -2  16  -4   26.64    4.75
   2  16   4   29.75    6.55
   2 -16   4   22.62    5.51
   2  16   4   25.13    3.38
  -2  16  -4   19.09    4.57
  -2  16  -5    2.73    2.00
  -2  16  -5    7.65    2.40
   2  16   5    8.20    3.51
   2  16   5    6.81    2.03
   2 -16   5    6.31    3.36
  -2  16  -6   45.69    7.45
  -2  16  -6   56.68    6.58
   2 -16   6   35.20    7.04
   2  16   6   39.16    5.17
   2  16   6   50.84    8.82
  -2  16  -7   27.51    5.89
   2  16   7   27.47    6.52
   2  16   7   28.67    4.77
   2 -16   7   18.56    5.28
   2  16   8   22.08    5.91
  -2  16  -8   23.30    5.69
   2  16   8   17.77    4.09
   2  16   9    1.17    2.00
  -2  16  -9   -0.55    2.48
   2  16   9    0.84    1.38
   2  16  10  180.07   14.84
   2  16  11    5.72    2.95
   2  17  -9   47.50    6.69
  -2  17   8    2.63    2.78
   2 -17  -8   -3.88    2.74
   2  17  -8    3.77    2.64
   2  17  -8    0.11    1.72
   2  17  -7  335.31   19.53
  -2  17   7  344.96   24.84
   2 -17  -7  307.54   22.01
   2  17  -7  296.40   20.49
   2  17  -6    0.70    1.46
   2 -17  -6    4.64    2.53
  -2  17   6    1.43    2.65
   2  17  -5    1.65    2.31
  -2  17   5    2.48    2.45
   2 -17  -5   -2.08    2.41
   2 -17  -4    1.31    1.70
  -2  17   4    4.96    3.22
   2  17  -4    0.41    2.21
   2  17  -3  204.12   16.06
  -2  17   3  216.79   17.46
   2 -17  -3  187.47   16.87
   2  17  -2    1.35    1.68
  -2  17   2    1.72    2.12
  -2  17   2    4.97    2.01
   2 -17  -2    2.89    2.24
   2  17  -1    2.17    2.46
  -2  17   1    0.18    0.86
  -2  17   1   -2.94    2.79
   2 -17  -1   -3.04    2.32
  -2  17   0    4.62    2.78
   2  17   0    2.38    3.07
  -2  17   0    2.82    1.85
   2 -17   0    1.70    2.51
   2  17   1  474.41   27.44
  -2  17  -1  450.38   23.66
  -2  17  -1  369.82   22.13
   2 -17   1  386.93   25.79
   2  17   2    1.23    1.68
   2 -17   2    0.04    2.02
  -2  17  -2    1.18    1.82
  -2  17  -2    2.00    1.23
   2  17   3   39.93    7.89
  -2  17  -3   39.64    6.18
  -2  17  -3   29.48    5.86
   2 -17   3   24.67    6.58
  -2  17  -4    1.63    2.52
   2  17   4   -2.12    3.38
   2 -17   4    1.76    1.54
  -2  17  -4    0.16    1.18
  -2  17  -5  284.85   16.74
   2 -17   5  197.63   18.52
  -2  17  -5  200.69   16.66
   2  17   5  282.43   21.73
  -2  17  -6   -0.17    1.77
   2  17   6   -0.65    2.29
  -2  17  -6    2.34    2.30
   2 -17   6   -0.94    2.06
   2  17   7    0.79    1.87
  -2  17  -7   -3.37    2.90
  -2  17  -8   -0.94    1.45
   2  18  -8  152.68   12.99
   2  18  -7    6.33    3.02
   2  18  -7    4.10    2.03
   2  18  -6   86.65   10.02
  -2  18   6  103.36   13.12
   2 -18  -6   82.26   11.13
  -2  18   5   -4.03    3.26
   2  18  -5    3.05    2.33
   2 -18  -5   -0.93    2.89
   2  18  -4  145.79   13.71
   2 -18  -4  131.25   14.33
  -2  18   4  153.89   15.43
  -2  18   3   12.75    4.50
   2  18  -3   11.12    3.80
   2 -18  -3   10.40    3.73
   2  18  -2   81.28   10.60
  -2  18   2   97.64   11.35
   2 -18  -2   72.55   10.56
  -2  18   1    3.85    2.80
   2  18  -1    4.40    2.56
   2 -18  -1    7.33    3.79
  -2  18   0  251.87   17.50
  -2  18   0  292.07   19.68
   2  18   0  317.20   22.37
   2 -18   0  258.81   21.03
  -2  18  -1   -0.94    2.39
   2 -18   1   -6.20    3.34
  -2  18  -1   -1.38    1.45
   2  18   1   -1.89    2.59
   2  18   2  169.49   16.48
  -2  18  -2  157.39   13.31
  -2  18  -2  107.76   11.68
   2 -18   2  127.10   14.59
   2  18   3   38.10    7.94
  -2  18  -3   38.14    6.42
   2 -18   3   30.73    7.20
  -2  18  -3   30.87    6.42
  -2  18  -4   97.73   10.22
   2  18   4  107.91   13.56
  -2  18  -4   84.01   10.53
   2 -18   4   84.11   12.10
  -2  18  -5   -0.45    1.99
   2  18   5   -2.54    2.60
   2 -18   5   -3.07    2.52
  -2  18  -5    3.73    2.43
  -2  18  -6   67.82    9.87
  -2  18  -7   14.55    4.92
   2  19  -7  176.68   14.83
   2  19  -6   24.94    5.27
   2  19  -6   12.64    4.45
   2  19  -5    2.97    2.48
   2  19  -4   -0.39    2.15
  -2  19   4    0.33    2.55
   2  19  -3  142.30   14.48
  -2  19   3  145.18   14.86
   2 -19  -3  123.22   14.32
   2  19  -2   92.84   11.92
  -2  19   2  106.49   12.37
   2 -19  -2   76.55   11.27
   2  19  -1   15.43    4.99
  -2  19   1   16.60    4.83
   2 -19  -1    6.57    3.13
  -2  19   0    4.88    3.24
   2  19   0    3.26    2.66
   2 -19   0   -1.04    2.55
   2 -19   1  290.72   23.11
   2  19   1  350.61   24.99
  -2  19  -1  339.00   21.47
   2  19   2   48.62    9.08
  -2  19  -2   57.03    8.33
  -2  19  -2   43.90    7.49
   2 -19   2   47.20    8.97
  -2  19  -3    0.90    1.75
  -2  19  -3    0.99    1.74
  -2  19  -4    4.17    1.53
  -2  19  -4    8.74    3.31
   2 -19   4    9.15    4.20
   2 -19   5  125.03   15.18
  -2  19  -5  150.62   14.95
  -2  19  -6   22.62    5.73
  -2  20   0  128.52   13.63
  -2  20  -1   -0.27    1.87
   2 -20   1    2.59    2.82
  -2  20  -2  133.89   13.48
   2 -20   2  100.50   13.91
  -2  20  -3   98.29   11.31
   2 -20   3   69.36   11.34
  -2  20  -3   83.14   11.07
  -2  20  -4   36.37    6.73
   2 -20   4   24.45    6.68
  -2  20  -4   40.29    7.67
   3   0 -17   -0.82    1.29
  -3   0  17    0.77    2.34
   3   0 -16  264.23   15.92
   3   0 -16  268.12   14.75
   3   0 -15    0.56    1.15
   3   0 -15    0.63    1.18
   3   0 -14  117.95    8.55
   3   0 -14  118.73    9.44
   3   0 -13   -0.24    1.22
   3   0 -13    0.69    0.80
   3   0 -12  144.33    9.73
   3   0 -12  148.99    9.00
  -3   0  12  139.59   11.96
   3   0 -11   -0.49    0.99
   3   0 -11    0.70    0.54
   3   0 -11    0.27    0.80
  -3   0  11    1.32    1.11
   3   0 -10  111.99    7.73
   3   0 -10  110.94    5.59
  -3   0  10  117.36    9.89
  -3   0   9   -0.53    0.63
  -3   0   9   -0.22    0.39
   3   0  -9    0.40    0.85
   3   0  -9    0.98    0.70
  -3   0   8  753.69   23.59
  -3   0   8  734.45   23.40
  -3   0   8  736.27   28.31
   3   0  -8  783.85   22.49
   3   0  -7    0.45    0.55
  -3   0   7    0.58    0.54
  -3   0   7    0.06    0.38
  -3   0   7    1.37    0.68
  -3   0   6   10.13    1.70
  -3   0   6    8.89    1.52
  -3   0   6   10.96    2.32
   3   0  -6    8.11    1.33
  -3   0   5    0.44    0.40
   3   0  -5    0.40    0.40
  -3   0   5   -0.52    0.79
   3   0  -4  403.13   13.71
   3   0  -4  416.63   13.41
  -3   0   4  371.86   13.60
  -3   0   4  417.89   14.86
  -3   0   3    2.83    1.18
   3   0  -3    1.19    0.62
   3   0  -2    8.66    1.41
   3   0  -2    6.81    1.40
   3   0  -1   -0.29    0.48
   3   0  -1    0.57    0.65
   3   0   0 2002.56   52.56
   3   0   0 1892.19   54.07
  -3   0  -1    1.19    0.46
   3   0   1    1.24    0.60
  -3   0  -1    0.22    0.28
   3   0   1    0.60    0.43
  -3   0  -2   74.54    3.93
  -3   0  -2   74.52    3.65
   3   0   2   79.51    4.03
   3   0   2   74.06    5.80
   3   0   3    1.74    0.89
  -3   0  -3    0.25    0.21
   3   0   3    0.43    0.41
  -3   0  -3    0.79    0.62
  -3   0  -3    1.09    0.55
   3   0   3    0.51    0.36
   3   0   4  319.71   11.14
  -3   0  -4  341.06   12.69
  -3   0  -4  289.21    9.11
   3   0   4  293.42   14.67
  -3   0  -4  317.92   11.93
   3   0   4  310.32    9.82
   3   0   5    0.93    0.40
  -3   0  -5    0.87    0.58
   3   0   5    2.31    1.27
  -3   0  -5    0.38    0.41
  -3   0  -6  213.38    9.45
  -3   0  -6  214.28   10.48
   3   0   6  214.08   13.15
   3   0   6  189.16    6.67
   3   0   7    1.15    0.37
   3   0   7    0.80    0.74
   3   0   7   -0.41    1.19
  -3   0  -7   -0.50    0.85
  -3   0  -7    0.13    1.13
  -3   0  -8  354.02   13.68
   3   0   8  358.41   16.59
  -3   0  -8  385.18   17.67
   3   0   9   -0.46    0.67
  -3   0  -9   -0.39    0.49
   3   0   9   -0.77    1.23
   3   0  10   15.02    3.39
   3   0  10   11.48    2.54
  -3   0 -10   13.31    1.96
  -3   0 -10   12.05    3.12
  -3   0 -11    0.67    0.61
  -3   0 -11   -0.76    1.07
   3   0  11   -2.38    2.09
   3   0  12  108.18   10.36
  -3   0 -12  108.94    9.70
   3   0  12  111.66    8.15
   3   0  13   -0.76    1.69
  -3   0 -13   -1.87    2.05
   3   0  14   22.43    5.13
  -3   0 -14   23.14    4.87
   3   0  15    0.02    1.87
  -3   0 -15    0.08    1.63
  -3   0 -16   90.16    9.96
   3   1 -17  147.96   11.83
   3  -1 -17  147.27   11.93
   3  -1 -16    0.74    1.48
   3   1 -16    1.86    1.44
  -3   1  16    0.51    2.43
   3   1 -16   -1.04    1.16
   3   1 -15   19.23    3.97
   3  -1 -15   15.18    3.55
  -3  -1  15   10.43    3.57
   3   1 -15   15.54    3.16
   3  -1 -15   15.70    3.09
   3   1 -14    2.43    1.52
   3   1 -14    3.22    1.64
   3  -1 -14    2.11    1.19
   3  -1 -14    3.55    1.85
   3   1 -13  194.91   11.82
   3  -1 -13  194.03   10.55
   3  -1 -13  211.78   12.45
   3   1 -13  170.82   10.66
  -3   1  12    3.98    1.34
   3   1 -12    4.49    1.74
   3  -1 -12    3.44    1.77
   3  -1 -12    2.51    1.16
   3   1 -12    3.47    1.47
  -3  -1  12    4.48    2.25
   3  -1 -11   36.22    3.33
  -3   1  11   37.93    3.91
   3   1 -11   36.39    4.43
   3  -1 -11   38.98    4.62
  -3   1  11   31.48    5.45
   3   1 -11   39.03    4.28
  -3  -1  11   34.88    5.11
   3   1 -10   30.72    3.91
   3   1 -10   26.76    3.42
  -3   1  10   26.20    3.18
   3  -1 -10   24.52    3.50
   3   1 -10   24.63    1.99
  -3   1  10   26.87    4.81
   3  -1 -10   24.80    2.72
  -3  -1  10   28.74    4.41
   3  -1  -9  874.73   26.54
  -3  -1   9  862.59   31.77
   3  -1  -9  957.60   29.87
  -3  -1   9  895.07   27.63
   3  -1  -9  898.29   27.24
  -3   1   9  890.48   33.88
   3   1  -9  853.44   25.18
  -3   1   9  868.58   24.67
  -3   1   9  901.64   28.15
   3   1  -9  887.49   24.75
   3  -1  -8   10.07    1.68
  -3   1   8    9.96    1.58
   3  -1  -8   13.09    1.82
  -3   1   8   10.26    2.69
   3   1  -8    8.84    1.36
   3   1  -8   10.85    1.33
  -3   1   8   10.23    1.93
  -3  -1   8    9.23    2.23
  -3  -1   8   10.95    1.94
  -3   1   7  278.44   14.59
  -3   1   7  278.94   11.51
  -3   1   7  275.13   10.78
  -3  -1   7  267.35   11.79
   3   1  -7  292.65    9.64
   3  -1  -7  278.50   10.67
   3   1  -7  271.61   10.30
  -3  -1   7  268.09   13.47
   3   1  -6   23.47    2.06
   3  -1  -6   26.47    2.54
   3   1  -6   22.28    2.32
  -3  -1   6   19.90    2.62
  -3   1   6   22.53    2.60
  -3   1   6   22.85    2.53
  -3   1   6   21.74    3.46
  -3  -1   6   19.13    3.01
  -3   1   5  639.99   20.18
   3   1  -5  580.52   18.89
   3   1  -5  602.72   18.05
  -3  -1   5  595.99   20.23
  -3   1   5  571.71   19.43
  -3   1   5  608.15   22.24
  -3  -1   5  590.80   21.22
   3  -1  -5  613.61   18.79
   3   1  -4   32.13    2.57
  -3   1   4   29.09    2.88
   3   1  -4   33.69    2.96
   3  -1  -4   31.50    2.74
   3   1  -4   30.96    3.24
  -3  -1   4   32.51    3.35
  -3   1   4   28.31    3.08
  -3   1   3    6.19    1.31
  -3   1   3    8.65    1.71
  -3  -1   3    5.75    1.30
   3   1  -3   10.16    1.87
   3   1  -3    6.81    1.22
   3   1  -3    9.53    1.60
   3  -1  -3    8.02    1.34
   3  -1  -2  311.98   11.28
   3   1  -2  298.71   11.70
   3   1  -2  316.27   11.92
   3   1  -1 1238.90   34.27
   3  -1  -1 1141.21   34.12
   3   1  -1 1206.55   34.76
   3  -1  -1 1199.10   33.97
   3   1   0  426.53   15.36
   3  -1   0  426.77   14.54
   3  -1   0  413.33   15.26
   3   1   0  424.49   14.18
   3   1   1  189.51    9.07
   3  -1   1  190.18    9.26
  -3  -1  -1  182.52    6.74
   3  -1   1  189.01    8.23
   3   1   1  185.40    9.56
  -3   1  -1  183.22    7.19
  -3  -1  -1  181.59    7.27
   3   1   1  187.74    7.62
   3  -1   2  283.55   11.04
  -3   1  -2  276.80    9.52
   3   1   2  281.92   13.01
  -3  -1  -2  270.17    9.53
   3  -1   2  284.32   12.67
  -3  -1  -2  293.49    9.91
   3   1   2  289.22   10.07
  -3   1  -2  278.89    9.08
   3   1   3  292.77   10.16
  -3   1  -3  297.30    8.74
  -3  -1  -3  272.38    9.25
   3   1   3  289.06   10.75
  -3  -1  -3  301.50   11.85
   3   1   3  282.29   13.64
   3  -1   3  296.01   13.64
  -3   1  -3  279.24   10.31
  -3  -1  -3  292.51   10.72
   3   1   4   97.15    5.69
  -3   1  -4   98.65    3.34
  -3   1  -4  110.84    5.91
  -3  -1  -4  101.40    5.88
   3  -1   4  108.90    7.96
   3   1   4   99.72    4.90
   3   1   4  101.09    7.81
  -3  -1  -4   99.81    4.35
  -3  -1  -4   98.15    5.94
   3   1   5    8.61    1.28
  -3  -1  -5    7.51    1.61
  -3  -1  -5    4.64    1.18
   3   1   5   10.31    1.83
   3  -1   5   11.14    2.69
  -3   1  -5    6.08    1.14
  -3   1  -5    8.31    1.67
   3   1   5    6.17    2.02
   3   1   6   72.15    5.53
   3   1   6   64.32    6.92
   3   1   6   64.67    3.82
  -3   1  -6   62.79    4.26
  -3  -1  -6   58.79    4.47
  -3  -1  -6   66.95    5.53
  -3   1  -6   63.76    5.24
   3  -1   6   70.63    7.18
  -3  -1  -7  388.25   17.42
   3  -1   7  401.98   16.22
   3   1   7  373.49   19.57
   3  -1   7  379.99   19.86
  -3   1  -7  356.36   13.80
  -3  -1  -7  390.68   14.14
   3   1   7  386.84   16.80
   3   1   7  373.89   12.64
  -3   1  -7  394.96   17.77
   3   1   8   38.34    2.97
   3  -1   8   47.48    5.07
   3   1   8   46.37    5.33
  -3   1  -8   36.78    3.66
  -3   1  -8   47.74    5.52
  -3   1  -8   49.08    4.16
  -3  -1  -8   43.45    5.23
   3  -1   8   43.66    4.23
  -3  -1  -8   46.41    3.76
   3   1   8   41.31    6.30
   3   1   9  334.67   16.90
   3  -1   9  315.73   13.99
  -3   1  -9  311.86   13.34
  -3   1  -9  348.28   13.15
  -3  -1  -9  336.67   16.63
   3   1   9  320.79   11.27
   3  -1   9  354.03   16.45
  -3   1  -9  333.33   16.81
  -3  -1  -9  349.38   12.34
   3   1  10    1.70    1.71
   3  -1  10    1.75    0.91
   3  -1  10    0.76    1.42
  -3  -1 -10    3.02    0.89
  -3   1 -10    3.43    1.01
   3   1  10    2.32    1.28
   3  -1  10   -0.13    0.47
  -3   1 -10    2.91    1.37
  -3  -1 -10    4.06    2.10
  -3   1 -10    0.15    1.05
   3   1  10    3.46    0.87
   3   1  11  120.38    5.32
   3  -1  11  140.26   10.85
  -3   1 -11  118.33    8.00
   3   1  11   96.27    8.55
  -3   1 -11  129.54   10.42
  -3  -1 -11  127.82    5.97
  -3   1 -11  128.56    6.73
  -3  -1 -11  128.76   10.19
   3   1  11  117.56   10.57
   3  -1  11  139.77    8.44
   3  -1  12    1.00    1.60
   3   1  12   -1.04    1.88
  -3   1 -12   -0.32    1.52
  -3  -1 -12    0.47    1.11
   3  -1  13   40.20    6.37
  -3   1 -13   37.35    5.91
   3   1  13   52.98    7.53
  -3  -1 -13   32.73    5.37
   3  -1  14    0.20    1.69
  -3   1 -14    1.48    1.30
  -3  -1 -14    2.01    1.46
   3   1  14   -1.68    2.54
  -3   1 -15  133.02   12.00
  -3  -1 -15  114.60   11.08
   3   1  15  145.42   14.08
   3  -1  15  165.04   14.27
   3  -1  16    5.34    3.05
  -3   1 -16    7.17    3.22
  -3  -1 -16    2.75    1.96
  -3   2  17   -1.01    3.60
   3  -2 -17    0.71    1.26
   3   2 -17    0.35    1.49
  -3  -2  17    6.68    3.78
   3   2 -17    0.81    1.52
   3  -2 -16  161.75   12.13
  -3   2  16  190.22   19.88
   3   2 -16  148.74   11.09
   3   2 -16  151.30   11.58
   3  -2 -15    2.34    1.68
   3   2 -15    0.80    1.06
   3  -2 -15   -0.17    0.93
   3   2 -15    3.46    1.94
  -3  -2  15    3.22    2.54
   3   2 -14   91.80    8.08
   3  -2 -14   91.87    8.35
   3   2 -14   87.96    7.71
   3  -2 -14   93.29    6.98
   3  -2 -13    8.25    1.94
   3   2 -13    4.52    1.63
   3  -2 -13    8.63    2.40
   3   2 -13    5.63    1.88
   3  -2 -12  241.68   13.47
   3   2 -12  240.27   13.15
   3   2 -12  258.08   13.19
  -3   2  12  276.57   13.41
   3  -2 -12  263.93   11.36
  -3  -2  12  231.43   14.41
  -3   2  11   24.75    3.55
   3  -2 -11   25.40    3.03
   3  -2 -11   22.16    3.55
  -3  -2  11   24.03    4.10
  -3   2  11   23.21    5.06
   3   2 -11   23.56    3.43
   3   2 -11   21.38    2.11
   3  -2 -10  343.60   15.44
  -3  -2  10  328.52   16.31
  -3  -2  10  356.53   14.07
   3   2 -10  315.28   14.29
  -3   2  10  333.92   15.00
   3  -2 -10  326.32   13.30
   3  -2 -10  335.10   12.94
  -3   2  10  325.64   19.20
   3   2 -10  322.23   11.72
   3   2  -9    1.65    0.73
   3  -2  -9    0.31    0.45
   3  -2  -9    0.48    0.99
  -3  -2   9    1.30    0.91
   3  -2  -9    0.51    0.59
  -3   2   9    0.39    0.64
  -3  -2   9    1.42    1.12
   3   2  -9    0.65    0.30
   3   2  -8  617.52   17.36
  -3   2   8  607.29   18.88
   3  -2  -8  604.39   18.93
  -3   2   8  612.85   21.82
  -3  -2   8  603.12   22.90
   3   2  -8  580.04   19.27
  -3  -2   8  628.97   22.16
   3  -2  -8  617.21   20.27
  -3   2   7   59.02    4.89
   3  -2  -7   61.42    4.38
  -3  -2   7   54.35    5.13
  -3   2   7   57.84    4.10
  -3  -2   7   53.39    4.89
   3   2  -7   60.88    3.19
   3  -2  -7   57.28    3.56
   3   2  -7   52.75    3.96
   3  -2  -6   19.88    2.42
   3   2  -6   15.55    1.62
  -3  -2   6   13.84    2.39
   3   2  -6   14.93    2.40
  -3   2   6   18.05    2.35
  -3   2   6   18.28    2.54
   3   2  -6   14.80    2.08
  -3  -2   6   20.32    2.91
   3   2  -5   27.43    2.30
  -3   2   5   32.16    3.29
   3   2  -5   27.77    2.82
  -3   2   5   28.26    3.12
   3  -2  -5   31.03    2.98
  -3  -2   5   26.80    3.27
   3   2  -5   30.20    3.36
  -3  -2   5   27.05    3.26
   3   2  -4  973.72   29.50
  -3  -2   4  997.91   30.78
   3  -2  -4 1018.28   29.24
   3   2  -4 1012.00   30.49
  -3   2   4  998.61   29.92
  -3  -2   4  949.61   30.13
   3   2  -3  340.22   12.97
   3  -2  -3  344.10   12.51
  -3  -2   3  348.54   13.71
   3   2  -3  354.11   13.37
  -3   2   3  339.43   12.92
   3  -2  -2  317.36   10.42
   3   2  -2  319.78   12.37
   3  -2  -2  289.54   10.77
   3   2  -2  319.76   12.10
   3  -2  -2  312.45   11.58
   3  -2  -1   43.97    2.50
   3  -2  -1   40.33    3.33
   3  -2  -1   46.12    3.43
   3   2  -1   38.89    3.61
  -3   2   1   45.43    3.60
   3   2  -1   43.87    3.51
   3  -2   0 1808.06   47.08
   3   2   0 1840.45   51.83
  -3   2   0 1706.04   51.45
   3  -2   0 1974.74   50.76
   3  -2   0 1906.47   51.15
   3   2   0 1949.04   50.45
   3   2   1   24.56    2.45
  -3  -2  -1   22.65    1.89
   3  -2   1   20.22    2.64
   3  -2   1   22.75    2.50
  -3   2  -1   23.35    2.22
   3   2   1   21.34    2.70
   3   2   2   16.90    2.01
  -3   2  -2   19.76    1.75
   3   2   2   16.68    2.49
  -3  -2  -2   19.96    1.94
   3  -2   2   19.65    2.80
  -3  -2  -2   19.98    1.96
   3  -2   2   19.58    2.36
  -3   2  -2   16.51    1.64
   3   2   2   16.67    2.82
  -3   2  -3   93.40    3.62
  -3  -2  -3   83.53    4.30
  -3  -2  -3   91.59    5.19
   3   2   3   96.14    6.56
   3   2   3   95.37    7.28
  -3   2  -3   94.63    4.77
   3   2   3   91.92    5.08
   3  -2   3   99.50    5.75
  -3   2  -3   91.89    3.63
   3  -2   3   94.77    7.03
  -3  -2  -3   91.38    5.62
  -3   2  -4  569.67   18.14
   3   2   4  559.19   22.29
   3  -2   4  570.02   17.66
   3   2   4  538.23   17.73
  -3   2  -4  551.86   16.15
   3   2   4  564.56   19.37
  -3  -2  -4  525.72   16.69
  -3  -2  -4  585.33   18.82
   3  -2   4  559.89   18.76
   3  -2   4  547.78   22.06
  -3  -2  -4  570.25   18.96
  -3   2  -5   20.89    1.96
   3   2   5   21.40    2.90
  -3  -2  -5   20.26    2.49
   3  -2   5   20.64    2.58
   3   2   5   16.51    2.09
  -3   2  -5   23.75    2.76
  -3  -2  -5   18.36    2.00
   3  -2   5   24.82    3.89
  -3  -2  -5   25.98    3.08
   3   2   5   21.07    3.53
  -3  -2  -6   84.33    6.37
  -3   2  -6   78.18    4.64
   3  -2   6   89.90    5.81
  -3  -2  -6   90.60    5.49
   3  -2   6   88.71    8.27
   3   2   6   79.64    4.95
  -3   2  -6   86.25    6.12
   3   2   6   90.24    6.73
   3   2   6   88.63    8.08
   3  -2   7   99.55    6.36
   3   2   7  104.68    7.80
  -3   2  -7   93.36    5.54
  -3  -2  -7  111.69    6.07
   3   2   7   95.51    5.62
   3  -2   7  104.12    9.63
   3  -2   7  103.22    6.87
   3   2   7  100.47    9.25
  -3   2  -7   98.65    8.05
  -3  -2  -7  101.27    7.95
   3   2   8  531.36   18.49
  -3  -2  -8  585.76   23.14
  -3  -2  -8  610.16   18.82
  -3   2  -8  603.17   23.87
   3   2   8  596.80   26.75
  -3   2  -8  525.97   18.77
   3  -2   8  558.80   19.86
   3  -2   8  621.48   21.97
   3   2   8  592.82   23.69
  -3   2  -9   34.92    4.86
   3  -2   9   30.64    4.22
   3   2   9   29.64    3.07
  -3   2  -9   28.42    3.22
   3   2   9   30.65    4.65
   3   2   9   25.13    4.21
  -3  -2  -9   29.98    2.85
   3  -2   9   32.54    3.61
  -3  -2  -9   30.78    4.52
   3   2  10    1.75    0.78
   3  -2  10    0.13    0.55
  -3  -2 -10    1.62    0.63
  -3   2 -10    0.55    0.88
   3  -2  10    0.92    0.57
  -3   2 -10    0.87    0.85
   3   2  10    0.91    0.62
   3   2  10    0.30    1.81
   3  -2  10   -2.04    1.76
  -3   2 -10   -1.18    1.81
  -3  -2 -10    0.24    1.03
   3   2  11   35.20    3.43
   3  -2  11   36.38    3.69
  -3   2 -11   31.93    3.87
   3  -2  11   43.37    5.62
  -3   2 -11   40.78    3.79
  -3  -2 -11   35.10    2.65
   3   2  11   32.84    5.44
   3   2  11   27.75    4.62
  -3   2 -11   29.04    4.91
  -3  -2 -11   32.77    4.90
  -3   2 -12  100.79    7.51
  -3  -2 -12  114.89    9.85
   3   2  12  116.70   11.19
  -3   2 -12  114.55   10.12
   3  -2  12  123.19   10.49
   3  -2  13   44.56    6.56
  -3   2 -13   39.26    4.76
  -3   2 -13   41.37    6.20
   3   2  13   52.65    7.67
  -3  -2 -13   38.85    5.74
  -3   2 -14    3.60    2.29
   3  -2  14   -2.38    2.22
   3   2  14   -1.37    2.15
  -3  -2 -14   -0.34    1.59
   3   2  15   20.01    4.92
   3  -2  15   24.04    5.41
  -3   2 -15   14.45    4.02
  -3  -2 -15   17.29    4.23
   3  -2  16  148.46   14.06
  -3   2 -16  126.22   12.37
  -3  -2 -16  129.98   11.71
   3   3 -17  165.47   12.38
   3   3 -17  148.39   11.68
   3  -3 -17  160.66   12.63
   3   3 -16    3.96    2.15
  -3  -3  16    6.02    3.77
  -3   3  16    6.22    3.06
   3  -3 -16    5.47    2.43
   3   3 -16    7.31    2.45
   3  -3 -15   12.40    3.22
   3   3 -15   21.28    4.08
   3   3 -15   14.83    3.39
  -3   3  15   15.00    5.27
  -3  -3  15   13.40    4.43
   3   3 -14   37.53    5.11
   3  -3 -14   35.35    5.14
   3  -3 -14   38.04    4.15
   3   3 -14   31.25    4.68
   3   3 -13  243.14   13.75
   3  -3 -13  267.88   14.80
   3   3 -13  272.20   14.28
   3  -3 -12  106.95    8.51
   3   3 -12   93.94    5.29
  -3   3  12  108.49    8.85
   3  -3 -12  103.20    7.00
   3   3 -12  102.03    7.94
  -3  -3  12   88.05    8.03
   3   3 -11    0.62    0.48
   3  -3 -11    1.27    0.73
   3   3 -11   -1.41    1.36
   3  -3 -11    0.23    0.86
   3  -3 -11    1.25    1.09
  -3  -3  11    0.09    0.63
  -3   3  11    0.20    0.66
   3   3 -10    3.69    1.05
  -3  -3  10    3.20    1.44
   3  -3 -10    6.63    1.97
  -3  -3  10    4.84    1.71
  -3   3  10    5.24    1.70
   3  -3 -10    4.45    1.11
   3  -3 -10    4.31    1.47
   3   3 -10    3.62    1.35
   3  -3  -9  769.67   26.14
  -3  -3   9  717.91   26.45
  -3   3   9  727.51   20.52
   3   3  -9  700.11   23.03
   3  -3  -9  772.81   22.18
   3  -3  -9  733.05   24.51
  -3   3   9  780.36   27.40
  -3   3   9  686.56   20.32
  -3  -3   9  790.51   26.93
   3   3  -8  142.59    7.59
   3   3  -8  153.17    5.40
  -3   3   8  149.52    7.14
  -3  -3   8  152.98    9.61
   3  -3  -8  156.21    6.46
   3  -3  -8  150.86    8.20
  -3   3   8  164.87    9.80
  -3  -3   8  143.86    9.08
  -3  -3   7  188.46   10.19
   3   3  -7  172.16    8.72
   3   3  -7  196.90    6.90
  -3   3   7  192.73    9.09
   3  -3  -7  193.60    7.02
   3   3  -7  196.21   10.01
  -3  -3   7  179.84   10.62
   3  -3  -7  187.38    9.22
  -3   3   7  197.50   10.65
  -3  -3   6    8.23    1.85
   3  -3  -6   11.11    1.12
   3   3  -6   10.99    1.91
   3  -3  -6   11.33    1.92
  -3   3   6    9.99    2.16
  -3  -3   6    8.99    2.16
   3   3  -6   11.61    1.39
   3   3  -6   11.08    2.06
   3  -3  -5  638.66   21.20
  -3  -3   5  637.06   23.09
   3   3  -5  662.67   22.09
  -3   3   5  669.27   22.65
  -3  -3   5  622.09   21.82
   3   3  -5  636.26   21.38
   3   3  -4  212.86    9.87
  -3  -3   4  208.15   10.78
  -3  -3   4  224.14   10.13
   3   3  -4  223.70   10.07
   3  -3  -4  223.29    9.70
  -3   3   4  222.25   10.34
  -3   3   3  121.17    6.29
   3  -3  -3  108.68    6.20
   3  -3  -3  117.61    4.87
  -3  -3   3  115.89    7.23
   3   3  -3  104.26    6.52
   3   3  -3  119.92    6.63
  -3   3   2   77.29    4.31
   3  -3  -2   78.94    4.30
   3   3  -2   74.66    5.01
   3   3  -2   66.86    5.14
   3  -3  -2   73.53    4.86
   3  -3  -2   74.34    3.93
  -3   3   1 1026.72   29.58
   3   3  -1 1098.35   33.33
   3  -3  -1 1104.61   30.91
   3  -3  -1 1173.00   32.23
  -3   3   1 1082.16   31.98
   3   3  -1 1117.09   32.18
  -3   3   0    1.60    0.89
   3   3   0    2.34    0.90
   3  -3   0    2.05    0.82
   3   3   0    1.66    0.93
   3  -3   0    3.83    1.23
  -3  -3   0    1.31    0.46
  -3   3   0    2.42    0.51
   3  -3   1  257.00   10.84
   3   3   1  245.16   10.10
   3  -3   1  255.14   10.28
   3   3   1  235.45   11.14
  -3  -3  -1  237.98    8.63
  -3   3  -1  252.64   11.41
   3   3   2  843.58   25.83
   3   3   2  845.59   27.88
   3  -3   2  855.32   26.02
  -3  -3  -2  823.65   24.58
   3  -3   2  882.25   27.98
  -3   3  -2  839.82   25.83
  -3  -3  -2  890.39   26.94
  -3  -3  -2  856.45   24.72
  -3   3  -2  833.97   23.62
   3   3   2  867.36   28.78
  -3  -3  -3  433.32   15.33
   3   3   3  411.16   14.69
  -3  -3  -3  388.59   13.42
   3  -3   3  444.75   17.56
  -3  -3  -3  435.38   14.68
  -3   3  -3  394.74   13.17
  -3   3  -3  401.21   12.44
   3   3   3  413.96   17.80
   3  -3   3  402.56   14.71
   3   3   3  439.54   16.90
  -3   3  -4   29.10    1.96
   3   3   4   27.16    2.89
   3   3   4   27.48    3.59
  -3  -3  -4   28.79    3.08
   3  -3   4   31.33    3.15
   3  -3   4   34.44    4.37
  -3  -3  -4   28.30    3.10
  -3   3  -4   31.12    2.80
   3  -3   4   32.46    2.67
   3   3   4   28.51    4.08
  -3  -3  -4   25.32    2.43
  -3  -3  -5  356.35   13.03
   3   3   5  369.19   17.62
   3   3   5  382.14   15.91
  -3  -3  -5  388.02   15.10
   3   3   5  348.26   13.65
  -3   3  -5  380.51   14.15
  -3  -3  -5  389.40   14.13
   3  -3   5  397.30   18.19
   3  -3   5  362.90   13.91
   3   3   5  371.59   16.00
  -3   3  -5  367.32   11.84
   3  -3   5  339.40   12.89
   3   3   6  338.71   15.49
  -3   3  -6  314.65   11.33
   3   3   6  283.01   12.39
   3  -3   6  313.21   12.82
  -3  -3  -6  347.54   12.95
  -3   3  -6  344.85   13.88
   3  -3   6  374.86   18.43
  -3  -3  -6  346.55   14.71
   3   3   6  340.76   17.34
   3   3   7  624.91   24.98
   3  -3   7  685.88   22.44
  -3  -3  -7  663.85   21.13
   3  -3   7  601.99   21.31
   3   3   7  665.17   25.21
   3   3   7  678.80   27.86
  -3   3  -7  682.19   25.83
  -3  -3  -7  670.63   25.04
  -3   3  -7  601.28   20.08
   3   3   7  708.88   22.09
   3   3   7  553.58   24.98
   3  -3   8    7.38    1.90
   3   3   8    6.87    1.65
   3   3   8    8.30    2.52
   3   3   8    4.35    1.69
  -3   3  -8    8.29    1.57
   3  -3   8    6.82    1.55
  -3  -3  -8    7.31    1.46
  -3   3  -8    6.92    2.35
   3   3   8    6.47    2.33
   3   3   8    9.71    2.65
  -3  -3  -8    9.93    2.50
  -3   3  -9  206.79    9.78
   3   3   9  193.91   10.02
   3   3   9  226.96   13.99
  -3   3  -9  228.31   13.69
   3  -3   9  240.91   12.20
   3  -3   9  209.88    9.86
  -3  -3  -9  214.80   12.71
  -3  -3  -9  224.61    9.21
  -3   3 -10  148.98   11.28
  -3   3 -10  152.59    8.49
   3  -3  10  177.06   10.94
  -3  -3 -10  162.69    7.19
   3   3  10  163.87   12.34
   3  -3  10  151.89    7.96
  -3  -3 -10  161.18   10.98
   3   3  10  152.75    8.67
  -3   3 -11  101.63    9.41
   3   3  11   98.40    6.83
  -3   3 -11   94.32    6.79
  -3  -3 -11   96.48    4.74
   3  -3  11   94.04    5.73
   3   3  11  104.10   10.14
   3  -3  11  114.67    9.08
  -3  -3 -11  105.37    9.04
  -3  -3 -12    3.22    1.78
   3   3  12   -0.14    2.46
  -3   3 -12    3.51    1.49
  -3   3 -12    5.20    2.16
   3  -3  12    4.27    1.91
   3   3  13  145.05   13.45
  -3   3 -13  125.44    8.69
  -3   3 -13  134.91   11.60
   3  -3  13  150.81   11.96
  -3  -3 -13  122.54   10.37
  -3  -3 -14   38.24    5.93
   3  -3  14   49.58    7.02
  -3   3 -14   32.20    4.39
   3   3  14   50.02    8.12
  -3   3 -14   43.11    6.71
  -3  -3 -15   51.70    6.87
   3  -3  15   68.73    8.77
   3   3  15   67.80    9.81
  -3   3 -15   57.25    7.79
   3  -3  16    2.96    2.39
  -3   3 -16    4.48    2.56
   3   4 -18   47.51    6.77
  -3  -4  18   68.46   11.47
   3   4 -17    5.45    2.32
   3   4 -17    2.34    1.62
   3   4 -16   52.23    6.70
  -3   4  16   71.66   12.33
   3   4 -16   58.41    6.87
  -3   4  15   56.40   10.37
   3   4 -15   57.40    6.50
   3  -4 -15   52.62    6.57
   3   4 -15   49.06    6.22
  -3  -4  15   66.97   10.20
   3   4 -14   16.30    3.33
   3   4 -14   14.01    3.28
   3  -4 -14   17.88    3.66
   3  -4 -13   -0.97    1.36
   3   4 -13    1.05    1.05
  -3   4  12   87.92    8.76
   3  -4 -12   81.45    7.53
   3  -4 -12   96.03    5.76
   3  -4 -12   88.48    6.83
   3   4 -12   85.33    7.50
  -3  -4  12   72.56    7.18
  -3  -4  11  134.59    9.75
   3  -4 -11  151.43   10.09
   3   4 -11  135.54    7.63
   3  -4 -11  153.84    9.18
   3   4 -11  137.60    9.44
   3  -4 -11  159.77    7.39
  -3   4  11  160.00   11.79
  -3  -4  10  205.00   11.93
   3  -4 -10  213.08   11.27
   3   4 -10  210.48   10.17
   3  -4 -10  222.05   12.19
  -3  -4  10  229.28   12.76
   3  -4 -10  237.40    9.10
  -3   4  10  243.95   14.36
   3   4  -9   12.13    2.07
  -3   4   9   13.40    3.02
  -3  -4   9   11.22    2.40
  -3   4   9   12.50    1.73
  -3   4   9   10.97    1.52
   3  -4  -9   12.41    1.53
   3  -4  -9   11.06    2.28
  -3  -4   9   17.76    3.31
   3  -4  -9   14.76    2.81
  -3  -4   8  457.20   18.84
   3   4  -8  456.43   18.21
   3   4  -8  491.36   13.72
   3  -4  -8  497.23   14.40
  -3   4   8  445.20   16.90
   3   4  -8  468.52   14.48
  -3  -4   8  477.19   20.55
  -3   4   8  528.56   21.51
   3  -4  -8  478.37   18.31
   3   4  -8  440.12   17.34
  -3  -4   7  500.65   19.31
   3  -4  -7  531.26   19.01
   3   4  -7  485.01   15.01
   3   4  -7  472.21   18.28
  -3  -4   7  506.79   21.23
   3  -4  -7  514.76   14.31
   3   4  -7  502.94   18.99
  -3  -4   6  199.46   10.28
   3   4  -6  199.49   10.03
  -3  -4   6  197.56   11.58
   3  -4  -6  204.30   10.02
  -3   4   6  224.06   11.78
   3   4  -6  198.80   10.09
  -3  -4   5   83.88    5.99
   3  -4  -5   82.09    5.83
  -3   4   5   90.83    6.80
  -3  -4   5   93.20    7.32
   3   4  -5   84.82    6.09
  -3   4   5   83.42    6.47
   3   4  -5   88.59    5.99
  -3  -4   4  407.46   15.83
  -3   4   4  400.46   16.10
   3  -4  -4  433.36   15.94
  -3  -4   4  418.72   17.55
   3   4  -4  409.82   16.24
  -3   4   4  424.94   16.81
   3   4  -4  437.32   15.90
  -3   4   3 1053.12   32.40
   3  -4  -3 1105.89   32.98
  -3  -4   3 1124.52   35.04
   3   4  -3 1087.38   33.93
   3   4  -3 1094.15   32.76
   3  -4  -3 1077.35   28.64
  -3   4   2  716.78   23.35
  -3   4   2  752.33   22.98
   3  -4  -2  756.90   21.63
   3  -4  -2  803.54   24.74
   3   4  -2  819.67   26.10
   3   4  -2  785.75   24.61
   3   4  -1   96.92    5.87
  -3   4   1   89.94    4.85
   3  -4  -1   90.61    4.83
   3   4  -1   98.36    6.70
   3  -4  -1   96.29    5.91
  -3   4   1   87.68    5.45
   3   4   0  866.07   27.60
   3   4   0  904.27   29.33
   3  -4   0  905.33   26.91
   3  -4   0  907.02   27.67
  -3   4   0  889.72   28.20
  -3  -4   0  903.63   24.82
   3   4   1  616.87   22.64
   3  -4   1  662.19   21.60
   3   4   1  618.51   21.10
   3  -4   1  637.87   21.00
  -3   4  -1  675.48   22.65
  -3  -4  -1  642.20   19.00
   3   4   2   88.56    4.77
   3   4   2   81.91    5.51
  -3  -4  -2   82.47    4.81
  -3  -4  -2   86.86    5.96
  -3   4  -2   73.87    3.78
  -3   4  -2   91.83    6.57
  -3  -4  -2   84.38    4.71
   3  -4   2   78.86    5.22
  -3   4  -2   84.73    5.40
   3   4   2   76.95    6.19
   3  -4   2   83.92    6.04
   3  -4   3  127.59    7.04
  -3  -4  -3  150.30    7.24
   3   4   3  130.04    7.33
  -3  -4  -3  128.83    6.48
   3   4   3  133.73    8.49
  -3   4  -3  132.12    5.85
  -3  -4  -3  137.19    7.61
  -3   4  -3  139.96    7.17
   3   4   3  141.22    6.99
   3   4   3  147.56    9.40
   3  -4   3  139.48    8.75
  -3  -4  -4  594.99   19.94
   3   4   4  531.20   19.44
  -3   4  -4  566.61   18.11
   3   4   4  538.79   21.41
   3  -4   4  625.20   23.35
  -3  -4  -4  615.62   20.11
   3   4   4  568.56   22.96
  -3   4  -4  574.68   15.81
   3  -4   4  541.92   19.10
  -3  -4  -4  548.49   18.43
   3  -4   5  359.69   17.34
   3   4   5  318.36   16.72
   3   4   5  339.92   13.75
   3  -4   5  323.12   13.05
  -3  -4  -5  352.71   13.60
   3   4   5  319.24   15.17
  -3  -4  -5  355.76   14.47
  -3   4  -5  336.84   13.05
   3  -4   5  346.11   12.10
   3   4   5  347.51   15.61
   3   4   5  336.63   16.82
  -3  -4  -5  309.85   12.58
   3   4   6   18.26    3.14
   3   4   6   18.44    3.65
   3   4   6   13.88    2.90
   3   4   6   17.83    3.57
   3   4   6   17.97    2.65
   3  -4   6   15.16    2.26
   3  -4   6   18.54    3.87
  -3  -4  -6   16.03    2.35
   3   4   6   11.33    2.61
  -3   4  -6   16.30    2.52
  -3   4  -7  205.82    8.88
   3   4   7  237.68   13.18
   3   4   7  231.58   13.51
   3   4   7  219.05   10.79
   3  -4   7  233.59   10.42
  -3  -4  -7  241.04   10.28
   3   4   7  190.60   13.32
  -3   4  -7  229.43   13.23
   3  -4   7  207.24    9.82
   3   4   7  220.43   14.08
  -3   4  -8  673.28   22.13
   3   4   8  742.80   29.07
  -3  -4  -8  767.07   27.01
  -3  -4  -8  718.94   22.77
   3  -4   8  768.41   24.63
   3   4   8  728.95   30.38
   3   4   8  728.20   28.30
   3   4   8  688.41   24.35
  -3   4  -8  699.37   27.81
   3  -4   8  660.01   22.74
  -3   4  -9   90.63    5.81
   3   4   9  100.30    7.07
   3  -4   9   87.11    5.72
   3   4   9   64.21    7.78
  -3   4  -9   77.08    7.88
   3   4   9   76.62    8.15
   3  -4   9   95.04    7.09
  -3  -4  -9   89.18    5.45
  -3  -4  -9  100.66    8.10
  -3  -4 -10   31.78    4.59
   3   4  10   32.35    4.03
   3  -4  10   33.56    4.41
   3  -4  10   28.79    3.05
  -3  -4 -10   30.54    2.80
  -3   4 -10   30.45    4.16
   3   4  10   18.64    4.18
   3   4  10   33.31    5.53
  -3   4 -10   34.35    5.26
  -3   4 -10   28.73    3.32
  -3   4 -11  177.50    9.77
   3   4  11  193.91   10.95
  -3  -4 -11  180.81    7.36
  -3   4 -11  180.27   13.05
   3   4  11  198.94   14.78
  -3  -4 -11  198.34   12.47
   3   4  12  228.97   12.53
  -3   4 -12  229.48   15.34
   3   4  12  247.98   17.52
   3  -4  12  266.73   15.01
  -3  -4 -12  241.45   14.47
  -3   4 -12  226.77   11.75
  -3   4 -13   81.15    9.11
  -3   4 -13   83.96    6.85
   3  -4  13  112.59    9.82
   3   4  13  107.10   11.64
  -3  -4 -13   88.83    8.53
  -3  -4 -14   19.30    4.04
  -3   4 -14   18.25    3.26
   3  -4  14   21.67    4.58
   3   4  14   13.80    4.54
  -3   4 -14   13.51    3.90
  -3   4 -15   62.48    8.47
   3   4  15   62.64    9.51
   3  -4  15   63.68    8.19
   3  -4  16  160.32   14.01
   3   5 -17   90.88    8.96
   3   5 -17   93.80    9.64
   3   5 -16   78.03    7.94
   3   5 -16   70.70    7.98
  -3   5  16   88.48   14.00
  -3  -5  16   84.97   11.75
   3   5 -15    2.11    1.86
   3   5 -15    0.75    1.20
  -3   5  15    0.60    2.36
  -3  -5  15   -0.10    2.50
  -3  -5  14  119.84   12.75
   3   5 -14   82.88    8.10
   3  -5 -13   53.76    5.51
   3  -5 -13   55.50    6.38
   3   5 -13   58.35    6.44
   3  -5 -12   79.22    7.59
   3  -5 -12   91.99    7.42
   3   5 -12   83.48    7.65
   3  -5 -12   89.82    5.22
   3  -5 -11   45.42    5.43
  -3  -5  11   34.15    4.66
   3   5 -11   41.80    4.27
   3   5 -11   46.86    5.41
   3  -5 -11   39.01    4.72
   3  -5 -11   48.28    3.37
  -3   5  11   52.66    7.04
   3  -5 -10  285.38    9.58
   3  -5 -10  287.12   14.23
   3   5 -10  237.50   11.90
   3  -5 -10  248.09   13.03
  -3   5  10  254.30    8.74
  -3  -5  10  285.97   15.36
  -3   5  10  312.08   17.73
  -3  -5  10  252.63   13.46
   3  -5  -9  253.72   13.08
  -3  -5   9  236.15   12.54
  -3   5   9  239.64   10.39
  -3  -5   9  252.97   14.61
   3   5  -9  227.68   11.61
  -3   5   9  275.48   16.13
   3  -5  -9  250.06   12.73
   3   5  -9  227.36   11.92
   3  -5  -9  270.63    8.46
  -3   5   9  232.78   10.77
   3   5  -8  115.83    5.37
  -3  -5   8  114.85    7.97
   3   5  -8  122.90    4.84
   3   5  -8  109.20    7.54
   3  -5  -8  123.75    8.29
  -3  -5   8  114.62    9.30
  -3   5   8  143.14   10.68
  -3   5   8  126.63    7.34
   3  -5  -8  118.55    8.02
   3   5  -8  115.02    7.62
  -3   5   7   43.76    5.56
   3   5  -7   34.62    4.01
   3   5  -7   36.14    3.11
  -3  -5   7   33.86    3.96
  -3  -5   7   31.96    4.82
   3  -5  -7   41.50    4.46
  -3   5   7   38.56    5.16
   3   5  -7   35.20    3.96
  -3   5   6  368.06   17.38
  -3  -5   6  362.29   15.32
  -3   5   6  401.48   18.04
   3   5  -6  379.95   13.89
   3   5  -6  360.42   15.61
  -3  -5   6  348.33   17.39
   3  -5  -6  365.77   15.43
   3   5  -6  357.86   14.91
  -3  -5   5  182.33    9.64
  -3   5   5  176.55   10.58
  -3   5   5  200.75   11.36
  -3  -5   5  167.64   11.06
   3   5  -5  188.57   10.29
   3   5  -5  175.56    9.25
   3  -5  -5  188.32    9.83
   3  -5  -4  117.45    7.30
  -3  -5   4  101.18    6.75
  -3   5   4  109.25    7.45
  -3  -5   4  103.90    8.16
   3   5  -4  107.58    7.51
  -3   5   4  120.85    8.11
   3   5  -4  111.21    6.91
   3   5  -3   17.52    2.53
   3   5  -3   18.34    2.94
  -3   5   3   21.98    2.98
   3  -5  -3   18.47    2.68
  -3  -5   3   18.59    3.19
  -3   5   3   19.39    1.74
   3   5  -2 1083.41   32.59
   3   5  -2 1131.96   34.66
  -3   5   2 1008.24   31.68
   3  -5  -2 1088.34   32.96
   3  -5  -2 1025.39   28.81
  -3   5   2 1060.67   30.53
   3  -5  -1 1149.47   34.91
   3   5  -1 1193.42   36.87
   3  -5  -1 1093.93   32.01
  -3   5   1 1080.61   33.78
  -3  -5   1 1195.50   30.81
  -3   5   1 1100.91   33.16
   3   5  -1 1197.38   34.86
   3   5   0  110.49    6.76
   3  -5   0  107.62    6.71
   3  -5   0  107.73    5.98
   3   5   0  107.78    7.67
  -3  -5   0  107.23    4.81
  -3   5   0  108.06    6.84
   3  -5   1  572.39   19.73
   3   5   1  552.87   19.99
  -3   5  -1  591.51   19.89
   3  -5   1  560.28   19.81
   3   5   1  559.14   21.79
  -3  -5  -1  563.15   17.52
  -3   5  -1  629.59   21.41
   3   5   2  965.74   31.43
   3   5   2  993.38   33.49
  -3  -5  -2 1019.72   30.12
  -3  -5  -2 1056.12   29.80
  -3   5  -2 1046.02   31.08
   3  -5   2  969.82   31.12
  -3  -5  -2 1053.41   32.56
   3  -5   2 1074.38   32.54
   3   5   2  985.17   29.17
  -3   5  -2 1061.36   33.39
  -3   5  -2 1000.42   27.63
  -3   5  -3  496.69   17.33
   3   5   3  493.94   16.96
  -3   5  -3  500.29   19.89
  -3  -5  -3  478.02   16.70
  -3  -5  -3  520.04   18.69
   3  -5   3  457.40   17.33
  -3   5  -3  495.70   15.71
  -3  -5  -3  522.22   17.36
  -3   5  -3  463.16   14.94
   3   5   3  459.06   17.93
   3  -5   3  517.48   19.77
   3   5   3  480.05   19.64
   3   5   3  493.55   20.00
  -3   5  -4   13.42    1.77
   3   5   4   11.42    2.08
   3  -5   4   10.98    2.06
  -3   5  -4   12.21    1.33
  -3  -5  -4   13.04    2.04
  -3   5  -4   13.95    2.08
  -3  -5  -4    9.92    2.06
   3   5   4    9.53    2.66
   3   5   4   14.58    2.80
   3   5   4   14.09    2.36
  -3  -5  -4   13.49    2.21
   3   5   4   18.61    3.26
   3  -5   4   13.22    2.73
   3   5   5   60.34    5.18
   3   5   5   70.22    6.36
   3   5   5   76.01    7.76
   3  -5   5   82.57    7.43
   3  -5   5   71.98    5.16
  -3  -5  -5   73.23    5.71
  -3   5  -5   79.99    5.05
   3   5   5   72.81    5.89
  -3   5  -5   71.83    2.83
   3   5   5   75.54    7.14
  -3  -5  -5   72.90    5.41
   3   5   6  740.48   26.94
   3   5   6  732.44   25.58
   3   5   6  814.25   29.01
   3  -5   6  673.31   23.67
   3   5   6  716.99   30.02
   3   5   6  692.46   26.87
  -3   5  -6  713.62   24.26
   3   5   6  732.54   29.00
  -3   5  -6  732.26   27.93
  -3  -5  -6  783.15   24.74
   3   5   7  417.81   21.82
   3   5   7  426.14   19.23
   3   5   7  494.55   21.76
   3   5   7  441.60   18.17
  -3  -5  -7  466.49   16.86
   3  -5   7  404.86   16.29
   3   5   7  455.88   21.69
   3   5   7  449.01   20.09
  -3   5  -7  445.00   20.36
  -3   5  -8   13.47    2.04
   3   5   8   16.39    2.83
   3  -5   8   20.15    2.76
  -3  -5  -8   15.19    2.30
   3   5   8   14.66    3.26
   3   5   8   11.78    3.32
  -3   5  -8   18.98    3.75
   3  -5   8   20.21    2.80
   3   5   8   14.14    3.52
  -3   5  -9  121.93    6.92
   3   5   9  110.44    8.28
   3  -5   9  117.60    7.12
  -3  -5  -9  120.48    6.77
   3  -5   9  138.77    8.29
  -3   5  -9  108.62    8.80
  -3   5  -9  113.53    9.67
   3   5   9  120.97   10.43
  -3   5 -10  220.21   13.06
  -3   5 -10  237.75   11.08
   3   5  10  250.81   13.39
   3  -5  10  259.69   12.96
  -3   5 -10  235.57   15.06
   3  -5  10  221.55   10.41
   3   5  10  257.29   16.47
  -3  -5 -10  257.59   10.25
   3   5  11   21.87    3.63
   3   5  11   10.10    3.19
  -3   5 -11   15.95    2.62
  -3   5 -11   15.47    3.79
   3  -5  11   18.56    3.39
  -3   5 -12    4.29    2.71
   3   5  12    5.90    1.91
  -3   5 -12    2.61    1.20
   3   5  12    1.41    1.90
   3  -5  12    6.12    2.26
   3   5  13   44.20    7.52
  -3   5 -13   44.09    4.82
   3  -5  13   44.41    5.90
  -3   5 -13   32.33    5.89
   3  -5  14  159.10   12.34
   3   5  14  185.45   16.37
  -3   5 -14  142.77   12.79
   3  -5  15    9.85    3.18
  -3   5 -15   14.80    4.17
   3  -5  16   10.78    3.50
   3   6 -17    1.03    1.48
  -3  -6  17   -2.83    2.67
  -3   6  16   -0.92    2.17
   3   6 -16    2.50    1.76
  -3   6  16    0.29    2.06
   3   6 -16    3.00    1.79
  -3  -6  16   -4.42    3.55
   3   6 -15  190.56   13.71
  -3   6  15  244.58   22.94
  -3  -6  15  258.92   19.57
   3   6 -14    2.57    1.94
  -3  -6  14    1.72    1.54
   3   6 -13    5.20    2.09
   3  -6 -13    6.04    1.86
   3   6 -12    0.64    1.05
   3  -6 -12    0.38    1.14
  -3  -6  11  424.07   19.11
   3   6 -11  410.59   17.52
   3   6 -11  447.91   19.91
   3  -6 -11  462.98   19.71
  -3  -6  10   55.85    5.78
  -3   6  10   59.59    4.64
   3   6 -10   57.71    5.51
  -3   6  10   73.90    8.81
  -3   6  10   57.27    4.20
   3  -6 -10   57.12    5.97
  -3  -6  10   70.10    7.61
   3   6 -10   53.89    5.39
   3   6  -9   23.16    1.47
  -3  -6   9   18.99    4.04
  -3  -6   9   23.07    3.58
   3   6  -9   25.27    3.60
  -3   6   9   24.18    3.09
  -3   6   9   23.22    4.63
   3   6  -9   20.42    1.50
   3  -6  -9   20.07    3.45
   3   6  -9   20.80    3.21
  -3  -6   8  206.94   11.33
   3   6  -8  199.60   11.31
  -3   6   8  242.15   15.37
  -3  -6   8  204.07   13.56
   3   6  -8  206.89    8.29
   3  -6  -8  203.35   11.55
   3   6  -8  208.19   11.03
  -3   6   8  206.85   11.03
   3   6  -7  641.71   24.78
   3   6  -7  668.13   21.70
  -3  -6   7  610.52   27.39
  -3  -6   7  659.39   24.13
  -3   6   7  666.12   24.50
   3  -6  -7  668.76   24.82
   3   6  -7  711.92   24.09
   3   6  -6   53.70    4.83
  -3   6   6   57.56    6.48
  -3  -6   6   54.24    5.05
  -3  -6   6   54.44    6.37
   3   6  -6   53.56    5.47
   3   6  -6   53.21    4.53
  -3   6   6   46.15    5.72
   3  -6  -6   52.64    5.24
   3   6  -5  103.34    7.86
  -3   6   5  128.10    9.44
  -3  -6   5  100.20    8.74
  -3  -6   5  109.16    7.27
  -3   6   5  115.15    8.68
   3  -6  -5  101.08    7.40
   3   6  -5  103.41    6.94
   3   6  -5  118.01    7.38
   3   6  -4   13.78    2.34
   3  -6  -4   14.38    2.56
  -3   6   4   10.52    2.49
   3   6  -4   12.24    2.59
   3   6  -4   12.35    2.36
  -3  -6   4   11.82    2.52
  -3  -6   4   12.74    2.26
  -3   6   4   14.32    2.83
   3  -6  -3  549.01   20.34
   3   6  -3  517.98   21.36
  -3  -6   3  532.19   19.35
  -3   6   3  504.98   20.09
   3   6  -3  585.62   21.33
  -3   6   3  535.16   16.49
   3   6  -3  539.44   19.55
   3   6  -2  299.60   13.11
   3  -6  -2  294.05   13.45
  -3   6   2  297.17   11.63
   3   6  -2  312.76   14.97
   3   6  -2  336.47   15.02
  -3   6   2  278.87   12.81
   3  -6  -1  398.21   16.22
   3   6  -1  401.84   15.96
  -3   6   1  398.84   15.31
   3   6  -1  406.47   17.78
  -3  -6   1  398.02   12.30
   3   6   0  134.50    8.17
   3  -6   0  147.31    8.49
   3   6   0  140.45    9.45
  -3  -6   0  144.13    6.03
  -3   6   0  147.24    8.46
   3  -6   0  148.33    7.26
   3   6   1  644.77   23.13
   3  -6   1  636.18   22.87
  -3  -6  -1  658.30   20.13
   3  -6   1  666.56   22.19
  -3   6  -1  698.42   24.05
   3   6   1  651.52   25.01
  -3   6  -1  681.81   22.76
   3   6   2    5.67    1.83
  -3   6  -2    4.42    0.81
   3   6   2    2.99    1.21
   3   6   2    5.40    1.25
   3  -6   2    2.09    1.13
  -3   6  -2    2.96    0.95
  -3  -6  -2    4.74    1.55
   3  -6   2    4.02    1.45
  -3   6  -2    3.19    1.40
  -3  -6  -2    5.68    1.26
  -3   6  -2    3.66    1.32
   3   6   3  427.39   18.00
  -3   6  -3  466.96   19.59
  -3   6  -3  501.77   15.99
   3  -6   3  481.76   19.22
   3   6   3  428.42   19.47
   3   6   3  477.80   16.60
   3  -6   3  412.84   17.24
  -3  -6  -3  457.37   18.32
  -3   6  -3  500.76   17.47
  -3  -6  -3  501.41   17.14
  -3   6  -3  453.62   14.36
   3   6   4   39.55    4.04
  -3  -6  -4   33.33    3.94
   3   6   4   40.67    4.47
  -3   6  -4   41.35    2.84
   3   6   4   38.15    4.84
   3  -6   4   46.29    5.21
   3  -6   4   34.31    3.81
  -3   6  -4   44.86    5.16
  -3  -6  -4   41.09    4.08
  -3   6  -4   41.04    3.18
  -3   6  -4   39.84    3.75
   3   6   4   37.90    4.92
   3   6   4   46.34    6.16
  -3   6  -5  327.22    9.97
   3   6   5  302.28   14.32
   3  -6   5  270.75   12.98
  -3   6  -5  280.07   11.88
   3   6   5  292.15   13.96
   3   6   5  333.87   18.52
  -3  -6  -5  324.02   13.97
  -3   6  -5  321.95   16.01
   3   6   5  321.83   16.52
  -3   6  -5  318.74   12.54
   3   6   5  291.27   15.29
  -3   6  -6   16.44    1.31
  -3   6  -6   11.54    2.12
   3   6   6   18.02    3.14
   3   6   6   18.02    3.33
   3   6   6   22.52    3.98
  -3  -6  -6   21.31    3.05
   3   6   6   13.57    2.92
  -3   6  -6   15.83    3.32
   3  -6   6   16.47    2.71
   3   6   6   21.46    4.53
   3   6   6   17.15    3.58
   3   6   7  258.07   15.57
   3   6   7  260.52   13.68
   3  -6   7  241.84   11.95
   3   6   7  259.93   14.44
  -3  -6  -7  275.77   12.39
  -3   6  -7  253.40   14.75
   3   6   7  275.28   14.90
   3  -6   8  214.11   11.18
   3   6   8  232.66   13.15
   3   6   8  231.60   13.69
  -3  -6  -8  253.61   11.50
  -3   6  -8  224.75   13.85
   3   6   8  228.98   15.13
   3   6   8  257.07   15.06
  -3   6  -8  238.48   14.46
   3  -6   8  275.44   11.33
   3  -6   9  223.99   11.32
  -3   6  -9  240.33   10.72
   3   6   9  237.77   13.54
  -3   6  -9  232.00   14.06
   3  -6   9  261.59   11.94
  -3   6  -9  237.34   14.95
   3   6   9  251.66   15.87
  -3  -6  -9  254.49   11.20
   3  -6  10    7.01    1.65
   3   6  10   13.08    3.10
  -3   6 -10    9.42    1.88
  -3  -6 -10    7.43    1.59
  -3   6 -10    8.50    2.94
   3   6  10    7.40    2.74
   3  -6  10   10.10    2.36
  -3   6 -11  162.94    9.20
   3   6  11  178.37   11.82
   3  -6  11  195.55   11.09
   3   6  11  177.80   14.39
  -3   6 -11  149.66   12.42
  -3   6 -12   91.05    6.80
   3   6  12  101.21   11.11
   3   6  12   98.86    8.79
  -3   6 -12   83.22    9.36
   3  -6  12   97.85    8.14
  -3   6 -13   54.58    5.39
   3  -6  13   71.75    7.28
  -3   6 -13   61.71    8.11
   3   6  13   65.82    9.26
   3   6  14    4.47    2.61
   3  -6  14    7.95    2.66
  -3   6 -14    6.94    3.07
   3  -6  15  101.44    9.81
  -3   6 -15   87.19   10.29
  -3   7  16  104.37   14.30
  -3  -7  16  107.22   12.55
   3   7 -16   99.15    9.01
   3   7 -16   90.09    9.54
  -3   7  15   -1.71    2.28
  -3   7  15   -2.26    2.23
  -3  -7  15    1.19    1.44
   3   7 -15    0.82    1.62
   3   7 -14  130.11   10.95
  -3  -7  14  187.38   15.31
   3   7 -13   -0.34    1.26
   3  -7 -13    0.53    1.51
  -3  -7  13    0.98    1.62
   3   7 -12   91.30    8.57
   3  -7 -12  106.79    8.82
  -3  -7  11   63.03    6.36
   3   7 -11   82.10    7.70
   3  -7 -11   77.59    7.27
   3   7 -11   72.99    6.37
   3   7 -11   68.92    6.39
  -3   7  11   71.72    4.64
  -3  -7  10  381.58   17.70
   3   7 -10  386.68   17.89
  -3   7  10  421.20   16.24
   3  -7 -10  413.99   19.12
   3   7 -10  418.88   17.68
  -3  -7   9   38.19    4.61
   3   7  -9   35.73    4.61
  -3   7   9   39.09    4.43
   3   7  -9   37.10    4.33
   3  -7  -9   29.56    4.46
  -3  -7   9   39.81    5.98
   3   7  -9   37.13    2.47
   3   7  -8   97.25    7.22
  -3  -7   8  104.15    7.68
  -3   7   8   97.47    7.75
  -3  -7   8   97.55    9.50
   3   7  -8  102.94    8.21
   3  -7  -8  105.14    8.28
   3   7  -8  108.81    5.74
  -3   7   7   14.35    2.98
  -3  -7   7   18.50    3.06
   3   7  -7   17.80    2.47
   3   7  -7   14.70    3.02
  -3  -7   7   13.45    3.65
  -3   7   7   14.35    3.46
   3  -7  -7   15.91    3.10
   3   7  -7   14.11    2.57
   3   7  -6 1030.70   32.05
  -3   7   6  991.93   36.80
  -3  -7   6  980.71   32.65
   3   7  -6 1010.61   34.96
  -3  -7   6  918.42   37.06
  -3   7   6  967.26   34.57
   3  -7  -6  980.64   34.03
   3   7  -6 1014.30   32.50
   3   7  -5    3.63    1.42
   3  -7  -5    5.46    1.79
  -3   7   5    5.62    2.09
   3   7  -5    3.84    1.52
  -3  -7   5    4.24    1.26
  -3  -7   5    2.40    1.23
   3   7  -5    6.33    1.85
  -3   7   5    6.06    2.07
   3   7  -4  165.71    9.47
  -3  -7   4  187.83    9.70
  -3   7   4  186.38   11.25
   3   7  -4  171.14   11.14
  -3   7   4  187.81   11.92
   3   7  -4  185.93   10.64
  -3  -7   4  155.14   11.48
   3  -7  -4  173.42   10.37
   3   7  -3   48.96    4.79
  -3  -7   3   52.96    4.69
   3   7  -3   49.87    5.65
   3   7  -3   53.25    5.54
  -3   7   3   41.72    3.22
  -3   7   3   44.31    4.89
   3  -7  -3   42.69    4.83
   3   7  -2  696.24   17.67
  -3  -7   2  676.23    9.75
  -3   7   2  658.13   14.69
   3   7  -2  669.18   20.57
   3  -7  -2  690.27   18.68
   3   7  -1  116.51    8.92
   3   7  -1  113.66    7.66
   3  -7  -1  113.30    7.89
  -3   7   1  103.26    6.88
  -3  -7   1  119.33    5.02
   3   7   0   10.76    2.28
   3  -7   0   12.30    2.48
   3   7   0   10.05    2.55
  -3  -7   0   12.59    1.58
  -3   7   0   16.02    2.75
   3  -7   1  140.99    8.76
   3   7   1  129.14    8.56
  -3   7  -1  134.82    8.42
  -3   7  -1  156.19    9.35
  -3  -7  -1  137.87    6.68
   3   7   1  142.02   10.06
   3  -7   2  582.28   22.14
   3   7   2  585.73   22.64
  -3  -7  -2  629.48   20.20
  -3   7  -2  592.09   17.30
   3   7   2  587.15   19.24
  -3   7  -2  646.02   23.79
   3   7   2  593.34   24.53
  -3   7  -2  655.30   21.44
  -3   7  -3   22.21    2.60
   3   7   3   27.10    3.87
  -3  -7  -3   22.47    2.91
   3  -7   3   19.62    3.05
  -3  -7  -3   22.85    2.80
  -3   7  -3   24.46    3.78
  -3   7  -3   20.89    1.86
   3   7   3   23.01    2.77
   3   7   3   22.99    3.92
   3   7   4    1.92    1.29
  -3  -7  -4    3.81    1.25
   3   7   4    5.47    1.83
  -3   7  -4    3.88    0.95
   3   7   4    3.42    1.48
   3  -7   4    1.08    0.69
   3   7   4    2.11    1.23
  -3  -7  -4    4.10    1.30
  -3   7  -4    2.87    1.10
  -3   7  -4    1.88    1.36
  -3   7  -4    3.37    0.88
   3   7   4    3.02    1.16
  -3   7  -5    5.20    1.03
   3   7   5    7.93    2.22
   3   7   5    6.51    2.09
  -3  -7  -5    4.10    1.28
   3  -7   5    6.27    1.94
   3   7   5    8.10    2.76
  -3   7  -5    4.87    1.86
  -3   7  -5    6.76    1.41
   3   7   5    2.14    1.01
  -3   7  -5    5.76    1.47
   3   7   5    9.10    2.52
  -3   7  -6  361.05   11.38
   3  -7   6  328.14   15.27
   3   7   6  373.51   17.31
  -3   7  -6  328.75   17.44
  -3   7  -6  367.97   13.91
   3   7   6  331.35   17.91
   3   7   6  333.31   17.49
   3   7   6  337.80   16.58
   3  -7   7   32.82    4.18
   3   7   7   38.16    5.04
   3   7   7   30.64    4.82
  -3   7  -7   36.62    5.36
   3   7   7   38.69    5.70
   3   7   7   24.77    4.15
  -3   7  -7   34.13    1.96
   3  -7   8    4.82    1.41
   3  -7   8    3.15    1.53
   3   7   8    4.25    1.77
  -3   7  -8    4.82    2.25
   3   7   8    4.79    2.14
   3   7   8    1.94    1.34
   3   7   8    3.32    1.57
   3  -7   9   20.01    3.15
   3   7   9   24.74    4.24
   3   7   9   24.48    4.24
   3  -7   9   31.27    3.46
  -3  -7  -9   17.52    2.79
  -3   7  -9   23.03    4.52
   3   7   9   28.38    5.12
  -3   7 -10  261.86   11.81
   3   7  10  267.25   15.57
   3   7  10  243.55   16.84
   3  -7  10  236.88   11.99
  -3   7 -10  248.23   16.07
  -3  -7 -10  272.61   11.68
   3   7  11    2.46    1.58
  -3   7 -11    0.66    0.64
   3  -7  11    0.64    0.89
  -3   7 -11   -1.34    2.10
   3   7  12    1.69    0.85
  -3   7 -12    1.99    1.20
  -3   7 -12   -0.83    1.89
   3   7  12    0.11    1.95
   3  -7  12    0.84    1.30
  -3   7 -13    7.59    3.14
   3   7  13    6.16    3.17
   3  -7  13    2.81    1.51
  -3   7 -14  147.23   13.57
   3   7  14  189.92   16.87
   3  -7  14  179.87   12.17
   3   8 -16    0.41    1.81
  -3   8  16    2.28    2.38
  -3   8  15  260.74   23.22
   3   8 -15  253.84   16.68
  -3   8  14    2.35    3.01
   3   8 -14    3.59    2.02
  -3   8  14    6.11    3.24
  -3  -8  14    3.31    1.31
   3  -8 -13   14.10    3.28
   3   8 -13    7.96    2.54
  -3  -8  13    9.11    3.03
   3   8 -12   18.10    3.80
   3  -8 -12   21.36    4.11
  -3  -8  12   25.63    4.68
   3   8 -11  243.91   14.66
   3   8 -11  269.72   13.55
   3  -8 -11  249.70   14.80
   3  -8 -10   -0.46    1.50
  -3   8  10    1.39    1.06
   3   8 -10    1.64    1.08
   3   8  -9   24.35    2.25
  -3  -8   9   20.56    3.41
  -3   8   9   29.13    4.26
  -3  -8   9   25.76    5.16
   3  -8  -9   28.93    4.59
   3   8  -9   24.90    3.66
   3   8  -8   14.83    2.11
  -3  -8   8   16.69    2.99
  -3   8   8   14.39    3.24
  -3  -8   8   18.53    4.32
   3  -8  -8   13.64    3.16
   3   8  -8   17.56    3.05
  -3  -8   7  378.25   16.06
  -3   8   7  329.39   17.36
   3   8  -7  361.23   14.65
   3  -8  -7  351.89   17.38
  -3  -8   7  333.15   19.69
   3   8  -7  368.55   15.81
   3   8  -7  336.80   17.59
   3   8  -6    8.46    1.94
  -3  -8   6    5.67    1.61
  -3  -8   6    4.26    2.23
   3   8  -6    6.64    2.19
   3   8  -6    5.74    1.75
   3  -8  -6    4.67    1.57
  -3   8   6    7.02    2.10
  -3   8   5  191.30   12.44
  -3  -8   5  178.18    9.83
  -3   8   5  196.16   13.59
   3   8  -5  171.81   11.72
   3   8  -5  176.67   10.53
  -3  -8   5  150.54   12.25
  -3   8   5  164.98   11.60
   3  -8  -5  175.78   11.09
   3   8  -5  170.70    9.92
   3   8  -4   40.98    4.48
  -3   8   4   41.37    5.20
  -3  -8   4   43.77    4.38
  -3   8   4   45.55    5.91
  -3   8   4   42.68    5.57
  -3  -8   4   44.92    6.17
  -3   8   4   38.35    2.41
   3  -8  -4   38.56    4.77
   3   8  -4   43.71    5.56
  -3  -8   3  282.90   12.83
  -3   8   3  273.74   14.13
   3   8  -3  279.95   15.68
   3   8  -3  276.48   13.33
  -3  -8   3  258.95   15.76
  -3   8   3  285.85   11.14
   3  -8  -3  280.20   14.30
   3   8  -2   53.28    5.32
  -3  -8   2   53.62    4.79
   3   8  -2   49.82    5.97
  -3   8   2   42.18    4.06
  -3  -8   2   43.83    2.65
   3  -8  -2   43.56    5.07
   3   8  -1  190.38   10.85
   3   8  -1  179.23   12.15
  -3   8   1  177.85    9.85
  -3  -8   1  178.99    7.10
   3  -8  -1  184.17   10.97
   3   8   0   26.29    3.78
   3  -8   0   24.78    3.78
   3   8   0   21.96    3.99
  -3  -8   0   22.77    2.27
  -3   8   0   24.13    3.54
  -3   8   0   22.98    3.38
  -3   8   0   26.43    3.69
   3   8   1  574.91   24.52
  -3  -8  -1  570.26   23.53
  -3   8  -1  565.96   22.26
   3   8   1  539.39   22.00
  -3  -8  -1  576.99   18.67
  -3   8  -1  571.92   21.55
   3  -8   1  537.39   21.94
   3   8   2   20.35    2.40
  -3   8  -2   25.49    1.86
   3   8   2   22.28    3.70
  -3   8  -2   24.37    3.18
   3   8   2   23.47    4.18
   3  -8   2   23.46    3.68
  -3  -8  -2   24.59    2.88
  -3   8  -2   25.62    3.97
  -3  -8  -2   23.71    3.90
   3  -8   3  295.06   14.71
  -3  -8  -3  320.89   15.82
   3   8   3  342.33   16.12
  -3   8  -3  302.87   15.66
  -3  -8  -3  320.00   14.00
   3   8   3  359.97   19.84
   3   8   3  310.96   16.87
  -3  -8  -3  331.74   13.61
  -3   8  -3  296.23   10.30
   3   8   3  297.68   12.61
  -3   8  -3  329.33   12.91
  -3   8  -4   25.91    2.74
   3   8   4   28.83    4.33
   3  -8   4   22.68    3.60
   3   8   4   27.23    4.53
  -3  -8  -4   23.95    3.31
   3   8   4   28.70    3.49
  -3   8  -4   24.03    2.42
  -3   8  -4   29.53    4.50
  -3   8  -5  499.22   15.45
   3   8   5  480.91   21.07
   3   8   5  455.02   21.65
  -3   8  -5  434.04   20.67
  -3   8  -5  428.22   15.91
   3   8   5  452.84   18.87
   3   8   5  465.88   21.39
   3  -8   5  432.27   19.16
  -3   8  -6   31.36    2.51
   3   8   6   31.25    4.93
   3  -8   6   27.35    3.96
   3   8   6   27.07    4.34
   3   8   6   23.91    3.82
  -3   8  -6   27.02    4.43
   3   8   6   33.87    5.04
   3  -8   7   16.45    3.20
   3   8   7   19.56    3.83
   3   8   7   23.28    4.10
  -3   8  -7   12.00    2.05
  -3   8  -7   21.28    4.13
   3   8   7   20.68    4.07
   3   8   7   18.55    3.86
  -3   8  -7   19.47    1.80
   3   8   8   26.90    4.86
   3   8   8   34.15    5.27
  -3   8  -8   37.00    5.56
   3   8   8   32.63    5.29
   3   8   8   33.29    5.42
   3  -8   8   34.45    4.63
  -3   8  -8   37.35    1.93
   3  -8   9  224.19   12.67
   3   8   9  226.64   14.66
   3   8   9  235.79   14.73
  -3   8  -9  228.05   15.16
   3   8   9  238.12   15.75
  -3   8 -10    5.23    2.30
   3   8  10    4.98    2.18
   3  -8  10    7.86    1.86
   3   8  10    1.81    1.94
  -3  -8 -10    1.04    0.58
  -3   8 -11   33.41    3.85
   3   8  11   40.04    5.96
   3  -8  11   46.60    4.78
  -3   8 -11   33.46    6.04
   3   8  11   34.70    6.36
   3   8  12    1.97    1.92
  -3   8 -12    0.91    0.77
  -3   8 -12    1.64    1.55
   3   8  12   -1.19    1.94
   3  -8  12    2.30    1.28
  -3   8 -13   80.56    9.66
   3   8  13   82.93   10.87
   3  -8  13  107.76    8.28
  -3   8 -14   21.53    5.23
  -3   9  16   36.23    8.93
  -3   9  15    1.61    2.03
   3   9 -15    3.94    2.19
  -3   9  15   -1.07    3.72
  -3   9  14  118.11   15.24
   3   9 -14  106.18   10.30
  -3   9  14  147.83   17.47
   3  -9 -13    6.32    2.53
  -3   9  13    7.02    3.71
   3   9 -13    6.90    2.50
  -3  -9  13   10.59    3.20
   3  -9 -12   61.46    7.29
  -3  -9  12   85.31    8.34
   3   9 -12   62.29    7.35
   3   9 -12   69.75    6.48
  -3  -9  11    2.78    1.30
   3  -9 -11    2.17    1.63
   3   9 -11    4.10    1.53
   3   9 -11    2.25    1.38
   3  -9 -10  269.91   15.99
   3   9 -10  294.02   14.60
   3   9  -9    0.36    0.96
  -3   9   9    1.49    1.15
  -3  -9   9    1.69    2.37
   3  -9  -9   -2.56    2.11
   3   9  -9    0.22    0.35
   3   9  -8   63.36    5.89
  -3   9   8   58.39    6.87
  -3  -9   8   59.99    8.04
   3  -9  -8   50.40    6.29
   3   9  -8   64.17    4.88
   3   9  -7   15.89    2.92
  -3   9   7   13.06    3.27
  -3  -9   7   11.19    3.49
   3  -9  -7   16.84    3.44
   3   9  -7   10.87    2.20
  -3  -9   6  452.27   14.93
  -3  -9   6  407.08   20.02
  -3   9   6  411.80   18.23
   3  -9  -6  423.31   17.11
   3   9  -6  426.82   14.65
   3   9  -5   48.56    5.18
  -3  -9   5   55.06    5.29
  -3  -9   5   45.72    6.80
  -3   9   5   51.44    6.57
   3  -9  -5   46.01    5.74
   3   9  -4   93.60    7.20
  -3   9   4   90.68    8.15
   3  -9  -4   83.69    7.74
  -3  -9   4   80.54    6.48
  -3  -9   4   84.15    9.02
  -3   9   4   85.49    8.60
  -3   9   4   79.12    4.48
   3  -9  -3    0.87    1.12
  -3  -9   3    0.05    1.44
   3   9  -3    2.10    1.16
   3   9  -3    0.81    0.89
  -3   9   3    1.15    0.75
  -3  -9   3    1.49    0.45
  -3   9   3    1.87    1.38
  -3   9   3    1.12    1.34
  -3  -9   3    1.48    1.01
   3   9  -2  497.90   20.51
   3  -9  -2  482.65   21.34
  -3  -9   2  512.16   19.50
   3   9  -2  466.61   22.76
  -3   9   2  527.34   24.06
  -3   9   2  494.17   18.80
  -3  -9   2  480.93   14.82
   3   9  -1    8.66    2.79
   3  -9  -1    2.93    1.39
   3   9  -1    2.79    1.29
   3   9  -1    1.92    1.25
  -3   9   1    3.39    1.24
  -3   9   1    5.22    2.26
  -3   9   1    3.48    1.32
  -3  -9   1    4.22    0.98
   3   9   0   78.10    7.09
   3  -9   0   76.74    7.17
  -3  -9   0   77.51    4.77
  -3   9   0   86.21    7.39
   3   9   0   80.34    8.13
   3   9   0   99.58    9.40
  -3   9   0   78.25    6.75
  -3   9   0   89.61    7.46
   3   9   1    5.81    2.29
   3  -9   1    9.06    2.48
  -3   9  -1    8.39    2.08
   3   9   1    8.49    2.38
  -3   9  -1    5.94    1.91
  -3  -9  -1    7.91    2.54
  -3   9  -1    5.67    1.78
  -3  -9  -1    7.22    1.44
   3   9   2  260.61   14.34
   3   9   2  262.81   15.86
   3   9   2  237.49   10.25
  -3  -9  -2  278.08   15.08
  -3   9  -2  270.87   12.69
  -3   9  -2  250.33   14.05
  -3  -9  -2  265.27   11.51
  -3   9  -2  252.15    8.38
  -3   9  -2  281.11   13.33
   3  -9   2  265.33   14.23
   3   9   3   90.35    8.07
  -3   9  -3   91.65    6.26
  -3   9  -3   96.32    6.97
  -3   9  -3   83.96    7.79
   3   9   3   85.05    8.60
  -3  -9  -3   81.15    7.70
   3   9   3   85.99    5.85
  -3   9  -3   86.06    4.21
   3  -9   3   83.38    7.54
  -3   9  -4   17.89    2.44
   3  -9   4   15.73    3.17
   3   9   4   29.04    4.58
  -3  -9  -4   18.34    3.53
  -3   9  -4   17.89    2.00
  -3   9  -4   18.11    3.90
   3   9   4   17.03    2.81
  -3   9  -4   19.37    2.93
   3   9   4   22.50    4.37
  -3   9  -5   41.53    5.80
  -3   9  -5   51.88    3.94
   3   9   5   50.20    6.21
   3   9   5   46.94    6.37
  -3  -9  -5   50.60    5.72
   3   9   5   43.71    4.95
   3  -9   5   37.94    5.20
   3   9   5   46.32    5.84
  -3   9  -6  305.99   11.01
   3   9   6  256.47   15.66
   3   9   6  267.40   16.42
   3   9   6  238.14   13.92
  -3  -9  -6  267.82   14.28
  -3   9  -6  252.17   15.47
   3   9   6  237.68   15.06
   3  -9   6  259.07   14.77
   3  -9   7    4.44    1.64
   3   9   7   10.24    2.91
  -3  -9  -7    7.54    2.11
  -3   9  -7    3.80    2.09
  -3   9  -7    9.67    1.48
   3   9   7    6.78    2.06
   3   9   7    7.96    2.71
   3   9   7    4.14    2.00
  -3   9  -8    1.67    0.59
   3   9   8   -2.23    2.28
   3   9   8   -3.09    1.73
   3   9   8    0.86    1.01
  -3  -9  -8   -0.48    0.97
  -3   9  -8    1.25    1.56
   3   9   8    0.57    1.55
   3  -9   8    4.07    2.00
   3   9   9   -2.17    2.15
  -3   9  -9    1.33    1.74
   3   9   9    0.81    1.46
   3  -9   9   -0.28    0.82
   3   9  10  320.03   18.96
  -3   9 -10  302.82   18.58
   3   9  10  314.32   19.72
   3   9  11   19.78    4.65
   3   9  11   19.16    4.76
  -3   9 -11   16.74    4.13
   3   9  12   -0.38    1.40
  -3   9 -12    4.36    2.71
   3   9  12    0.83    1.35
  -3   9 -13   10.87    3.60
   3   9  13   19.76    5.19
  -3  10  16   -5.58    3.76
  -3  10  15  134.17   16.96
   3  10 -15  160.44   13.29
  -3  10  14    1.13    2.71
   3  10 -14    1.26    1.47
  -3  10  14   -3.54    4.34
   3  10 -13    4.59    2.69
  -3  10  13    0.89    1.85
   3 -10 -13    2.97    1.98
  -3  10  13   -2.35    3.95
  -3  10  12    6.11    2.73
   3  10 -12    7.06    2.66
   3  10 -12    6.36    2.10
   3 -10 -12    8.37    3.18
  -3  10  11  272.02   22.01
   3 -10 -11  255.59   16.35
   3  10 -11  267.04   16.50
   3  10 -11  288.18   14.82
  -3  10  10    5.37    3.33
   3 -10 -10    9.52    2.93
   3  10 -10   13.08    2.93
   3 -10  -9    1.02    1.16
  -3  10   9    2.49    1.56
   3  10  -9    2.70    1.44
   3  10  -8    6.15    1.96
   3  10  -8    1.32    0.76
   3 -10  -8    4.82    2.39
  -3  10   8    8.67    2.81
  -3 -10   8   11.36    3.87
  -3  10   7  242.18   16.18
  -3 -10   7  253.43   17.98
   3 -10  -7  253.19   15.53
   3  10  -7  273.01   13.77
  -3  10   6   98.94    9.86
  -3 -10   6   97.43   10.66
   3 -10  -6   98.48    9.19
   3  10  -6  105.89    8.04
   3  10  -5   18.20    3.30
  -3 -10   5   16.82    4.33
  -3  10   5   18.01    4.09
   3  10  -5   23.85    3.99
   3 -10  -5   18.31    3.69
  -3  10   4    9.73    3.13
   3  10  -4    7.86    2.31
  -3 -10   4    6.12    2.40
  -3  10   4    6.87    1.38
  -3 -10   4   10.20    1.03
   3  10  -4   13.23    3.16
  -3  10   4    6.58    2.45
   3 -10  -4    6.02    2.50
   3  10  -3  386.79   17.99
  -3  10   3  398.31   21.07
  -3 -10   3  387.86   21.56
  -3  10   3  388.85   15.63
   3  10  -3  456.20   21.37
  -3 -10   3  408.25   12.25
   3 -10  -3  402.02   19.65
   3  10  -2   46.26    5.48
   3  10  -2   55.48    6.96
  -3 -10   2   47.37    6.74
  -3  10   2   53.36    5.16
  -3 -10   2   50.76    3.16
   3 -10  -2   51.01    6.30
  -3  10   2   57.14    6.81
  -3  10   1   89.55    8.23
   3  10  -1   84.83    7.57
   3 -10  -1   82.69    7.97
  -3 -10   1   75.27    8.36
  -3  10   1   80.24    6.79
  -3 -10   1   75.97    4.47
   3 -10   0    0.37    1.10
  -3  10   0    1.40    1.30
   3  10   0    2.00    1.54
  -3 -10   0    1.78    1.58
  -3  10   0    3.84    1.49
  -3 -10   0    0.93    0.52
   3 -10   1  354.69   18.27
  -3  10  -1  394.67   17.51
   3  10   1  400.35   18.98
  -3 -10  -1  389.78   19.79
  -3  10  -1  351.52   17.43
  -3 -10  -1  364.82   14.17
   3  10   2  109.36    9.36
  -3  10  -2  128.21    8.49
   3  10   2  112.10    6.31
  -3 -10  -2  116.85    9.82
  -3  10  -2  106.66    8.96
  -3  10  -2  113.47    4.56
  -3  10  -2  139.94    9.15
   3 -10   2  109.75    9.28
  -3 -10  -3  105.63    9.14
   3  10   3  121.42    9.86
  -3  10  -3  112.46    7.34
   3  10   3   90.90    6.22
  -3  10  -3  105.53    9.07
  -3  10  -3  102.93    4.69
   3 -10   3   99.53    8.91
  -3  10  -3  130.15    8.56
  -3  10  -4   51.98    5.20
  -3  10  -4   44.28    5.90
   3  10   4   54.22    6.70
  -3  10  -4   48.38    4.44
  -3 -10  -4   57.92    6.48
   3 -10   4   60.89    6.81
  -3  10  -4   46.35    3.29
   3  10   4   51.22    4.95
  -3  10  -5  327.75   12.83
   3  10   5  308.29   17.65
   3 -10   5  287.67   16.60
   3  10   5  273.04   14.29
  -3  10  -5  286.08   16.77
  -3  10  -5  339.68   14.73
  -3 -10  -5  320.86   16.59
   3  10   5  274.65   16.09
   3 -10   6    8.98    2.85
  -3  10  -6    8.67    1.67
   3  10   6    8.30    2.56
  -3  10  -6   10.85    2.33
   3  10   6    9.29    2.51
  -3 -10  -6    9.13    2.46
  -3  10  -6    9.98    3.04
   3  10   6    8.28    2.58
  -3  10  -7  151.07    7.17
  -3  10  -7  124.13   11.02
  -3 -10  -7  134.95    9.75
   3  10   7  125.22   11.32
  -3  10  -7  138.15    8.20
   3  10   7  112.70    9.70
   3  10   7  112.81   10.13
   3 -10   7  129.30   10.75
   3  10   8   25.85    5.09
  -3 -10  -8   28.43    4.16
  -3  10  -8   33.30    5.75
   3  10   8   28.93    5.12
   3 -10   8   21.31    4.18
  -3  10  -8   31.92    2.73
   3  10   9  205.80   15.23
  -3 -10  -9  219.12   12.00
   3  10   9  200.79   14.77
   3 -10   9  186.13   12.91
  -3  10  -9  209.22   15.04
  -3  10 -10    1.05    1.92
   3  10  10   -1.00    1.87
   3  10  10    2.60    2.04
   3  10  11   33.05    6.12
  -3  10 -11   34.89    6.16
   3  10  11   40.76    7.23
   3  10  12  108.10   11.43
  -3  10 -12   91.13   10.39
   3  10  12  107.56   12.06
  -3  10 -13   46.32    7.49
   3  10  13   53.96    8.89
  -3  11  15    9.87    4.61
  -3  11  14   98.10   14.60
  -3  11  14   70.43   12.31
   3  11 -14   80.78    9.37
   3  11 -13   34.10    5.98
  -3  11  13   35.98    8.85
  -3  11  13   36.35    8.06
   3 -11 -13   27.74    5.33
  -3  11  12   72.21   11.58
   3  11 -12   50.76    7.09
  -3  11  12   54.46    9.83
   3  11 -12   58.00    6.11
   3 -11 -12   52.00    7.19
   3 -11 -11   -0.09    1.58
   3  11 -11    1.06    1.73
  -3  11  11    3.18    3.16
   3  11 -11    2.55    1.51
  -3  11  10  218.07   19.25
   3 -11 -10  196.25   14.38
   3  11 -10  233.44   13.11
  -3 -11   9    8.13    1.64
  -3  11   9    6.23    3.26
   3 -11  -9    2.82    1.43
   3  11  -9    8.05    2.35
  -3  11   8   71.24    8.65
   3 -11  -8   75.28    8.50
  -3 -11   8   79.23   10.19
  -3 -11   8   95.84    5.40
  -3  11   8   86.05   11.11
   3  11  -8   84.05    7.43
   3  11  -7   18.30    3.38
   3  11  -7   19.83    3.34
   3 -11  -7   16.70    3.90
  -3 -11   7   16.27    4.74
  -3  11   7   19.70    4.98
  -3  11   6  421.69   24.78
  -3 -11   6  376.60   23.60
   3 -11  -6  399.81   21.48
   3  11  -6  427.53   19.75
  -3 -11   6  451.41   12.39
   3  11  -6  426.46   19.37
   3  11  -5   78.90    7.31
  -3 -11   5   75.91    9.53
  -3 -11   5   81.90    3.18
   3 -11  -5   69.02    7.95
  -3  11   5   90.05   10.13
   3  11  -5   80.42    7.84
   3  11  -4   33.83    4.74
  -3  11   4   25.92    5.07
  -3  11   4   34.38    3.42
  -3 -11   4   37.06    2.07
   3  11  -4   33.96    5.21
   3 -11  -4   33.22    5.30
  -3 -11   4   27.84    5.54
   3  11  -3   35.28    4.87
  -3  11   3   23.36    4.75
  -3  11   3   31.44    3.79
  -3 -11   3   29.56    2.10
  -3 -11   3   25.00    5.21
   3 -11  -3   24.09    4.54
  -3  11   2  576.37   26.49
   3  11  -2  626.57   25.27
  -3 -11   2  596.32   28.22
  -3 -11   2  602.40   17.93
  -3  11   2  560.36   22.56
   3 -11  -2  567.42   25.79
   3 -11  -1   65.50    7.58
   3  11  -1   62.80    6.93
  -3  11   1   63.78    7.14
  -3  11   1   58.51    6.11
  -3 -11   1   62.74    7.92
   3  11   0  127.23   10.11
  -3 -11   0  124.06   10.92
  -3  11   0  106.14    8.67
   3 -11   0  107.48    9.66
  -3  11   0  117.19    9.46
   3 -11   1    7.31    2.72
   3  11   1   10.78    3.25
  -3  11  -1   12.51    2.94
  -3 -11  -1   10.63    3.33
  -3  11  -1    8.88    2.65
   3  11   2  500.05   23.17
  -3  11  -2  500.93   19.95
  -3  11  -2  437.56   21.12
  -3 -11  -2  493.89   23.18
  -3  11  -2  454.77   13.28
   3 -11   2  447.73   22.26
   3  11   3  445.50   21.42
  -3  11  -3  418.55   16.72
  -3  11  -3  339.30   18.55
  -3 -11  -3  406.55   20.18
   3 -11   3  377.95   19.80
  -3  11  -3  343.74   11.15
   3  11   3  352.99   14.52
   3  11   4   81.16    8.68
  -3  11  -4   72.12    5.84
  -3  11  -4   64.81    7.49
  -3 -11  -4   80.75    8.12
   3 -11   4   69.58    7.87
   3  11   4   71.47    6.01
   3  11   5    3.20    1.39
  -3  11  -5    3.38    1.30
  -3 -11  -5    2.72    1.96
  -3  11  -5    4.65    2.22
   3  11   5    5.86    2.70
  -3  11  -5    1.74    0.98
   3  11   5    2.45    1.49
   3 -11   5    5.30    2.28
  -3  11  -6  323.23   18.80
  -3  11  -6  373.67   14.30
   3  11   6  337.94   19.97
  -3  11  -6  353.64   15.46
  -3 -11  -6  340.79   17.67
   3 -11   6  329.70   19.01
   3  11   6  293.74   16.07
   3  11   6  271.48   16.91
  -3 -11  -7   22.59    4.06
  -3  11  -7   31.94    3.37
   3  11   7   26.70    5.30
  -3  11  -7   22.92    4.93
   3  11   7   25.18    4.49
   3 -11   7   28.98    5.01
  -3  11  -8    6.28    1.34
   3  11   8    1.02    1.43
   3  11   8    3.53    1.56
  -3 -11  -8    8.73    2.33
  -3  11  -8    2.81    1.85
   3 -11   8    2.68    1.23
   3  11   9    3.01    2.40
  -3  11  -9    1.55    1.97
   3  11   9   -1.02    2.15
  -3 -11  -9    0.62    0.76
   3  11  10  252.38   18.08
   3  11  10  246.43   17.50
  -3  11 -10  236.90   17.02
   3  11  11   53.58    8.15
  -3  11 -11   38.46    6.66
   3  11  11   37.64    6.76
   3  11  12    3.92    2.19
  -3  11 -12    0.17    2.06
   3  11  12   -1.48    2.71
  -3  12  14   11.24    5.34
  -3  12  14    9.47    4.55
   3  12 -13    1.66    2.19
   3 -12 -13    0.74    1.66
  -3  12  13    0.32    2.79
  -3  12  13   -4.06    4.05
  -3  12  12   58.79   10.85
   3 -12 -12   56.24    7.79
   3  12 -12   52.47    7.49
  -3  12  12   69.05   11.16
  -3  12  11  214.94   20.08
   3  12 -11  208.34   15.00
  -3  12  11  195.21   18.41
   3 -12 -11  198.29   15.07
   3  12 -11  213.83   12.95
  -3  12  10    2.03    2.79
   3 -12 -10    3.20    2.13
   3  12 -10    5.78    2.22
  -3  12   9   21.74    6.00
   3 -12  -9   21.55    4.71
   3  12  -9   23.52    4.08
   3 -12  -8   76.66    8.91
  -3  12   8   89.25   11.41
   3  12  -8   78.73    7.35
  -3  12   7  330.42   22.20
   3 -12  -7  288.44   18.12
  -3 -12   7  316.25   21.71
   3  12  -7  310.66   15.58
   3  12  -7  282.12   15.42
  -3  12   6  147.53   13.85
   3  12  -6  128.93    9.78
   3 -12  -6  126.26   11.41
  -3 -12   6  123.20   12.78
   3  12  -5    8.88    2.81
   3 -12  -5    8.87    2.78
  -3  12   5   10.33    3.46
  -3 -12   5    9.37    3.66
  -3  12   4  302.74   19.28
   3 -12  -4  265.34   16.90
  -3 -12   4  273.29   19.15
  -3  12   4  264.77   11.87
   3  12  -4  280.64   15.60
  -3  12   3  714.56   31.20
   3  12  -3  687.07   27.70
  -3  12   3  657.08   24.28
  -3 -12   3  651.13   31.56
   3 -12  -3  635.79   28.99
   3  12  -2   44.77    6.02
  -3  12   2   52.77    7.02
   3 -12  -2   40.06    6.23
  -3  12   2   48.16    5.47
  -3 -12   2   46.28    7.27
   3  12  -1   96.41    9.07
  -3  12   1   88.27    7.88
  -3 -12   1   84.05    9.55
  -3  12   1  102.57    9.42
   3 -12  -1   86.55    9.11
  -3  12   0   41.50    5.73
   3  12   0   48.44    6.47
  -3  12   0   46.72    5.91
  -3 -12   0   48.46    7.07
   3 -12   0   44.99    6.44
   3  12   1  457.85   22.63
  -3  12  -1  447.61   20.01
  -3  12  -1  379.86   19.68
  -3  12  -1  419.64   12.08
  -3 -12  -1  450.30   23.08
   3 -12   1  406.49   21.80
   3  12   2   78.48    8.69
  -3  12  -2   94.40    7.74
  -3  12  -2   83.54    8.35
  -3 -12  -2   79.33    8.79
  -3  12  -2   76.09    3.01
   3 -12   2   84.23    9.05
   3  12   3   94.23    6.40
   3  12   3  104.43   10.23
  -3  12  -3  103.15    7.78
  -3  12  -3   91.07    8.95
  -3 -12  -3  105.40    9.83
   3 -12   3   93.44    9.57
   3  12   4  151.39   12.68
  -3  12  -4  159.29    9.41
   3 -12   4  142.92   12.30
   3  12   4  123.04    8.33
  -3  12  -4  142.63   11.69
  -3 -12  -4  154.96   12.02
   3  12   5  317.28   15.96
  -3  12  -5  396.51   15.82
   3  12   5  373.25   21.51
  -3 -12  -5  365.23   19.31
  -3  12  -5  318.85   19.05
   3 -12   5  325.75   19.81
  -3  12  -6    4.66    1.40
   3  12   6    6.48    2.99
  -3 -12  -6    0.61    1.55
   3  12   6    3.43    1.72
  -3  12  -6    4.04    2.60
   3 -12   6    2.46    1.98
  -3  12  -7  204.08    9.91
   3  12   7  192.57   15.33
  -3  12  -7  164.74   13.50
  -3 -12  -7  169.65   12.00
   3 -12   7  154.51   13.35
   3  12   7  144.89   11.38
  -3 -12  -8  118.14    9.37
   3  12   8  111.81   11.70
   3  12   8  107.22   10.04
   3 -12   8  100.70   10.45
  -3  12  -8  107.03   10.89
   3  12   9   80.62   10.17
   3  12   9   82.82    9.32
  -3  12  -9   91.06   10.17
  -3 -12  -9   90.99    7.91
   3  12  10   10.36    3.45
  -3  12 -10    6.54    3.04
   3  12  10    3.95    1.58
   3  12  11  152.38   14.24
  -3  12 -11  171.20   14.74
   3  12  11  177.33   15.89
   3  12  12  108.48   12.70
   3  12  12  108.48   12.30
  -3  13  13  259.82   23.63
  -3  13  13  218.87   21.58
   3 -13 -13  192.97   15.51
   3  13 -12  103.41   10.80
  -3  13  12  106.44   14.61
  -3  13  12   91.76   13.03
   3 -13 -12   81.17    9.79
  -3  13  11   11.55    4.54
   3 -13 -11   10.41    3.58
   3  13 -11   11.67    3.75
  -3  13  11    6.64    3.22
   3  13 -11    7.41    2.40
  -3  13  10   56.70    9.40
   3 -13 -10   75.01    9.20
   3  13 -10   84.15    7.83
  -3  13  10   78.81   11.75
   3 -13  -9  103.97   10.85
  -3  13   9  121.55   14.14
   3  13  -9  116.75    9.51
  -3  13   8  134.62   14.58
   3 -13  -8  126.14   12.00
   3  13  -8  138.99   10.47
   3  13  -7    2.33    1.47
  -3  13   7    0.22    1.92
  -3 -13   7    0.02    1.66
   3 -13  -7    2.55    1.96
   3  13  -6   98.69    8.81
   3 -13  -6   90.52   10.01
  -3 -13   6   90.41   11.14
  -3  13   6  101.71   11.84
   3  13  -5  234.68   14.29
   3 -13  -5  211.55   15.57
  -3  13   5  209.32    8.78
  -3 -13   5  231.62   18.18
  -3  13   5  225.98   17.44
  -3 -13   4  136.94   13.39
  -3  13   4  122.16    7.71
   3 -13  -4  112.38   11.05
   3  13  -4  128.17   10.47
  -3  13   4  130.57   12.54
   3  13  -3  179.92   12.88
  -3  13   3  173.67   14.07
  -3 -13   3  176.42   15.17
  -3  13   3  174.56   10.66
   3 -13  -3  168.94   13.61
  -3  13   2  146.68   10.26
   3  13  -2  151.51   11.94
  -3 -13   2  144.64   13.46
   3 -13  -2  135.38   12.09
  -3  13   2  162.97   13.05
   3  13  -1  253.50   16.11
  -3  13   1  255.90   16.04
  -3  13   1  217.66   13.69
   3 -13  -1  220.88   15.92
  -3 -13   1  238.68   17.13
  -3 -13   0   34.01    6.03
  -3  13   0   30.14    4.89
   3  13   0   32.12    5.63
   3 -13   0   26.82    5.32
  -3  13   0   29.99    5.04
  -3  13  -1   26.30    4.43
  -3  13  -1   25.42    1.40
  -3  13  -1   20.10    4.06
   3  13   1   37.68    6.28
   3 -13   1   27.28    5.43
  -3 -13  -1   30.05    5.79
   3 -13   2  367.20   21.58
   3  13   2  424.09   22.87
  -3  13  -2  422.23   19.10
  -3 -13  -2  388.45   21.69
   3  13   3  232.68   16.75
  -3 -13  -3  239.89   15.95
   3  13   3  225.13   10.71
  -3  13  -3  237.08   13.06
   3 -13   3  203.45   15.56
  -3  13  -3  202.56   14.45
   3  13   4   26.01    5.64
  -3  13  -4   19.63    3.33
   3  13   4   17.17    2.94
  -3 -13  -4   21.50    4.66
  -3  13  -4    9.28    3.17
   3 -13   4   14.00    4.12
   3  13   5  109.06    8.44
   3 -13   5  113.58   11.64
  -3  13  -5  137.58    8.96
   3  13   5  135.22   12.90
  -3 -13  -5  138.37   11.52
  -3  13  -5  102.52   10.47
   3 -13   6  382.22   23.13
  -3 -13  -6  418.07   21.30
  -3  13  -6  484.36   18.52
   3  13   6  439.58   25.05
   3  13   6  346.43   18.35
  -3  13  -6  404.59   22.61
  -3  13  -7  115.36    7.58
   3  13   7  106.77   11.89
   3 -13   7   80.32    9.84
  -3  13  -7   95.70   10.37
  -3 -13  -7   94.91    8.99
   3  13   7   74.42    7.98
   3  13   8    2.68    2.29
   3  13   8    3.14    1.89
  -3 -13  -8    4.64    2.12
  -3  13  -8    0.78    1.39
   3 -13   8   -1.71    1.72
   3  13   9   23.16    5.76
  -3  13  -9   19.50    4.88
   3  13   9   17.86    4.26
   3  13  10  216.50   16.52
   3  13  10  253.85   19.65
  -3  13 -10  227.80   17.37
   3  13  11   58.00    9.39
   3  13  11   65.83    9.18
  -3  13 -11   63.60    9.06
   3  13  12   11.77    4.53
   3  13  12   15.45    4.71
  -3  14  13   -1.58    2.52
   3 -14 -12  218.19   17.01
  -3  14  12  279.17   24.37
  -3  14  12  229.04   21.24
  -3  14  11   89.04   12.99
   3  14 -11   62.51    8.46
   3 -14 -11   51.61    7.93
  -3  14  11   55.87    9.84
   3  14 -11   78.52    7.81
  -3  14  10   43.53    8.77
   3  14 -10   48.77    7.21
   3 -14 -10   43.36    7.18
  -3  14  10   39.17    7.73
   3  14 -10   48.69    6.14
   3  14  -9    7.31    2.50
  -3  14   9   10.45    3.89
  -3  14   9   -1.21    2.11
   3 -14  -9    8.81    3.46
  -3  14   8  148.89   15.76
   3 -14  -8  150.46   13.51
  -3  14   8  113.15   12.00
   3  14  -8  153.45   11.41
  -3  14   7  198.87   17.71
   3 -14  -7  194.03   15.47
   3  14  -7  170.79   12.45
   3  14  -6   87.08    8.60
   3 -14  -6   81.84    9.74
  -3  14   6   93.06   11.54
  -3 -14   6   80.15   11.12
  -3  14   5   20.26    5.14
  -3 -14   5   25.50    5.90
   3  14  -5   16.02    3.81
   3 -14  -5   18.64    4.76
   3  14  -4  627.03   27.37
  -3  14   4  556.17   21.48
  -3  14   4  641.46   31.24
   3 -14  -4  567.69   28.75
  -3 -14   4  627.67   32.33
   3  14  -3  216.79   14.89
  -3  14   3  215.88   16.20
   3 -14  -3  195.98   15.46
  -3  14   3  193.21   11.77
  -3 -14   3  211.99   17.18
   3  14  -2    7.76    2.82
   3 -14  -2    8.11    2.94
  -3  14   2    8.76    3.30
  -3  14   2    8.31    2.46
  -3 -14   2    6.58    3.10
   3  14  -1    4.54    2.47
  -3  14   1    4.11    1.51
  -3 -14   1    3.46    2.26
  -3  14   1    2.70    1.64
   3 -14  -1    3.34    2.09
  -3  14   0  184.85   13.10
   3  14   0  231.68   16.26
  -3  14   0  209.56   14.08
  -3 -14   0  207.47   16.09
   3 -14   0  202.55   15.59
  -3  14   0  170.91    7.10
   3  14   1  221.67   16.33
  -3  14  -1  217.32   13.88
  -3  14  -1  174.90   13.24
  -3 -14  -1  210.46   15.92
   3 -14   1  174.90   14.88
  -3  14  -2   29.21    4.70
   3  14   2   26.52    5.46
  -3  14  -2   29.88    5.32
  -3 -14  -2   25.59    5.47
   3 -14   2   26.62    5.65
   3  14   3   27.60    5.84
  -3  14  -3   16.75    4.14
   3 -14   3   21.91    5.06
  -3  14  -3   27.78    4.32
  -3 -14  -3   25.52    5.33
   3 -14   4  420.49   24.91
   3  14   4  475.72   26.66
  -3  14  -4  519.80   20.80
   3  14   4  422.87   17.81
  -3 -14  -4  471.47   24.06
  -3  14  -4  376.04   22.23
  -3  14  -5   65.96    6.40
   3  14   5   73.83    9.93
  -3  14  -5   60.54    8.06
   3 -14   5   60.81    8.78
  -3 -14  -5   70.27    8.32
   3  14   5   60.03    6.05
   3  14   6    1.00    2.07
   3  14   6    2.87    1.36
  -3  14  -6   -0.28    2.08
   3 -14   6    1.73    1.39
  -3 -14  -6    0.05    1.70
  -3  14  -6    4.06    1.71
   3  14   7   67.88    9.79
   3  14   7   47.07    6.30
  -3 -14  -7   61.09    7.34
  -3  14  -7   66.02    8.91
   3 -14   7   55.26    8.39
  -3  14  -8  153.37   13.89
   3  14   8  138.52   11.77
  -3  14  -9   43.54    7.43
   3  14   9   37.85    6.43
   3  14  10    8.44    3.82
   3  14  10    3.69    2.16
  -3  14 -10    3.51    2.70
   3  14  11   74.80   10.04
   3  14  11   74.81   11.01
   3  14  12  144.98   15.95
   3 -15 -12    7.24    3.22
  -3  15  12    1.84    2.12
   3 -15 -11   42.38    7.26
  -3  15  11   44.78    8.62
  -3  15  11   57.31   10.41
   3 -15 -10    6.86    2.83
   3  15 -10    8.34    2.93
  -3  15  10    2.03    2.20
   3  15 -10    5.57    2.11
   3 -15  -9  183.70   15.74
  -3  15   9  161.91   15.33
  -3  15   9  194.68   18.75
   3  15  -9  176.73   12.78
   3  15  -8   14.20    3.66
  -3  15   8   12.82    4.56
   3 -15  -8   10.10    3.64
  -3  15   8    9.51    3.54
   3  15  -7   29.73    5.22
   3 -15  -7   30.22    6.25
  -3  15   7   32.79    6.00
  -3  15   7   39.63    7.92
   3  15  -6   17.36    3.99
  -3  15   6   19.12    5.75
   3 -15  -6   13.08    4.17
  -3  15   6    8.22    2.69
   3  15  -5  608.61   27.36
   3 -15  -5  576.21   29.55
  -3  15   5  603.05   31.93
  -3 -15   5  631.79   33.83
  -3  15   5  503.20   24.43
   3  15  -4   11.30    3.46
  -3  15   4   17.75    5.05
   3 -15  -4    7.85    3.22
  -3  15   4    7.04    2.21
  -3 -15   4   15.73    4.75
  -3  15   3  156.22   10.04
   3  15  -3  189.67   14.37
  -3  15   3  181.00   15.14
   3 -15  -3  164.62   14.50
  -3  15   3  171.31   11.18
  -3 -15   3  184.21   16.46
   3  15  -2   70.52    8.81
  -3  15   2   75.04    9.19
   3 -15  -2   65.01    8.99
  -3  15   2   60.36    5.20
  -3 -15   2   71.27    9.75
  -3  15   2   69.82    7.34
   3  15  -1  213.08   16.06
  -3  15   1  193.21   14.67
  -3  15   1  180.55   13.05
   3 -15  -1  177.29   15.38
  -3 -15   1  200.91   16.50
   3  15   0   18.62    5.04
  -3 -15   0   15.87    4.62
   3 -15   0   13.30    4.31
  -3  15   0   13.57    3.74
  -3  15   0   13.91    3.70
   3  15   1   91.93   10.76
  -3  15  -1   79.00    8.31
   3 -15   1   78.04   10.02
  -3  15  -1   70.09    8.31
  -3 -15  -1   76.77    9.64
   3  15   2  100.20   11.49
  -3  15  -2  100.08    9.10
   3 -15   2   87.15   10.67
  -3 -15  -2   84.72    9.88
  -3  15  -2   82.54    9.34
   3  15   3  294.01   20.83
  -3  15  -3  290.01   15.85
  -3  15  -3  230.97   16.73
   3 -15   3  250.50   18.93
  -3 -15  -3  268.19   18.17
   3  15   4   13.27    4.09
  -3  15  -4   14.79    3.12
  -3 -15  -4   10.56    3.51
  -3  15  -4   10.36    3.60
   3 -15   4   10.86    4.09
   3 -15   5  220.73   18.03
  -3  15  -5  199.12   15.99
  -3  15  -5  249.89   14.02
   3  15   5  236.44   19.18
  -3 -15  -5  231.94   16.22
   3  15   5  206.49   12.10
   3  15   6   57.14    9.21
  -3 -15  -6   45.05    6.60
  -3  15  -6   35.65    6.90
   3 -15   6   31.75    6.61
   3  15   6   35.87    5.04
  -3  15  -6   50.98    5.81
   3  15   7   55.67    9.23
   3  15   7   39.32    5.68
   3 -15   7   37.42    7.27
  -3  15  -7   42.92    7.18
  -3  15  -8   32.69    6.62
   3  15   8   22.55    4.61
   3  15   9   54.77    9.58
  -3  15  -9   57.58    8.73
   3  15   9   46.26    7.04
   3  15  10    3.83    2.95
   3  15  10    2.95    2.29
   3  15  11   77.93    9.99
  -3  16  12  130.43   15.76
  -3  16  11   -5.82    3.29
   3 -16 -10   44.55    7.61
  -3  16  10   33.07    7.09
   3  16 -10   36.15    5.75
   3  16  -9    3.02    2.25
  -3  16   9   -0.02    2.55
   3 -16  -9    1.56    2.63
  -3  16   9   -0.68    1.94
  -3  16   8  233.62   20.50
   3 -16  -8  198.28   16.73
  -3  16   8  173.32   15.11
   3  16  -8  208.89   14.59
   3  16  -7   16.62    3.91
  -3  16   7   17.40    5.64
   3 -16  -7   13.60    4.74
  -3  16   7   13.90    3.82
   3  16  -6   75.19    8.66
  -3  16   6   67.56   10.23
  -3  16   6   62.04    7.55
   3 -16  -6   68.38    9.53
  -3  16   5   -0.31    0.88
   3  16  -5   -1.65    2.51
   3 -16  -5   -2.69    3.46
  -3  16   5    5.75    3.65
   3  16  -4  353.95   21.19
   3 -16  -4  360.27   23.19
  -3  16   4  381.29   24.24
  -3  16   3    0.21    1.64
   3  16  -3   -1.17    2.05
   3 -16  -3   -3.09    2.79
  -3 -16   3   -0.08    2.72
   3  16  -2    5.35    2.49
  -3  16   2   11.99    3.67
  -3 -16   2   15.21    4.65
  -3  16   2    6.58    2.18
   3 -16  -2    5.27    2.57
   3  16  -1   11.36    3.98
  -3  16   1   11.81    3.69
  -3  16   1    5.03    2.19
   3 -16  -1    3.66    2.25
  -3 -16   1   13.98    4.68
   3  16   0  369.89   23.08
  -3  16   0  317.30   19.36
   3 -16   0  304.11   21.40
  -3  16   0  293.43   18.37
  -3 -16   0  317.42   21.63
  -3 -16  -1    0.82    2.22
   3  16   1    3.27    1.70
  -3  16  -1    1.36    1.66
  -3  16  -1   -0.07    1.49
   3 -16   1    0.28    1.36
  -3 -16  -2   19.27    4.85
  -3  16  -2   21.28    4.36
  -3  16  -2   17.55    4.37
   3 -16   2   12.54    4.01
   3  16   2   19.54    5.59
   3  16   3    4.24    3.16
  -3  16  -3   -0.43    1.47
  -3 -16  -3    0.97    1.54
  -3  16  -3    2.21    1.72
   3 -16   3    0.65    1.89
   3  16   4  345.42   24.12
  -3  16  -4  379.75   18.67
   3 -16   4  278.63   21.40
  -3  16  -4  260.92   18.90
  -3 -16  -4  302.20   19.92
   3  16   5    0.88    0.67
  -3  16  -5    3.07    1.67
   3  16   5    2.92    2.42
  -3  16  -5    0.58    1.29
   3 -16   5    0.33    1.55
   3  16   6    0.23    1.50
  -3  16  -6    1.60    1.28
   3  16   6    1.84    1.96
   3 -16   6    0.04    1.66
  -3  16  -6    0.25    1.71
   3  16   7    5.54    4.16
   3  16   7    1.57    1.47
  -3  16  -7    0.90    1.82
   3  16   8   79.29   11.94
  -3  16  -8   74.53   10.27
   3  16   8   73.39    8.34
   3  16   9    1.34    1.12
   3  16   9    2.39    2.88
   3  16  10    8.61    3.05
   3  17  -9  182.96   14.01
   3  17  -8    1.96    1.71
   3 -17  -8    0.21    1.45
  -3  17   8    1.19    2.32
   3  17  -7   15.13    4.17
   3 -17  -7   17.96    5.04
  -3  17   7   19.53    5.94
   3  17  -6   -2.07    2.75
  -3  17   6    0.72    2.30
   3 -17  -6    4.49    2.73
   3  17  -5  375.03   22.18
   3 -17  -5  345.47   23.52
  -3  17   5  363.07   24.90
   3  17  -4    0.25    1.68
  -3  17   4    3.27    2.79
   3 -17  -4    0.24    2.14
   3  17  -3   35.80    6.60
  -3  17   3   29.66    6.49
   3 -17  -3   31.50    6.75
   3  17  -2   22.23    5.09
   3 -17  -2    9.59    3.47
  -3  17   2   20.31    5.07
   3  17  -1  198.33   16.65
  -3  17   1  169.85   14.46
   3 -17  -1  154.50   15.19
  -3  17   1  143.23   12.21
   3  17   0   -0.35    2.84
  -3  17   0    0.31    1.29
   3 -17   0    4.75    3.27
  -3  17   0   -0.03    1.90
   3 -17   1   19.02    5.26
  -3  17  -1   17.02    4.39
  -3  17  -1   27.94    5.49
   3  17   2    5.65    3.46
  -3  17  -2    4.48    2.28
  -3  17  -2    3.51    2.08
   3 -17   2    1.37    2.01
   3  17   3  193.00   18.02
  -3  17  -3  192.78   13.75
   3 -17   3  160.66   16.06
  -3  17  -3  151.35   14.07
   3  17   4   -1.48    2.96
  -3  17  -4    1.54    1.49
  -3  17  -4    1.62    2.08
   3 -17   4   -3.38    1.91
  -3  17  -5  124.98   10.57
   3  17   5  125.78   14.80
   3 -17   5   89.08   11.84
  -3  17  -5   87.46   10.92
   3  17   6   11.78    5.02
   3 -17   6   10.34    3.51
  -3  17  -6   12.11    4.05
   3  17   7   67.75   11.05
  -3  17  -7   59.06    9.06
   3  18  -9   -0.92    1.44
   3  18  -8   52.54    7.70
   3  18  -7   12.23    3.69
   3 -18  -6   42.91    8.19
   3  18  -6   52.82    7.88
  -3  18   6   59.86    9.74
   3  18  -5    6.15    3.23
  -3  18   5    7.52    3.48
   3 -18  -5    4.71    2.66
   3  18  -4  183.40   15.81
  -3  18   4  173.46   16.66
   3 -18  -4  152.13   15.44
   3  18  -3   16.50    4.80
   3 -18  -3   19.73    5.48
  -3  18   3   21.51    5.99
  -3  18   2   11.29    3.88
   3  18  -2   11.91    3.98
   3 -18  -2    0.99    2.00
   3  18  -1   -4.44    3.54
  -3  18   1   -5.25    3.31
   3 -18  -1    0.16    2.26
  -3  18   0  216.61   16.62
   3 -18   0  186.05   17.53
   3  18   1   18.65    5.64
  -3  18  -1   19.35    4.89
  -3  18  -1   14.15    4.17
   3 -18   1    9.34    4.20
   3  18   2   58.56   10.12
  -3  18  -2   42.56    6.78
  -3  18  -2   40.64    7.15
   3 -18   2   42.20    8.28
   3 -18   3    3.23    3.06
   3  18   3   -3.82    3.88
  -3  18  -3   -1.31    1.54
  -3  18  -3    1.94    2.35
   3  18   4  335.86   25.46
  -3  18  -4  310.07   18.60
   3 -18   4  234.54   20.80
  -3  18  -4  257.98   19.69
   3 -18   5    5.85    3.26
  -3  18  -5    8.55    3.17
  -3  18  -6    1.25    2.33
   3  19  -7   -0.72    1.53
   3  19  -6    2.13    1.36
   3  19  -5  228.92   18.33
   3  19  -4   14.86    4.53
   3  19  -3    8.38    3.54
  -3  19   3   12.95    4.61
   3 -19  -3    6.35    3.05
   3  19  -2    3.41    2.36
  -3  19   2   -0.26    1.88
   3 -19  -2   -2.91    2.82
  -3  19   1  124.58   13.25
   3  19  -1  126.68   14.42
   3 -19  -1  109.69   13.40
  -3  19   0    6.26    2.77
   3  19   0    8.23    4.16
   3 -19   0    3.70    3.26
   3  19   1    7.12    3.95
  -3  19  -1   13.18    3.92
   3 -19   1   16.64    5.63
  -3  19  -2   44.11    7.21
   3 -19   2   32.83    7.67
  -3  19  -2   28.80    6.20
  -3  19  -3  152.67   13.30
  -3  19  -3  140.67   14.17
   3 -19   3  146.88   16.39
  -3  19  -4   11.58    3.68
   3 -19   4    7.93    3.91
  -3  19  -4   16.54    4.92
   3 -19   5   47.23    9.23
  -3  19  -5   43.49    8.33
  -3  20   0  166.78   15.49
  -3  20  -1   66.03    9.33
  -3  20  -2   28.24    5.92
   3 -20   2   23.32    6.45
  -3  20  -3    2.80    1.74
   3 -20   3   -0.72    1.90
  -4   0  17   -3.53    3.51
   4   0 -17   -0.37    1.59
   4   0 -16    5.03    2.34
   4   0 -16    4.34    1.60
   4   0 -15    0.15    1.29
   4   0 -15   -1.52    1.47
   4   0 -14  294.00   16.08
   4   0 -14  304.50   14.55
   4   0 -13   -0.36    1.20
   4   0 -13    0.39    1.08
   4   0 -12   43.68    5.19
   4   0 -12   46.83    4.69
   4   0 -12   42.23    3.30
   4   0 -11   -0.59    0.84
  -4   0  11    1.59    0.76
   4   0 -11    1.33    0.83
   4   0 -11    0.68    0.50
   4   0 -10  282.70   13.43
  -4   0  10  270.55   11.74
   4   0 -10  257.75   10.36
  -4   0  10  264.89   16.39
   4   0  -9    0.55    0.79
   4   0  -9    0.62    0.52
  -4   0   9    0.12    0.50
  -4   0   9    1.70    1.17
   4   0  -8   37.44    3.23
  -4   0   8   37.99    3.98
  -4   0   8   34.64    4.95
   4   0  -7    0.24    0.48
  -4   0   7   -0.80    1.04
  -4   0   7   -0.77    1.30
  -4   0   6 1165.97   35.92
  -4   0   6 1129.03   37.82
   4   0  -6 1146.91   33.04
   4   0  -5    0.59    0.61
  -4   0   5   -0.16    0.87
  -4   0   4   -0.82    0.90
   4   0  -4    0.23    0.53
  -4   0   3   -0.53    0.92
   4   0  -3    0.38    0.58
   4   0  -2  190.99    8.83
   4   0  -2  194.14    9.40
   4   0  -1   -0.37    0.84
   4   0  -1   -0.81    1.09
   4   0   0    5.94    1.27
   4   0   0    7.00    1.71
  -4   0   0    5.54    1.21
  -4   0  -1    0.62    0.46
   4   0   1    0.16    0.62
   4   0   1   -0.12    0.71
  -4   0  -2  881.70   24.96
  -4   0  -2  850.99   24.73
   4   0   2  823.17   29.75
   4   0   2  858.53   25.63
  -4   0  -3   -0.12    0.38
   4   0   3    0.22    0.42
  -4   0  -3   -0.62    0.78
   4   0   3   -0.02    0.48
  -4   0  -3   -0.22    0.38
   4   0   4  272.26   10.15
  -4   0  -4  271.09    8.79
   4   0   4  275.28   14.88
  -4   0  -4  287.45   11.25
   4   0   4  248.35    9.70
  -4   0  -4  301.05   12.73
   4   0   5    1.58    0.75
  -4   0  -5    0.82    0.40
  -4   0  -5   -0.07    0.91
  -4   0  -5    0.26    0.56
   4   0   5   -1.04    0.99
   4   0   5    0.67    0.47
   4   0   6  275.67   12.21
  -4   0  -6  275.97   14.70
  -4   0  -6  276.91   12.23
   4   0   6  266.81   16.00
  -4   0  -6  261.02   12.25
   4   0   6  244.14    8.85
  -4   0  -7   -1.18    0.94
   4   0   7    0.74    0.87
   4   0   7   -0.05    0.18
  -4   0  -7    0.10    0.94
  -4   0  -8    4.35    1.39
   4   0   8    4.07    1.63
  -4   0  -8    5.25    2.16
   4   0   9   -0.13    1.03
  -4   0  -9   -0.38    0.53
  -4   0  -9   -1.06    1.27
  -4   0 -10  269.24   12.91
   4   0  10  314.86   16.28
  -4   0 -10  469.43   20.98
   4   0  10  514.97   20.82
  -4   0 -11    0.57    0.76
   4   0  11    0.55    0.86
   4   0  11    2.08    1.67
  -4   0 -11   -1.56    1.23
   4   0  12   20.51    4.48
  -4   0 -12   27.23    5.11
   4   0  13   -1.14    1.91
  -4   0 -13    0.93    1.44
   4   0  14  185.76   14.90
  -4   0 -14  133.70   12.25
   4   0  15   -0.77    2.48
  -4   0 -15   -1.79    2.30
   4  -1 -17   46.57    6.49
   4   1 -17   36.13    5.71
  -4   1  17   50.13   10.48
  -4  -1  17   55.99   10.55
   4   1 -16    0.24    1.03
   4  -1 -16   -1.87    2.12
   4   1 -15  203.96   13.19
   4  -1 -15  203.39   13.34
   4   1 -15  191.35   11.82
   4  -1 -15  199.38   11.30
   4  -1 -14   13.62    3.24
   4   1 -14   12.31    2.88
   4  -1 -14   13.66    2.62
   4   1 -14   16.21    3.10
   4   1 -13  100.70    8.36
   4  -1 -13  100.74    8.49
   4   1 -13   96.95    7.50
   4  -1 -13  101.84    7.07
   4  -1 -13   98.81    5.78
   4   1 -12   11.84    2.74
   4  -1 -12   16.01    3.19
   4   1 -12   13.75    2.60
   4  -1 -12   14.93    2.43
   4  -1 -12   12.06    1.89
   4   1 -12    9.95    1.28
   4   1 -11  166.43   10.06
   4  -1 -11  145.67    9.60
   4   1 -11  144.12    8.67
  -4  -1  11  158.26    8.37
  -4   1  11  138.56    5.70
   4   1 -11  148.03    6.40
   4  -1 -11  139.80    7.47
  -4   1  11  159.75    9.35
   4  -1 -10    7.69    1.64
   4   1 -10    9.06    1.37
   4  -1 -10   10.79    2.38
  -4   1  10    9.94    2.09
  -4  -1  10    8.52    1.87
  -4   1  10    7.80    2.72
  -4  -1  10    7.28    2.15
  -4   1  10    6.79    1.50
   4  -1  -9   72.72    6.02
   4   1  -9   65.84    4.14
  -4   1   9   67.76    5.60
  -4   1   9   66.19    5.10
  -4  -1   9   66.07    5.74
  -4   1   9   82.85    8.41
  -4  -1   9   74.21    7.40
   4  -1  -9   69.48    4.83
   4   1  -8    1.45    0.72
  -4   1   8    0.99    0.81
  -4  -1   8    1.02    0.85
   4  -1  -8    2.48    0.91
  -4   1   8    4.31    1.44
  -4   1   8    4.72    1.62
   4   1  -8    2.56    0.79
  -4  -1   8    3.52    1.55
  -4   1   7  288.14   12.47
   4   1  -7  263.93   11.09
  -4   1   7  274.39   12.49
   4  -1  -7  289.60   11.25
  -4  -1   7  261.47   12.78
  -4   1   7  281.29   15.34
   4   1  -7  276.31   10.39
  -4  -1   7  270.31   14.20
  -4   1   6    1.71    0.86
   4  -1  -6    0.74    0.50
   4   1  -6    1.66    0.64
  -4  -1   6    1.70    0.73
   4   1  -6    2.24    0.82
  -4   1   6   -0.07    0.77
  -4   1   6    0.78    0.83
  -4  -1   6   -0.48    1.27
   4   1  -5  366.03   14.29
  -4   1   5  379.37   15.86
  -4  -1   5  384.15   15.89
  -4   1   5  380.15   14.88
   4   1  -5  381.13   13.58
   4   1  -5  397.56   15.94
   4  -1  -5  379.25   13.90
  -4  -1   5  400.95   16.48
  -4   1   4   12.13    2.05
   4   1  -4   13.98    1.97
  -4   1   4   15.71    2.77
  -4  -1   4   14.07    2.57
   4   1  -4   12.91    2.06
   4  -1  -4   12.41    1.88
   4   1  -4   12.21    2.29
   4   1  -3   40.33    3.53
  -4   1   3   39.72    4.25
   4  -1  -3   42.44    3.64
  -4  -1   3   54.47    4.89
   4   1  -3   41.68    3.89
   4   1  -3   41.47    4.11
  -4   1   3   44.50    3.96
   4  -1  -2   59.33    4.45
   4   1  -2   63.41    4.90
   4   1  -2   61.25    4.94
   4  -1  -1  568.15   18.94
   4   1  -1  558.28   19.93
   4   1  -1  560.03   19.02
   4  -1  -1  519.83   19.32
   4  -1   0   55.44    4.41
   4   1   0   57.16    5.01
  -4   1   0   58.30    4.23
   4  -1   0   52.32    4.77
   4   1   0   62.99    4.52
  -4  -1  -1  462.44   15.59
   4  -1   1  471.27   17.03
   4   1   1  496.05   16.37
   4  -1   1  459.91   18.53
   4   1   1  486.07   19.29
  -4   1  -1  464.73   15.49
  -4  -1  -1  467.59   14.73
   4  -1   2    1.90    1.01
  -4   1  -2    4.63    0.93
   4  -1   2    1.65    0.65
  -4   1  -2    4.76    0.97
  -4  -1  -2    5.31    1.13
  -4  -1  -2    4.50    0.95
   4   1   2    4.78    1.55
   4   1   2    3.11    0.92
  -4   1  -3  628.39   18.33
   4  -1   3  658.16   21.97
  -4  -1  -3  694.20   22.73
   4  -1   3  668.25   24.84
  -4  -1  -3  646.19   20.08
  -4   1  -3  647.15   19.80
   4   1   3  639.08   25.07
   4   1   3  666.11   20.10
  -4   1  -4   28.70    1.90
   4   1   4   32.36    3.09
  -4  -1  -4   29.53    2.24
   4  -1   4   37.34    4.88
  -4  -1  -4   34.01    3.27
  -4   1  -4   36.89    3.26
   4   1   4   26.92    4.25
  -4  -1  -4   31.92    3.58
   4   1   4   31.65    2.79
   4   1   5  255.96   11.22
  -4  -1  -5  291.37   12.26
   4  -1   5  257.75   15.07
  -4  -1  -5  274.31   11.91
   4   1   5  275.78   15.48
  -4   1  -5  280.48   11.66
  -4   1  -5  245.39    7.69
   4   1   5  268.28    9.97
  -4  -1  -5  258.66    9.00
   4   1   6   18.05    2.70
   4  -1   6   23.47    3.02
  -4  -1  -6   22.14    2.87
   4  -1   6   12.50    3.14
   4   1   6   22.88    4.41
  -4  -1  -6   19.27    2.91
  -4   1  -6   18.27    2.82
  -4   1  -6   18.41    3.44
   4   1   6   18.34    2.04
  -4  -1  -6   19.49    3.52
   4  -1   7   86.53    6.87
  -4  -1  -7  113.84    7.06
   4  -1   7  103.96    7.15
  -4   1  -7  102.22    8.71
  -4  -1  -7  107.28    8.80
   4   1   7  106.11    7.67
   4   1   7  101.53    5.23
   4  -1   8   25.62    3.63
  -4  -1  -8   27.72    3.27
   4   1   8   26.92    4.02
   4  -1   8   25.62    3.74
  -4   1  -8   25.28    4.39
   4   1   8   24.92    2.30
  -4  -1  -8   23.60    4.11
   4  -1   9  114.68    8.38
  -4   1  -9  123.06   10.21
  -4  -1  -9  119.73    9.96
   4  -1   9  137.91    9.56
   4   1   9  120.94    5.46
  -4  -1  -9  123.82    7.34
   4   1   9  134.06    9.87
  -4  -1 -10    1.00    1.26
   4  -1  10    0.17    0.85
  -4  -1 -10    0.54    0.70
   4   1  10    0.38    1.48
   4   1  10   -0.56    0.77
   4  -1  10    3.65    1.78
   4   1  10    0.72    0.34
  -4   1 -10    0.34    1.19
   4   1  11  242.12   15.34
  -4   1 -11  215.64   14.62
  -4  -1 -11  226.10   10.06
  -4  -1 -11  213.83   14.37
   4  -1  11  243.17   14.68
   4  -1  11  229.85   12.92
   4  -1  12   -1.82    1.87
   4   1  12    2.77    2.24
  -4   1 -12    0.90    1.35
  -4  -1 -12    2.88    1.68
   4  -1  13    8.91    2.98
   4   1  13    4.96    2.39
  -4   1 -13    6.84    3.04
  -4  -1 -13    5.62    2.63
   4   1  14    1.80    1.70
   4  -1  14    1.63    2.04
  -4   1 -14    4.27    2.47
  -4  -1 -14    2.64    1.80
   4   1  15  121.31   12.80
   4  -1  15  135.76   12.92
  -4   1 -15  107.94   11.21
  -4  -1 -15  100.98   10.65
  -4  -1 -16    3.17    1.93
  -4   2  17   14.91    5.36
   4   2 -17   16.41    3.62
  -4  -2  17   15.69    5.65
   4   2 -17   19.99    4.24
   4  -2 -17   15.13    3.85
   4   2 -16   37.41    5.55
   4  -2 -16   41.10    5.91
   4   2 -16   34.13    4.91
   4   2 -15    1.07    1.48
   4  -2 -15    3.21    1.64
   4   2 -15   -0.83    0.95
   4   2 -14  210.64   12.96
   4  -2 -14  212.31   13.34
   4  -2 -14  208.41   10.81
   4   2 -14  207.88   12.28
   4  -2 -13   56.14    4.89
   4   2 -13   53.14    5.99
   4  -2 -13   52.99    6.10
   4  -2 -13   57.43    4.74
   4   2 -13   51.40    5.51
  -4   2  12    2.22    1.25
   4   2 -12    0.07    0.98
   4  -2 -12   -0.34    1.14
   4  -2 -12   -0.30    0.69
   4   2 -11   11.41    1.74
   4  -2 -11   16.06    3.10
   4  -2 -11   13.20    2.30
  -4  -2  11   19.37    3.00
  -4   2  11   13.76    2.84
   4   2 -11   15.28    1.44
   4   2 -11   15.39    2.70
   4  -2 -10  379.90   16.52
   4   2 -10  352.88   13.46
   4  -2 -10  376.25   13.78
  -4  -2  10  398.03   16.91
  -4   2  10  360.40   13.19
   4  -2 -10  357.59   14.46
  -4  -2  10  374.86   18.62
   4   2 -10  358.78   11.77
  -4   2  10  371.12   16.71
   4  -2  -9   90.73    6.78
   4   2  -9   64.44    4.79
   4  -2  -9   77.55    4.77
  -4  -2   9   75.31    6.60
  -4   2   9   76.70    5.44
  -4   2   9   74.14    8.49
  -4   2   9   73.29    6.31
   4  -2  -9   76.88    5.45
  -4  -2   9   72.78    7.05
   4   2  -9   77.34    4.17
   4  -2  -8   74.33    5.26
  -4   2   8   70.84    5.44
  -4  -2   8   70.39    6.32
   4   2  -8   77.37    4.27
   4   2  -8   72.42    5.12
  -4   2   8   71.20    6.06
  -4   2   8   70.85    7.82
  -4  -2   8   74.24    6.78
   4  -2  -7   30.20    3.20
   4   2  -7   28.68    2.57
   4   2  -7   24.02    2.89
  -4  -2   7   31.73    4.09
  -4   2   7   23.99    3.17
  -4   2   7   30.44    3.66
  -4  -2   7   30.40    4.11
  -4   2   6 1121.27   35.19
   4  -2  -6 1138.84   33.11
   4   2  -6 1079.05   33.36
  -4   2   6 1113.21   34.60
   4   2  -6 1059.90   31.48
   4   2  -6 1141.98   35.34
  -4  -2   6 1085.25   35.61
  -4  -2   6 1140.21   35.93
  -4  -2   5    3.25    1.23
   4  -2  -5    2.16    0.83
  -4   2   5    2.61    1.00
   4   2  -5    1.96    0.98
  -4   2   5    3.72    1.28
  -4  -2   5    2.43    1.21
   4   2  -5    3.66    0.97
   4   2  -5    2.29    1.13
   4  -2  -4    5.81    1.31
  -4   2   4    5.93    1.47
   4   2  -4    5.19    1.43
   4  -2  -4    6.14    1.47
   4   2  -4    4.92    1.33
  -4  -2   4    6.39    1.83
   4  -2  -3  252.60    9.57
   4   2  -3  250.28   11.43
  -4  -2   3  263.06   12.28
   4   2  -3  258.22   11.61
   4  -2  -3  252.62   10.77
   4  -2  -2 1009.30   27.66
   4  -2  -2 1014.56   30.21
   4   2  -2  938.34   30.96
   4  -2  -2  963.42   29.72
   4   2  -2 1010.77   30.81
   4   2  -1   65.16    5.38
   4  -2  -1   74.82    5.19
   4  -2  -1   73.48    3.46
   4  -2  -1   69.51    5.08
   4   2  -1   64.60    4.88
   4   2   0   17.04    2.29
   4  -2   0   15.72    1.12
   4   2   0   14.22    2.47
   4  -2   0   12.59    2.21
  -4   2   0   12.23    1.92
   4  -2   0   13.65    2.10
  -4   2   0   11.78    2.29
  -4  -2  -1  103.63    5.73
  -4  -2  -1  102.43    4.99
   4  -2   1  103.83    6.42
  -4   2  -1   97.04    5.54
   4  -2   1  100.62    7.01
   4   2   1  111.38    7.47
   4   2   1  100.95    7.53
   4   2   1  104.87    6.07
   4   2   2 1093.84   34.76
  -4  -2  -2 1027.77   30.39
  -4   2  -2  974.97   29.71
   4  -2   2 1091.09   35.05
  -4  -2  -2 1079.75   30.30
  -4   2  -2 1059.08   29.76
   4   2   2 1101.80   36.13
   4  -2   2 1069.85   32.65
  -4  -2  -2 1166.07   33.66
   4   2   2 1088.47   31.58
  -4   2  -3    8.96    1.17
  -4   2  -3    9.74    1.45
   4   2   3    7.91    1.52
   4  -2   3    6.35    1.66
  -4  -2  -3    7.69    1.28
  -4  -2  -3    7.20    1.90
   4  -2   3   11.50    2.61
  -4  -2  -3    8.71    1.55
   4   2   3    7.48    2.11
   4   2   4  208.73    9.30
  -4   2  -4  215.61    6.93
   4   2   4  215.15   10.05
   4  -2   4  208.89   10.41
  -4  -2  -4  200.18    8.06
  -4  -2  -4  229.01   10.62
   4  -2   4  211.59   12.65
  -4  -2  -4  227.55    9.99
  -4   2  -4  220.98    9.33
   4   2   4  220.13   13.17
   4   2   5   54.49    4.14
   4   2   5   46.94    4.46
  -4  -2  -5   53.77    4.62
   4  -2   5   42.98    4.32
  -4  -2  -5   42.42    3.12
   4  -2   5   53.67    6.30
  -4  -2  -5   49.15    4.51
   4   2   5   51.89    6.25
  -4   2  -5   48.83    4.20
  -4  -2  -5   50.29    5.65
   4   2   6  301.35   11.95
   4   2   6  285.86   13.66
   4  -2   6  294.71   13.49
  -4  -2  -6  291.84   11.00
   4  -2   6  316.51   12.85
  -4   2  -6  309.53   13.44
   4   2   6  315.49   17.69
  -4  -2  -6  297.17   15.47
  -4  -2  -6  318.10   13.18
  -4   2  -6  334.37   16.49
   4   2   7   14.72    2.14
  -4   2  -7   17.73    3.67
   4   2   7   14.86    2.88
   4  -2   7   16.86    2.64
  -4  -2  -7   12.54    2.13
   4  -2   7   11.91    2.47
   4   2   7   17.62    3.10
  -4  -2  -7   10.64    2.54
   4   2   8   47.53    3.93
   4   2   8   43.74    5.31
  -4  -2  -8   49.07    4.35
   4   2   8   53.32    5.80
   4  -2   8   55.26    5.27
  -4   2  -8   51.08    6.28
  -4  -2  -8   48.23    5.81
   4  -2   8   41.24    4.68
   4   2   9   27.04    2.86
   4  -2   9   22.84    3.57
   4  -2   9   28.60    4.12
  -4  -2  -9   28.46    3.23
   4   2   9   17.61    3.85
   4   2   9   28.26    4.63
  -4   2  -9   30.72    4.95
  -4  -2  -9   28.09    4.78
   4   2  10  496.83   16.57
   4  -2  10  492.73   21.23
  -4  -2 -10  488.36   17.23
   4   2  10  476.03   22.60
  -4   2 -10  472.59   22.87
  -4  -2 -10  462.93   22.18
   4  -2  10  471.54   19.57
   4  -2  11    3.84    1.56
   4   2  11    7.53    2.57
  -4  -2 -11    5.40    1.19
   4  -2  11    4.16    1.96
  -4   2 -11    5.85    2.42
  -4  -2 -11    4.39    1.87
  -4  -2 -12   52.18    6.86
   4   2  12   58.33    7.88
  -4   2 -12   58.33    7.57
   4  -2  12   70.90    7.76
   4   2  13    3.95    2.63
   4  -2  13   -0.69    1.51
  -4  -2 -13    0.33    1.46
   4   2  14  145.71   13.59
   4  -2  14  135.45   12.20
  -4   2 -14  126.68   12.01
  -4  -2 -14  119.48   11.19
  -4  -2 -15   10.33    3.28
   4  -2  15   10.87    3.80
  -4   2 -15    9.94    3.61
  -4  -2 -16    5.78    2.62
   4   3 -17    0.69    1.25
  -4  -3  17   -0.80    2.60
   4   3 -17    1.86    1.53
   4   3 -16   32.50    5.06
   4  -3 -16   38.87    5.84
   4   3 -16   30.31    4.79
   4   3 -15  269.74   15.47
   4  -3 -15  279.43   16.21
   4   3 -15  262.54   14.98
   4   3 -14   -0.08    1.52
   4  -3 -14    0.98    1.12
   4   3 -14    3.67    1.94
   4  -3 -14   -0.07    0.66
   4  -3 -13   95.82    8.26
   4   3 -13   84.09    7.43
   4  -3 -13   91.58    6.60
   4  -3 -12  185.21   11.16
   4   3 -12  172.20   10.02
   4  -3 -12  180.08    9.21
  -4   3  12  192.80   12.05
   4   3 -12  181.95    7.75
   4  -3 -11  222.57   12.54
  -4   3  11  241.16   14.09
  -4  -3  11  234.37   12.87
   4  -3 -11  231.34    9.62
   4  -3 -11  216.06   11.04
   4   3 -11  207.13    9.88
   4  -3 -10    0.54    0.66
  -4  -3  10    0.99    0.56
  -4   3  10    1.26    1.08
   4  -3 -10   -0.03    1.23
  -4  -3  10   -0.20    1.12
   4  -3 -10    1.27    0.68
   4   3 -10    0.70    0.39
   4   3 -10    0.78    0.67
  -4   3  10    0.62    0.33
  -4  -3   9   54.62    5.98
   4  -3  -9   61.51    5.65
  -4   3   9   67.26    6.45
   4   3  -9   50.71    4.53
   4  -3  -9   60.39    3.86
  -4  -3   9   62.93    6.43
   4   3  -9   66.07    3.55
   4  -3  -9   63.30    5.16
  -4   3   9   62.34    4.90
   4  -3  -8  398.98   16.07
   4   3  -8  386.62   12.54
  -4  -3   8  358.36   17.36
  -4   3   8  356.78   15.39
  -4   3   8  386.75   17.26
   4  -3  -8  385.45   12.30
   4   3  -8  338.62   14.42
  -4  -3   8  373.14   17.18
   4  -3  -8  368.54   14.96
   4  -3  -7  787.90   25.21
  -4   3   7  807.05   27.35
  -4  -3   7  749.88   27.89
  -4   3   7  749.94   26.37
   4   3  -7  745.94   22.46
   4   3  -7  745.68   26.42
   4   3  -7  737.06   24.91
  -4  -3   7  724.69   26.86
   4   3  -6   23.70    3.09
   4  -3  -6   25.85    3.23
  -4  -3   6   20.58    3.48
  -4   3   6   31.41    3.89
   4   3  -6   23.99    3.40
  -4  -3   6   22.45    3.31
   4   3  -6   27.07    2.56
   4  -3  -5  916.71   27.90
   4  -3  -5  926.18   28.42
   4   3  -5  860.75   28.63
   4   3  -5  903.75   29.66
  -4  -3   5  872.95   30.64
  -4   3   5  933.81   29.87
  -4  -3   5  853.39   29.36
  -4  -3   4  297.90   14.01
   4   3  -4  284.70   12.86
   4  -3  -4  316.95   11.85
   4   3  -4  299.73   13.22
   4  -3  -4  296.25   10.59
  -4   3   4  298.14   13.20
   4  -3  -4  291.86   12.36
   4  -3  -3  417.91   14.15
  -4  -3   3  425.01   17.27
   4  -3  -3  400.06   15.31
   4  -3  -3  390.19   13.87
   4   3  -3  433.50   16.23
   4   3  -3  412.70   16.37
   4   3  -2    0.73    0.84
   4  -3  -2    1.68    0.94
   4  -3  -2    1.27    0.54
   4  -3  -2    1.18    0.65
   4  -3  -1  343.59   13.56
   4  -3  -1  342.21   11.00
   4   3  -1  329.79   14.64
   4  -3  -1  334.37   13.08
   4   3  -1  341.94   13.65
  -4   3   1  324.14   13.81
   4  -3   0  304.03   12.41
  -4   3   0  277.09   13.10
   4  -3   0  286.94   12.43
   4   3   0  291.13   13.52
   4   3   0  291.23   12.11
  -4  -3  -1  741.07   23.96
   4   3   1  786.16   27.23
   4  -3   1  761.87   25.14
   4  -3   1  804.12   26.36
  -4  -3  -1  780.75   22.78
  -4   3  -1  804.32   27.37
   4   3   1  779.24   24.92
   4   3   2  106.66    6.41
  -4  -3  -2  110.70    5.72
  -4  -3  -2  101.55    6.80
   4  -3   2   99.36    6.45
   4   3   2   95.67    7.30
  -4   3  -2   99.52    4.93
   4  -3   2  101.47    7.40
  -4  -3  -2  109.70    5.58
  -4   3  -2   94.05    5.29
   4   3   2  110.04    8.31
   4   3   3  747.10   24.06
  -4  -3  -3  711.68   22.21
   4   3   3  764.61   28.48
  -4  -3  -3  769.08   25.12
   4  -3   3  721.42   24.58
   4  -3   3  816.09   28.00
  -4  -3  -3  762.88   23.29
  -4   3  -3  749.00   22.23
  -4   3  -3  709.86   21.42
   4   3   3  746.03   27.12
   4   3   4  147.83    7.93
   4  -3   4  144.27    8.32
  -4  -3  -4  139.37    6.64
   4   3   4  157.92   10.10
   4  -3   4  149.49   10.39
  -4  -3  -4  163.21    8.72
  -4  -3  -4  165.85    8.25
  -4   3  -4  145.76    7.16
   4   3   4  154.53   10.85
  -4   3  -4  142.74    5.28
   4   3   5   53.84    4.57
  -4   3  -5   54.88    3.20
   4   3   5   67.36    5.70
  -4  -3  -5   58.18    4.02
  -4  -3  -5   59.47    5.01
   4   3   5   60.91    6.90
   4  -3   5   64.60    6.95
   4  -3   5   57.64    5.03
  -4   3  -5   61.11    4.66
  -4  -3  -5   61.09    5.15
   4   3   6   44.43    4.14
   4   3   6   48.37    5.20
  -4   3  -6   42.86    3.09
  -4  -3  -6   52.21    4.59
  -4  -3  -6   42.87    3.56
   4  -3   6   41.39    4.35
  -4   3  -6   41.21    4.18
   4   3   6   41.90    6.03
   4   3   6   46.83    4.86
  -4   3  -6   43.32    5.53
   4  -3   6   48.40    4.15
   4   3   7  359.98   14.85
   4   3   7  388.24   17.78
  -4   3  -7  347.68   13.05
  -4  -3  -7  402.85   18.42
   4  -3   7  352.00   15.53
  -4  -3  -7  377.31   15.01
  -4   3  -7  394.72   19.07
  -4   3  -7  362.04   15.83
   4   3   7  399.50   17.59
   4  -3   7  403.52   15.46
   4   3   8   99.19    8.60
   4   3   8   98.37    6.67
   4  -3   8  108.75    7.38
  -4   3  -8   99.47    5.88
   4  -3   8  100.72    7.22
   4   3   8   74.06    8.07
  -4  -3  -8  106.79    6.74
   4   3   8  107.28    8.75
  -4   3  -8  107.99    9.34
  -4  -3  -8  110.46    8.94
  -4   3  -9  131.96   10.81
   4   3   9  141.38    8.22
  -4   3  -9  132.01    7.43
   4  -3   9  132.07    8.59
  -4  -3  -9  145.64    7.90
   4   3   9  139.27   10.71
   4  -3   9  145.99    9.31
  -4  -3  -9  144.48   10.63
  -4  -3 -10   51.83    6.36
   4   3  10   52.59    4.72
  -4   3 -10   48.67    6.58
   4  -3  10   49.78    5.08
  -4   3 -10   49.95    4.49
   4   3  10   53.69    6.82
   4  -3  10   64.54    6.30
  -4  -3 -10   51.50    4.31
   4   3  11  312.01   13.34
   4  -3  11  339.96   16.86
  -4   3 -11  261.04   12.79
  -4  -3 -11  296.06   16.90
  -4  -3 -11  304.50   11.94
   4   3  11  320.34   18.81
  -4   3 -11  298.00   17.92
  -4   3 -11  318.40   14.21
   4  -3  11  288.02   13.59
   4  -3  12   66.47    7.23
  -4   3 -12   53.67    7.52
   4   3  12   52.30    7.45
  -4  -3 -12   46.74    6.31
  -4  -3 -13    4.25    2.23
   4  -3  13   13.11    3.61
  -4   3 -13   11.82    3.82
   4   3  13   12.89    4.10
   4  -3  14    7.01    2.95
  -4  -3 -14    4.24    2.25
   4   3  14    5.60    2.97
  -4   3 -14   -0.28    1.31
   4  -3  15  130.83   12.06
  -4   3 -15   95.96   10.87
  -4  -3 -15  106.07   10.40
   4   4 -17   77.89    8.28
   4   4 -17   61.85    7.45
   4   4 -16   46.77    6.16
   4   4 -16   47.50    6.25
   4  -4 -16   41.22    6.15
   4   4 -15    4.01    1.82
   4  -4 -15    4.46    1.86
   4   4 -15    3.45    1.99
   4  -4 -14  320.48   17.08
   4   4 -14  278.89   15.64
   4  -4 -13  147.74   10.76
   4  -4 -13  150.32    9.30
   4   4 -13  128.75    9.79
   4  -4 -13  148.16    7.47
   4  -4 -12   67.40    6.78
  -4   4  12   66.36    7.74
   4   4 -12   58.76    6.07
   4  -4 -12   58.68    5.60
   4  -4 -12   62.12    4.28
  -4   4  11   37.37    5.53
   4   4 -11   24.53    3.16
   4  -4 -11   27.84    4.18
   4  -4 -11   31.35    4.07
  -4  -4  11   36.25    5.07
   4  -4 -11   34.80    2.86
  -4   4  10  202.74   13.06
   4  -4 -10  175.92   10.70
   4   4 -10  168.53    5.91
  -4  -4  10  185.71   12.20
   4   4 -10  167.71    6.46
  -4   4  10  185.37    8.59
  -4   4  10  187.73    8.49
   4  -4 -10  185.59    7.25
   4  -4 -10  173.12    9.95
   4   4 -10  154.55    8.89
  -4  -4  10  158.34   11.01
  -4   4   9  147.29   10.60
   4  -4  -9  151.42    9.24
   4   4  -9  115.58    7.57
   4  -4  -9  133.83    5.54
  -4  -4   9  127.02    9.98
  -4   4   9  131.89    8.14
   4  -4  -9  128.77    8.26
   4   4  -9  121.64    8.55
   4   4  -9  135.19    5.54
  -4  -4   9  128.04    9.29
  -4   4   8  118.24    8.98
   4  -4  -8  108.56    7.44
  -4   4   8   84.04    6.84
   4  -4  -8   96.55    4.17
  -4  -4   8  101.34    8.62
   4   4  -8   98.83    4.92
   4   4  -8   87.82    7.08
   4   4  -8   97.19    6.78
   4  -4  -8   93.67    6.80
  -4  -4   8   95.67    7.65
   4  -4  -7  317.37   14.00
  -4   4   7  353.93   16.47
   4  -4  -7  350.10   14.49
   4   4  -7  322.03   14.13
   4  -4  -7  321.92    9.80
  -4  -4   7  326.72   16.65
   4   4  -7  317.69   11.60
   4   4  -7  324.10   14.81
  -4  -4   7  335.06   15.35
  -4  -4   6  704.04   25.10
  -4   4   6  758.41   26.46
   4  -4  -6  718.12   24.27
   4   4  -6  672.82   24.22
  -4  -4   6  658.85   26.54
   4   4  -6  688.54   24.85
  -4   4   5  418.58   17.23
   4  -4  -5  381.25   15.52
   4   4  -5  368.55   15.80
  -4  -4   5  386.06   16.23
   4  -4  -5  385.99   11.91
  -4  -4   5  380.33   17.53
   4   4  -5  394.69   16.27
   4   4  -4    0.95    0.91
   4  -4  -4    2.00    0.85
  -4  -4   4   -0.13    1.01
   4  -4  -4    1.34    0.78
   4  -4  -4    1.54    0.45
  -4   4   4    2.52    1.11
   4   4  -4    1.70    1.20
   4  -4  -3  482.06   16.35
   4   4  -3  493.40   18.91
   4  -4  -3  496.36   17.84
  -4  -4   3  474.73   19.56
   4  -4  -3  452.64   14.96
   4   4  -3  473.16   18.00
  -4   4   2  661.28   20.89
  -4   4   2  702.32   22.53
   4  -4  -2  705.47   23.26
   4  -4  -2  656.77   20.94
   4   4  -2  705.40   24.64
   4   4  -2  693.81   23.34
   4  -4  -1  388.18   15.11
  -4   4   1  375.00   12.35
   4  -4  -1  392.47   14.09
   4   4  -1  381.62   16.42
  -4   4   1  376.27   15.37
   4   4  -1  390.54   15.26
  -4   4   0    8.64    1.03
   4   4   0   10.29    2.07
   4   4   0   11.17    2.36
  -4  -4   0    9.81    1.35
   4  -4   0   12.66    2.05
   4  -4   0    9.55    1.86
  -4   4   0    5.52    1.74
   4   4   1  517.62   18.69
  -4   4  -1  477.62   13.77
  -4  -4  -1  580.28   18.14
   4   4   1  517.09   20.62
   4  -4   1  540.61   19.49
  -4  -4  -1  533.02   16.37
  -4   4  -1  547.66   20.77
   4  -4   1  531.63   18.74
   4   4   2 1192.65   37.05
  -4  -4  -2 1218.33   35.38
   4   4   2 1212.25   39.68
  -4  -4  -2 1265.91   35.08
  -4  -4  -2 1280.45   38.38
   4  -4   2 1287.46   39.21
  -4   4  -2 1259.15   37.22
  -4   4  -2 1268.82   40.15
  -4   4  -2 1168.00   33.66
   4   4   2 1314.11   40.76
   4  -4   2 1205.30   37.02
   4  -4   3  507.54   19.21
   4   4   3  507.98   19.20
  -4  -4  -3  513.54   17.55
   4   4   3  527.67   21.81
  -4  -4  -3  540.66   19.96
   4  -4   3  573.18   22.18
  -4  -4  -3  563.38   18.45
  -4   4  -3  537.71   16.92
   4   4   3  548.08   18.15
   4   4   3  541.89   22.91
   4   4   4   32.56    3.70
   4  -4   4   36.64    3.87
   4   4   4   36.07    5.14
  -4  -4  -4   37.06    3.28
   4   4   4   35.05    4.66
  -4  -4  -4   35.96    3.91
  -4  -4  -4   39.77    3.85
  -4   4  -4   38.46    2.54
  -4   4  -4   35.90    3.13
  -4   4  -4   37.23    2.05
   4   4   4   37.91    3.84
   4  -4   4   38.36    5.05
   4   4   5  312.15   13.74
   4  -4   5  311.68   13.67
  -4   4  -5  295.32   10.01
   4   4   5  334.49   14.25
   4   4   5  317.78   16.06
  -4  -4  -5  305.14   13.49
   4  -4   5  347.52   17.62
  -4  -4  -5  337.40   14.16
  -4   4  -5  321.93   12.77
   4   4   5  333.46   17.63
  -4  -4  -5  306.12   12.11
   4  -4   6  495.83   19.18
   4   4   6  520.53   19.59
  -4   4  -6  516.10   15.81
   4   4   6  538.84   21.70
  -4  -4  -6  514.08   17.79
  -4   4  -6  534.56   19.15
  -4   4  -6  571.02   23.47
   4   4   6  564.36   20.95
   4   4   6  545.12   24.58
   4   4   7  101.73    7.15
  -4   4  -7   93.75    5.08
   4   4   7  110.44    8.80
   4   4   7   83.83    8.62
  -4   4  -7  101.03    7.17
   4  -4   7   95.81    6.85
  -4   4  -7   93.63    8.58
   4   4   7  102.52    8.13
   4  -4   7  117.62    6.82
  -4   4  -8    2.77    0.88
   4   4   8    4.74    1.55
  -4  -4  -8    2.51    1.00
   4  -4   8    3.05    1.33
   4   4   8    4.25    2.03
   4  -4   8    4.40    1.58
  -4   4  -8    0.19    1.80
   4   4   8    3.51    1.62
   4   4   9  195.24   10.90
  -4   4  -9  172.21    8.68
  -4  -4  -9  204.31    9.79
   4   4   9  180.38   12.69
  -4   4  -9  184.73   13.17
   4  -4   9  207.95   11.02
   4  -4   9  179.00   10.11
   4   4  10  233.84   12.21
  -4   4 -10  203.13   10.15
  -4  -4 -10  229.09   10.39
   4  -4  10  218.02   11.28
   4   4  10  247.13   15.72
  -4   4 -10  215.25   14.71
   4  -4  10  238.79   12.76
   4  -4  11    5.51    2.20
   4   4  11    8.24    2.17
  -4   4 -11    6.13    1.64
  -4   4 -11    4.87    2.24
   4   4  11    2.74    1.88
  -4   4 -12   90.27    7.07
  -4   4 -12   85.88    9.53
  -4   4 -12   89.78    6.73
   4   4  12  107.05   10.99
   4  -4  13  128.91   10.61
   4   4  13  134.86   13.05
  -4   4 -13  115.52   11.37
   4   4  14   69.85    9.74
   4  -4  14   76.70    8.53
  -4   4 -14   50.55    7.88
   4  -4  15    1.91    1.50
  -4   4 -15    0.22    1.62
   4   5 -17    2.39    1.70
  -4  -5  17    5.21    3.52
   4   5 -16  148.03   11.34
   4   5 -16  143.77   11.44
  -4  -5  16  181.16   18.05
   4   5 -15  103.43    9.02
   4  -5 -15  109.49    9.82
   4   5 -15   92.44    8.85
   4  -5 -14   23.13    4.32
   4  -5 -14   24.01    3.77
   4   5 -14   19.69    3.78
   4  -5 -13   50.94    6.22
   4  -5 -13   60.69    5.92
   4   5 -13   50.40    5.95
   4  -5 -12  279.56   15.22
   4   5 -12  245.40   14.13
   4  -5 -12  289.67   10.08
   4  -5 -12  256.32   13.76
  -4   5  11  129.47   11.43
   4  -5 -11  114.08    8.85
   4   5 -11  105.85    7.30
  -4   5  11   87.42    4.71
  -4  -5  11  131.73   10.47
   4  -5 -11   96.03    7.71
  -4   5  11  101.62    4.98
   4  -5 -11  115.24    4.94
   4   5 -10   11.92    1.09
  -4  -5  10   11.09    2.69
   4   5 -10   11.50    2.23
  -4   5  10   16.16    2.40
  -4   5  10   11.29    2.21
   4  -5 -10    6.75    1.81
   4   5 -10   11.79    1.30
  -4   5  10   16.68    3.84
   4  -5 -10   11.25    2.58
  -4  -5  10   12.51    3.27
   4   5  -9   18.76    1.78
   4  -5  -9   17.86    3.01
  -4  -5   9   15.76    3.01
   4   5  -9   20.16    3.10
  -4   5   9   15.36    2.71
   4  -5  -9   21.52    3.38
   4   5  -9   20.85    2.28
  -4  -5   9   19.59    4.06
   4   5  -9   22.50    3.48
  -4  -5   8  573.18   22.63
   4  -5  -8  587.29   21.87
   4   5  -8  537.68   21.07
  -4  -5   8  563.72   25.06
   4   5  -8  547.58   17.45
   4   5  -8  538.34   21.62
   4  -5  -8  559.11   21.45
  -4  -5   7  530.71   21.46
   4  -5  -7  549.80   20.71
  -4  -5   7  521.05   23.72
   4   5  -7  558.70   21.16
   4   5  -7  530.72   21.08
  -4   5   7  613.86   24.36
   4  -5  -7  526.34   20.68
  -4  -5   6    1.63    0.85
   4  -5  -6   -0.77    1.21
  -4  -5   6   -0.14    1.37
   4   5  -6   -0.10    0.76
  -4   5   6    2.32    1.46
   4   5  -6    0.17    0.77
  -4   5   5  461.02   18.81
  -4  -5   5  457.39   18.34
   4  -5  -5  434.84   17.79
   4   5  -5  446.09   18.55
  -4  -5   5  432.63   20.09
   4   5  -5  437.23   17.82
  -4   5   5  503.75   20.23
  -4   5   4  856.26   28.78
  -4  -5   4  894.76   29.29
   4  -5  -4  902.54   29.24
   4   5  -4  878.11   30.10
  -4  -5   4  908.53   31.79
   4  -5  -4  851.18   23.65
   4   5  -4  864.19   28.89
  -4   5   4  930.91   30.80
  -4   5   3  368.29   14.75
   4  -5  -3  401.52   15.90
   4  -5  -3  360.21   12.06
   4   5  -3  393.81   15.85
   4   5  -3  403.20   17.05
   4   5  -2   15.00    2.58
  -4   5   2   18.05    2.32
   4   5  -2   16.62    2.96
   4  -5  -2   19.12    2.07
   4  -5  -2   16.21    2.62
  -4   5   2   18.29    2.53
   4   5  -1   35.47    3.92
  -4   5   1   26.51    2.64
   4  -5  -1   36.47    3.22
   4  -5  -1   27.63    3.47
   4   5  -1   36.03    4.41
  -4   5   1   32.07    3.68
   4   5   0  775.61   26.21
  -4   5   0  773.23   27.13
  -4   5   0  730.28   22.48
   4   5   0  802.62   28.35
   4  -5   0  776.98   25.20
   4  -5   0  786.41   26.12
  -4  -5   0  823.30   22.88
   4   5   1  256.59   11.55
   4   5   1  257.14   13.14
   4  -5   1  255.88   11.46
  -4  -5  -1  268.79    9.31
   4  -5   1  237.17   11.12
  -4   5  -1  242.80   12.34
   4   5   2    3.42    1.38
   4  -5   2    2.38    0.94
   4  -5   2    4.09    1.41
   4   5   2    3.54    1.39
  -4  -5  -2   -0.41    0.38
  -4   5  -2    0.77    0.43
  -4   5  -2    0.98    0.83
  -4  -5  -2    1.62    0.62
  -4   5  -2    3.63    0.80
   4   5   3  740.63   26.05
   4   5   3  750.31   28.42
  -4   5  -3  640.82   24.33
   4  -5   3  888.48   28.90
  -4  -5  -3  821.91   24.69
  -4   5  -3  836.89   29.14
  -4   5  -3  736.72   22.40
   4  -5   3  728.86   25.34
   4   5   3  759.34   24.04
   4   5   3  785.09   29.29
   4   5   4  576.76   22.45
   4  -5   4  594.77   21.98
   4   5   4  619.69   25.24
   4  -5   4  685.17   25.96
  -4  -5  -4  640.61   21.96
  -4   5  -4  624.39   25.33
  -4   5  -4  599.44   19.75
   4   5   4  636.51   21.79
  -4   5  -4  658.85   18.86
   4   5   4  628.52   26.19
   4   5   5    0.88    0.76
   4  -5   5    1.27    0.90
   4   5   5    1.66    1.24
  -4  -5  -5    2.91    1.13
  -4   5  -5    2.72    1.04
  -4   5  -5    0.87    1.27
  -4   5  -5    2.96    0.55
  -4   5  -5    2.18    0.56
   4   5   5    1.95    1.14
  -4   5  -6   18.95    1.85
   4   5   6   21.92    3.40
   4  -5   6   15.50    2.67
   4   5   6   22.95    4.08
   4   5   6   21.77    3.68
   4   5   6   18.46    4.25
  -4   5  -6   19.48    2.79
  -4   5  -6   19.89    3.92
   4   5   6   22.50    3.49
   4   5   6   23.45    4.41
  -4   5  -7  299.98   11.16
   4   5   7  309.82   15.02
   4   5   7  343.35   17.53
   4   5   7  347.36   16.52
  -4   5  -7  323.13   17.46
  -4   5  -7  306.25   14.18
   4  -5   7  297.27   13.94
  -4   5  -8  363.90   13.47
   4   5   8  368.93   17.14
   4  -5   8  357.80   15.86
  -4   5  -8  401.51   20.14
   4   5   8  403.19   19.31
   4  -5   8  410.65   15.73
   4   5   9   52.04    5.62
  -4   5  -9   49.96    3.89
   4   5   9   52.36    6.64
   4  -5   9   47.07    4.68
  -4   5  -9   55.01    6.84
   4  -5   9   64.10    5.40
  -4   5 -10   40.26    6.11
  -4   5 -10   30.30    3.38
   4   5  10   33.14    4.62
   4  -5  10   29.67    3.75
  -4  -5 -10   33.78    3.60
   4  -5  10   41.26    4.72
   4   5  10   26.29    4.94
   4   5  11  310.55   16.16
   4   5  11  328.60   20.06
  -4   5 -11  293.18   13.28
  -4   5 -11  342.02   19.73
   4  -5  11  368.75   16.80
  -4   5 -12  221.90   11.53
   4  -5  12  290.17   15.18
   4   5  12  270.31   18.38
  -4   5 -12  242.95   16.82
  -4   5 -13    0.10    1.53
   4  -5  13    8.10    2.73
   4   5  13    6.64    2.87
   4  -5  14   25.07    4.76
   4   5  14   30.04    6.44
  -4   5 -14   19.75    4.77
   4  -5  15   23.44    4.87
   4   6 -17  101.74   10.16
  -4  -6  17  170.61   17.61
   4   6 -16   60.89    7.13
  -4  -6  16   71.37   11.04
   4   6 -16   56.90    7.26
   4   6 -15   56.49    6.88
   4   6 -14   74.22    7.80
   4  -6 -14   81.77    7.32
   4   6 -13  209.69   13.45
   4  -6 -13  238.09   13.34
   4  -6 -12    2.19    1.13
   4   6 -12    3.55    1.53
  -4   6  11  108.38    6.47
   4   6 -11  100.98    7.59
   4  -6 -11  102.68    8.33
  -4  -6  11  119.08   10.60
  -4   6  11  108.13    6.22
   4  -6 -10   42.46    5.18
  -4   6  10   34.16    4.30
   4   6 -10   34.33    4.30
  -4   6  10   43.26    4.43
  -4  -6  10   42.78    6.31
   4  -6 -10   38.50    4.83
   4   6 -10   35.01    2.38
   4   6 -10   36.81    4.73
   4   6 -10   37.44    2.17
  -4  -6   9  371.97   17.92
   4   6  -9  407.43   12.91
   4  -6  -9  407.01   17.97
   4   6  -9  408.01   14.15
   4   6  -9  379.58   17.24
  -4  -6   9  371.93   20.74
  -4   6   9  397.09   17.34
   4  -6  -9  386.80   17.65
   4   6  -9  387.35   17.47
   4  -6  -8   26.85    3.95
  -4  -6   8   28.10    4.08
   4   6  -8   31.11    3.29
   4   6  -8   28.35    3.95
  -4  -6   8   23.91    4.52
  -4   6   8   32.38    5.35
   4   6  -8   22.59    3.58
  -4  -6   7  236.25   12.70
   4   6  -7  234.38   12.76
  -4  -6   7  227.46   14.84
  -4   6   7  252.46   15.17
   4   6  -7  253.14   11.48
   4   6  -7  234.33   12.37
   4  -6  -7  220.49   12.25
  -4   6   6  262.95   14.51
  -4  -6   6  248.28   12.85
   4   6  -6  255.51   13.44
  -4  -6   6  231.99   14.77
  -4   6   6  265.28   15.01
   4   6  -6  251.28   12.55
   4  -6  -6  243.30   12.74
   4  -6  -5  368.87   16.16
  -4   6   5  359.96   16.95
  -4  -6   5  366.32   16.24
   4   6  -5  370.03   17.05
  -4  -6   5  336.07   18.13
  -4   6   5  393.09   18.32
   4   6  -5  374.88   15.98
  -4   6   4  262.98   13.23
  -4  -6   4  266.45   12.94
   4  -6  -4  264.60   13.07
  -4  -6   4  268.65   15.09
   4   6  -4  257.90   13.77
  -4   6   4  290.02   14.57
   4   6  -4  255.23   12.62
  -4   6   3  236.46   11.89
   4  -6  -3  280.46   13.14
   4   6  -3  278.53   14.11
   4  -6  -3  246.39    8.85
  -4   6   3  257.55   10.45
   4   6  -3  269.40   12.62
   4   6  -2  139.53    8.46
  -4   6   2  127.42    7.51
   4  -6  -2  129.45    8.35
   4  -6  -2  119.39    5.95
   4   6  -2  143.83    9.69
  -4   6   2  135.90    7.75
   4   6  -1  389.45   16.30
  -4   6   1  360.08   14.27
   4   6  -1  386.94   18.00
   4  -6  -1  418.12   16.73
   4  -6  -1  405.13   14.26
  -4  -6   1  392.33   12.66
  -4   6   1  393.58   16.31
   4  -6   0    9.23    1.81
   4   6   0    7.13    1.85
   4   6   0    7.26    2.10
   4  -6   0    6.85    1.87
  -4  -6   0    7.78    1.26
  -4   6   0   11.60    1.76
   4   6   1  485.10   19.32
   4   6   1  486.21   21.27
   4  -6   1  479.02   18.90
   4  -6   1  497.92   18.70
  -4   6  -1  503.42   20.54
  -4  -6  -1  496.67   16.30
   4   6   2  430.61   19.81
  -4   6  -2  418.38   13.76
   4   6   2  438.52   18.15
   4  -6   2  439.82   17.63
   4  -6   2  448.50   18.22
  -4   6  -2  473.48   19.88
  -4  -6  -2  455.82   15.77
   4   6   3  265.39   13.55
   4   6   3  277.92   15.25
   4  -6   3  269.16   12.95
  -4   6  -3  312.01   15.62
  -4  -6  -3  300.26   12.30
  -4   6  -3  270.23   10.12
   4   6   3  274.55   11.65
   4  -6   3  295.45   14.64
   4   6   3  297.56   15.45
   4   6   4    8.91    2.47
   4   6   4    5.82    2.48
  -4   6  -4   11.86    1.63
   4  -6   4   14.73    3.13
  -4  -6  -4    7.98    1.88
  -4   6  -4   14.97    3.26
  -4   6  -4    9.99    1.60
   4   6   4   10.43    2.18
   4   6   4    7.21    2.28
   4  -6   4   10.18    2.15
   4   6   4    8.33    2.48
   4   6   5  477.73   22.21
   4   6   5  481.04   20.35
  -4   6  -5  510.45   14.61
   4  -6   5  448.32   18.83
   4   6   5  501.11   19.58
  -4  -6  -5  467.44   17.95
  -4   6  -5  503.60   22.37
  -4   6  -5  487.23   17.34
   4   6   5  514.47   23.47
   4   6   6   28.72    4.12
   4   6   6   32.66    4.82
   4   6   6   25.22    4.34
  -4  -6  -6   24.10    3.20
  -4   6  -6   27.92    3.31
  -4   6  -6   31.92    5.03
  -4   6  -6   26.36    1.47
   4   6   6   31.10    4.18
   4   6   6   32.64    5.25
   4  -6   6   27.30    3.69
  -4   6  -7  242.49    9.21
   4   6   7  214.66   12.84
   4  -6   7  214.69   11.66
  -4   6  -7  222.38   11.63
  -4   6  -7  237.13   14.78
   4   6   7  237.03   13.65
   4   6   7  231.63   14.54
   4   6   8    1.24    1.20
  -4   6  -8    2.05    0.84
  -4   6  -8   -0.92    2.09
   4   6   8   -0.97    1.80
   4  -6   8    0.33    0.79
  -4   6  -9  295.18   12.05
   4   6   9  297.39   16.17
   4  -6   9  275.76   14.10
  -4   6  -9  300.82   17.87
   4   6   9  325.62   18.21
  -4   6 -10   23.68    2.92
   4   6  10   29.76    4.71
   4  -6  10   29.85    3.98
   4  -6  10   28.24    3.84
   4   6  10   25.34    5.05
  -4   6 -10   21.73    4.70
   4   6  11   61.34    8.40
   4   6  11   72.65    7.58
  -4   6 -11   66.12    5.29
   4  -6  11   90.82    7.31
  -4   6 -11   64.54    8.37
   4   6  12   34.75    6.49
   4  -6  12   43.94    5.34
  -4   6 -12   33.40    5.99
   4   6  13  232.45   18.13
  -4   6 -13  203.43   15.97
   4  -6  13  257.29   14.71
   4  -6  14    2.60    2.01
  -4   6 -14    1.43    2.06
   4  -6  15   31.30    5.47
   4   7 -17    1.72    1.76
  -4  -7  16  239.84   19.81
   4   7 -16  165.71   13.14
   4   7 -15    7.18    2.71
  -4  -7  15    4.13    2.02
   4   7 -14   17.12    3.87
   4  -7 -14   22.41    3.97
   4  -7 -13   50.27    6.01
   4   7 -13   47.28    6.20
   4   7 -12  231.13   13.90
   4  -7 -12  224.73   13.56
   4   7 -11    5.54    1.81
   4  -7 -11    7.24    2.30
  -4  -7  11    9.47    3.37
  -4   7  11    4.26    1.47
  -4   7  10   12.22    2.54
  -4  -7  10   15.69    4.20
   4   7 -10   16.36    1.53
   4   7 -10   13.90    1.58
   4  -7 -10   13.25    3.11
   4   7 -10   12.45    2.86
   4   7 -10    8.90    2.22
  -4   7   9   19.66    3.59
   4   7  -9   21.08    3.59
   4   7  -9   23.46    2.64
   4   7  -9   23.98    3.82
   4  -7  -9   24.24    3.98
  -4  -7   9   23.40    4.98
   4   7  -8  379.93   17.80
   4   7  -8  388.20   15.19
  -4  -7   8  363.68   20.69
  -4   7   8  366.68   18.00
   4  -7  -8  379.55   17.75
   4   7  -8  357.94   16.70
  -4  -7   7  236.42   12.80
   4   7  -7  246.94   13.62
  -4  -7   7  199.94   14.66
   4   7  -7  254.64   12.00
   4  -7  -7  219.73   12.70
   4   7  -7  220.16   12.13
   4   7  -6   -1.31    1.01
  -4  -7   6   -0.18    0.81
   4  -7  -6    1.15    1.25
  -4   7   6    0.06    0.83
  -4   7   6    0.41    0.87
   4   7  -6    1.84    1.07
  -4  -7   6   -0.71    1.84
   4   7  -6    1.30    0.76
   4   7  -5   12.00    2.48
   4   7  -5    9.17    2.28
  -4  -7   5    9.79    2.15
  -4   7   5   15.88    3.48
   4  -7  -5   12.89    2.75
  -4   7   5   11.97    2.83
  -4  -7   5    6.50    2.07
   4   7  -5    4.28    1.58
   4   7  -4  904.09   33.22
   4  -7  -4  934.62   31.97
  -4   7   4  895.66   32.10
  -4  -7   4  911.68   31.06
  -4   7   4 1036.08   34.82
  -4  -7   4  935.03   35.16
   4   7  -4  894.48   30.98
  -4   7   3    2.33    1.37
   4   7  -3   -0.52    1.04
  -4  -7   3    0.47    0.73
   4  -7  -3    0.09    0.97
   4   7  -3    0.93    1.03
  -4  -7   3    0.23    1.40
  -4   7   3    1.48    0.66
   4   7  -2    2.27    1.24
   4  -7  -2    2.71    1.44
  -4   7   2    0.73    0.63
  -4  -7   2    1.85    0.61
  -4   7   2    0.82    0.77
   4   7  -2    1.08    0.92
   4   7  -1    1.85    1.22
  -4  -7   1    2.81    0.79
   4  -7  -1    2.54    0.79
   4  -7  -1    4.45    1.70
  -4   7   1    2.05    0.91
   4   7  -1    3.96    1.67
   4   7   0  768.49   27.66
  -4   7   0  819.08   27.72
   4  -7   0  774.93   27.63
   4   7   0  778.80   29.97
  -4   7   0  745.86   27.74
  -4  -7   0  774.09   23.21
   4  -7   0  794.12   25.30
   4   7   1  117.18    8.42
  -4  -7  -1  127.34    6.47
  -4   7  -1  115.45    7.96
   4  -7   1  121.55    8.39
  -4  -7  -1  130.42    9.37
   4   7   1  125.53    9.74
  -4   7  -1  113.73    8.69
   4  -7   1  128.94    7.84
   4   7   2    1.50    1.07
   4   7   2   -0.76    1.30
  -4  -7  -2    1.27    0.71
  -4  -7  -2    1.12    1.08
   4  -7   2    1.05    0.82
  -4   7  -2    2.26    1.29
  -4  -7  -2    1.49    0.76
  -4   7  -2    1.92    0.67
   4   7   3   50.68    5.52
  -4   7  -3   56.85    4.56
   4   7   3   49.96    6.13
   4  -7   3   57.10    5.85
  -4  -7  -3   51.26    4.58
   4   7   3   52.25    4.42
  -4  -7  -3   53.87    5.66
  -4   7  -3   48.96    5.93
  -4  -7  -3   53.41    4.64
   4  -7   3   44.86    4.97
   4   7   3   55.98    7.31
  -4   7  -3   53.73    3.50
   4   7   4  683.67   27.02
  -4   7  -4  761.90   22.39
  -4  -7  -4  688.33   24.29
   4   7   4  708.03   29.19
   4  -7   4  672.69   25.67
  -4  -7  -4  754.59   26.96
  -4   7  -4  727.09   28.82
  -4  -7  -4  752.34   25.22
  -4   7  -4  706.28   22.11
   4   7   4  720.83   24.61
   4   7   4  696.52   28.84
   4   7   5   34.56    4.24
   4   7   5   35.57    4.90
  -4   7  -5   37.80    2.73
   4  -7   5   32.63    4.27
  -4  -7  -5   29.43    3.59
  -4  -7  -5   35.34    4.47
   4   7   5   35.01    5.35
  -4   7  -5   35.12    3.44
  -4   7  -5   39.78    5.52
   4   7   5   29.18    4.94
  -4  -7  -6   11.07    2.43
  -4   7  -6   11.73    1.26
   4   7   6   15.44    3.30
   4   7   6   12.97    3.47
   4  -7   6   10.01    2.41
  -4   7  -6   12.76    3.28
  -4   7  -6   12.78    2.29
   4   7   6   10.41    2.56
   4   7   6   12.94    3.46
   4   7   7    8.73    2.67
   4  -7   7   10.52    2.54
  -4   7  -7   10.21    2.22
  -4   7  -7   15.20    3.74
   4   7   7    9.14    2.51
   4   7   7    8.01    2.62
   4   7   8  311.42   17.09
   4  -7   8  295.41   15.07
   4   7   8  314.14   18.04
  -4   7  -8  320.31   18.39
   4   7   8  330.02   17.70
   4   7   9    8.76    2.56
  -4   7  -9    8.17    1.62
   4  -7   9   10.59    2.56
  -4   7  -9    9.49    3.10
   4   7   9   10.19    2.96
  -4   7 -10    6.07    1.47
   4   7  10    4.37    1.92
  -4   7 -10    2.50    1.69
   4   7  10    5.76    2.69
  -4   7 -11   30.73    3.46
  -4   7 -11   33.53    5.95
   4   7  11   27.27    4.85
   4   7  11   21.98    5.02
  -4   7 -12  185.07   14.96
   4   7  12  201.42   16.32
   4  -7  12  229.38   12.68
   4   7  13    3.24    1.76
   4  -7  13    8.69    2.47
  -4   7 -13    5.35    2.63
   4  -7  14   43.88    5.88
  -4   8  16   -0.16    1.76
   4   8 -16   -1.69    1.71
   4   8 -15   70.75    8.23
   4  -8 -14    6.86    2.35
   4   8 -14    7.28    2.24
  -4  -8  14    4.88    2.86
   4   8 -13   70.59    7.82
   4  -8 -13   74.81    7.71
   4   8 -12   12.63    3.28
   4  -8 -12    7.26    2.40
   4   8 -12    9.46    2.66
   4  -8 -11  221.30   13.98
  -4  -8  11  231.95   16.93
   4   8 -11  230.27   13.17
   4   8 -10    8.82    1.35
   4   8 -10    7.75    1.20
  -4   8  10    9.55    2.53
  -4  -8  10    8.48    2.93
   4  -8 -10   11.15    2.86
   4   8 -10    8.20    2.47
  -4   8   9  144.88   10.88
  -4  -8   9  145.93   13.11
   4   8  -9  146.76    7.82
   4  -8  -9  145.58   10.62
   4   8  -9  147.15   10.03
  -4  -8   8    0.97    1.43
   4   8  -8    3.25    1.04
  -4   8   8    1.71    1.24
   4   8  -8    2.89    1.39
   4  -8  -8    4.22    2.03
   4   8  -7  313.98   14.44
  -4  -8   7  283.91   18.52
  -4   8   7  299.39   16.86
   4  -8  -7  312.80   16.09
   4   8  -7  303.62   14.93
   4   8  -6    3.66    1.58
   4  -8  -6    3.62    1.56
  -4  -8   6    5.90    2.78
   4   8  -6    0.02    0.13
  -4   8   5  286.40   15.95
  -4  -8   5  267.45   13.68
  -4  -8   5  273.88   17.17
   4  -8  -5  298.12   15.19
   4   8  -5  275.61   13.88
  -4   8   4   59.84    6.47
  -4  -8   4   68.64    5.96
   4   8  -4   58.31    6.71
  -4  -8   4   59.90    7.44
  -4   8   4   66.29    3.89
   4  -8  -4   67.27    6.58
   4   8  -4   76.01    6.57
   4   8  -3  355.67   16.33
  -4   8   3  319.07   16.14
  -4  -8   3  373.76   15.86
   4   8  -3  343.54   18.10
   4   8  -3  389.30   18.72
  -4  -8   3  372.81   19.34
  -4   8   3  355.62   14.00
   4  -8  -3  352.44   16.77
   4  -8  -2   39.30    4.90
   4   8  -2   39.49    4.84
  -4   8   2   46.16    4.90
   4   8  -2   45.18    5.84
   4   8  -2   48.34    6.11
  -4  -8   2   44.36    2.98
  -4   8   2   47.51    4.62
   4   8  -1  222.43   12.41
   4  -8  -1  222.27   12.48
   4   8  -1  240.62   15.01
   4   8  -1  220.79   13.96
  -4   8   1  214.59   11.85
  -4  -8   1  222.16    8.61
   4   8   0    6.76    2.00
   4   8   0    7.28    2.36
   4  -8   0    6.69    2.08
  -4   8   0    6.23    2.00
  -4   8   0    9.39    2.47
  -4  -8   0    7.78    1.43
   4   8   1  177.78   11.20
  -4   8  -1  187.09   10.76
   4  -8   1  169.94   10.75
   4   8   1  181.32   12.52
  -4  -8  -1  165.12   11.33
  -4   8  -1  183.90   11.55
  -4  -8  -1  172.47    8.29
   4   8   2   54.82    6.60
   4   8   2   40.88    5.20
   4  -8   2   35.49    4.57
  -4  -8  -2   40.09    4.24
  -4   8  -2   44.77    4.85
  -4   8  -2   40.13    4.38
  -4  -8  -2   39.33    5.16
  -4  -8  -2   38.97    3.79
  -4   8  -2   41.24    2.81
  -4   8  -2   42.07    5.43
   4   8   3  151.79    8.34
   4   8   3  159.95   10.98
   4  -8   3  154.91   10.27
  -4   8  -3  169.70    8.85
   4   8   3  173.57   12.42
  -4  -8  -3  164.15   10.98
  -4   8  -3  186.41   10.23
  -4   8  -3  157.09   11.32
  -4  -8  -3  180.74    9.43
  -4   8  -3  157.91    6.88
   4   8   4    0.32    1.08
   4   8   4   -0.14    1.28
  -4   8  -4    0.31    0.66
  -4   8  -4    0.88    0.72
   4   8   4   -0.34    1.39
   4  -8   4    0.22    0.89
  -4  -8  -4    0.82    1.13
  -4   8  -4    1.25    1.42
  -4  -8  -4   -0.22    0.70
  -4   8  -4    1.34    0.64
   4   8   4    2.15    1.40
   4   8   5  194.92   12.89
   4  -8   5  197.40   11.94
  -4   8  -5  213.85    8.51
  -4   8  -5  227.40   11.28
  -4  -8  -5  218.52   12.52
  -4   8  -5  206.41   13.67
  -4   8  -5  193.08    9.37
   4   8   5  202.82   11.42
   4   8   5  200.62   13.99
   4   8   5  197.97   13.65
  -4   8  -6    7.97    1.24
   4   8   6    7.15    2.48
  -4   8  -6    6.03    2.30
   4   8   6    7.64    2.40
  -4  -8  -6    5.19    1.71
  -4   8  -6   11.88    2.17
   4   8   6    6.52    2.14
   4  -8   6    6.74    2.17
  -4   8  -7   54.13    2.72
   4  -8   7   45.12    5.48
   4   8   7   46.47    6.22
   4   8   7   55.77    7.29
  -4  -8  -7   56.91    5.87
  -4   8  -7   51.37    6.72
   4   8   7   48.71    6.05
   4   8   8   20.92    4.24
   4  -8   8   15.01    3.26
   4   8   8   20.33    4.39
  -4  -8  -8   24.95    3.76
  -4   8  -8   16.28    4.17
   4   8   8   18.45    3.97
  -4   8  -9  203.90    9.28
   4   8   9  181.48   13.52
  -4  -8  -9  210.11   11.52
  -4   8  -9  195.79   14.54
   4   8   9  202.04   14.31
   4  -8   9  168.92   11.40
   4   8  10   14.17    3.82
  -4   8 -10   12.87    2.11
  -4   8 -10    9.76    3.33
   4   8  10   13.80    3.94
   4   8  11  106.39   10.45
  -4   8 -11  110.66   11.28
   4   8  11  120.49   12.02
   4   8  12    8.48    3.57
  -4   8 -12   10.24    3.60
   4   8  13  153.67   14.70
  -4   8 -13  119.39   12.29
  -4   9  16   92.73   14.84
   4   9 -15    0.50    1.32
  -4   9  15    2.31    3.49
   4   9 -14    2.01    1.45
   4  -9 -14    1.68    0.91
   4   9 -13    2.33    1.89
   4  -9 -13    4.51    2.02
   4  -9 -12  168.34   12.48
   4   9 -12  186.58   11.80
  -4  -9  11    6.73    2.89
   4  -9 -11    6.27    2.50
   4   9 -11    5.57    2.04
  -4  -9  10    2.07    2.75
   4  -9 -10    2.43    1.74
   4   9 -10   -0.63    1.36
  -4   9   9   12.85    3.32
  -4  -9   9   12.37    3.93
   4  -9  -9    5.92    2.32
   4   9  -9   11.73    2.77
   4   9  -9   12.29    2.15
  -4  -9   8  229.35   16.40
  -4   9   8  238.51   14.51
   4  -9  -8  238.65   13.43
   4   9  -8  247.36   12.16
   4   9  -7   15.58    3.02
  -4   9   7   13.32    3.41
  -4  -9   7   11.35    3.51
   4  -9  -7   16.79    3.57
   4   9  -6    0.40    1.01
   4  -9  -6    2.98    1.73
  -4  -9   6    2.83    1.81
  -4   9   6    2.47    1.83
   4   9  -5    0.52    0.88
   4  -9  -5    1.28    1.26
  -4  -9   5   -1.48    2.42
   4   9  -5    0.31    0.95
   4   9  -4  316.07   15.69
  -4   9   4  326.93   17.16
   4   9  -4  365.20   18.12
  -4  -9   4  322.44   19.17
  -4   9   4  321.47   11.85
   4  -9  -4  328.17   16.86
   4   9  -3   37.37    4.82
  -4   9   3   45.20    5.38
   4  -9  -3   38.44    5.09
   4   9  -3   52.40    6.40
  -4   9   3   43.20    4.12
  -4  -9   3   40.39    6.14
  -4  -9   3   42.26    2.83
   4   9  -2   28.03    4.32
  -4   9   2   26.63    3.95
   4  -9  -2   33.32    4.80
  -4  -9   2   27.63    4.76
   4   9  -2   29.59    5.05
  -4   9   2   29.76    3.81
  -4  -9   2   27.82    2.39
   4   9  -1   50.26    5.72
  -4  -9   1   54.46    6.67
  -4  -9   1   47.96    3.45
  -4   9   1   52.15    5.50
   4   9  -1   58.67    7.41
   4  -9  -1   49.95    5.84
   4  -9   0  653.79   25.81
   4   9   0  664.31   26.12
  -4  -9   0  687.62   27.88
  -4   9   0  630.65   25.40
  -4  -9   0  630.49   20.59
  -4   9  -1    7.22    2.30
   4   9   1    4.15    1.76
   4  -9   1    4.45    1.44
  -4  -9  -1    6.38    2.22
  -4   9  -1    6.27    1.91
  -4  -9  -1    5.15    1.24
  -4   9  -1    6.38    2.04
   4   9   2    0.91    1.45
   4  -9   2    2.20    1.30
  -4   9  -2    0.08    1.15
  -4  -9  -2   -1.83    2.02
  -4  -9  -2    1.17    0.64
  -4   9  -2    1.01    0.45
  -4   9  -2    1.13    1.32
  -4   9  -2    4.54    1.69
   4   9   3    0.39    1.58
  -4   9  -3    2.29    1.19
  -4  -9  -3    1.68    0.97
  -4  -9  -3    1.85    0.88
  -4   9  -3    3.33    1.60
  -4   9  -3    2.14    0.71
   4   9   3    4.53    1.57
  -4   9  -3    0.65    0.85
   4  -9   3   -0.02    1.11
   4  -9   4  342.31   17.66
  -4   9  -4  384.99   19.77
   4   9   4  377.83   19.67
  -4   9  -4  411.20   15.01
  -4   9  -4  421.08   17.30
  -4   9  -4  371.21   13.49
   4   9   4  361.93   15.77
   4   9   4  390.09   19.62
  -4  -9  -4  400.28   18.98
   4   9   5    1.16    1.48
  -4   9  -5    0.54    0.58
   4  -9   5    1.63    1.42
  -4   9  -5   -1.57    1.99
  -4   9  -5   -1.37    1.00
  -4   9  -5    1.07    0.81
   4   9   5   -0.22    0.85
  -4  -9  -5   -1.04    1.47
  -4   9  -6    3.62    0.86
   4   9   6    1.77    1.87
   4  -9   6    3.59    1.90
  -4   9  -6    6.58    1.81
  -4  -9  -6    4.45    1.88
  -4   9  -6    2.68    1.14
  -4   9  -6    5.23    2.28
   4   9   6    2.71    1.68
  -4   9  -7   72.69    3.92
   4   9   7   62.07    6.95
   4   9   7   60.16    7.60
  -4  -9  -7   74.14    7.11
  -4   9  -7   58.12    7.52
   4  -9   7   62.38    6.88
   4   9   8  291.78   18.20
  -4  -9  -8  315.87   15.70
  -4   9  -8  304.38   18.53
   4   9   8  286.90   17.02
   4  -9   8  286.07   16.09
   4  -9   9    2.26    1.55
   4   9   9    3.02    1.74
   4   9   9    3.16    2.30
  -4  -9  -9    1.51    1.47
  -4   9  -9    2.69    2.37
  -4   9 -10    7.38    1.55
   4   9  10    1.77    1.42
  -4   9 -10    9.91    3.40
   4   9  10    5.11    2.55
   4   9  11    0.61    1.72
  -4   9 -11   -0.47    1.63
   4   9  11    0.28    1.64
  -4   9 -12   80.31    9.81
   4   9  12   80.33   10.26
   4   9  13    1.34    1.94
  -4  10  16    1.51    2.38
  -4  10  15   57.38   11.83
   4  10 -15   52.82    7.39
   4 -10 -14    2.94    1.82
   4  10 -14    0.04    1.74
   4 -10 -13  114.52   10.55
   4  10 -13  122.27   10.97
   4  10 -13  126.41    9.60
   4  10 -12   17.22    4.11
   4 -10 -12   16.89    4.09
   4  10 -12   18.23    3.39
   4 -10 -11  108.57   10.05
   4  10 -11  117.87    9.33
  -4 -10  10   19.68    5.09
   4 -10 -10   32.87    5.46
   4  10 -10   30.33    4.69
   4 -10  -9  246.81   15.64
  -4  10   9  219.01   15.69
  -4 -10   9  252.90   19.03
   4  10  -9  273.39   14.53
  -4  10   8    9.35    3.16
   4 -10  -8   13.46    3.45
  -4 -10   8   12.06    3.83
   4  10  -8    8.98    2.36
  -4  10   7   65.28    8.34
  -4 -10   7   60.07    8.62
   4  10  -7   65.66    6.56
   4 -10  -7   73.59    7.78
   4  10  -7   74.18    7.10
   4  10  -6    1.87    1.38
  -4 -10   6   -1.97    2.66
   4  10  -6    1.52    0.77
   4 -10  -6    1.11    1.17
   4  10  -5  268.29   15.44
  -4 -10   5  250.33   17.66
   4 -10  -5  265.96   15.53
   4  10  -5  243.19   13.77
   4  10  -4   -0.36    1.50
   4 -10  -4   -0.03    1.23
  -4 -10   4    1.61    1.57
   4  10  -4   -0.91    1.40
  -4 -10   4    0.80    0.42
  -4  10   4    0.26    0.46
   4  10  -3  209.71   12.67
  -4  10   3  202.92   12.84
  -4 -10   3  210.98   15.17
  -4  10   3  204.90   10.50
  -4 -10   3  205.77    7.82
   4 -10  -3  205.99   13.28
   4  10  -2   91.19    8.15
  -4  10   2  100.38    8.09
  -4 -10   2   89.88    9.43
  -4  10   2   99.63    7.60
  -4 -10   2   95.01    5.00
   4 -10  -2   91.58    8.37
   4  10  -1  200.95   12.75
  -4  10   1  201.49   13.32
  -4 -10   1  206.73   14.38
  -4  10   1  177.87   11.49
  -4 -10   1  193.84    8.48
   4 -10  -1  198.63   12.83
  -4  10   0   71.21    7.18
   4  10   0   92.69    8.44
  -4  10   0   91.13    8.31
  -4 -10   0   87.67    8.84
  -4 -10   0   91.14    5.65
   4 -10   0   82.54    7.95
   4  10   1  224.21   14.12
  -4  10  -1  234.07   13.05
  -4 -10  -1  232.12   14.83
  -4  10  -1  211.11   13.52
  -4 -10  -1  212.89   10.22
   4 -10   1  217.51   13.57
   4  10   2   28.07    4.78
   4 -10   2   21.65    4.09
  -4  10  -2   31.03    4.12
  -4  10  -2   28.58    2.27
  -4 -10  -2   26.48    4.48
  -4 -10  -2   27.21    3.40
  -4  10  -2   20.86    4.14
  -4 -10  -3   48.10    6.33
   4  10   3   48.51    6.61
   4  10   3   53.32    4.70
  -4  10  -3   45.72    6.28
[truncated: 409,746 more chars]
