# Supplementary material for: Crystal structure of [μ2-1,1′-bis­(di­phenyl­phos­phanyl)ferrocene-κ2 P:P′]bis­[(pyrrolidine-1-carbo­dithioato-κS)gold(I)]
Source: Acta Crystallogr E Crystallogr Commun. 2015 Sep 12;71(Pt 10):1143–6. doi: 10.1107/S2056989015016382 (PMC4647382; doi:10.1107/S2056989015016382)
Supplement: Supplementary file 2 [file e-71-01143-Isup2.hkl]

data_I                                                                          
_shelx_title ' 1'                                                               
_shelx_refln_list_code          4                                               
_shelx_F_calc_maximum      472.05                                               
_exptl_crystal_F_000      1200.00                                               
_reflns_d_resolution_high  0.7698                                               
                                                                                
loop_                                                                           
 _space_group_symop_operation_xyz                                               
 'x, y, z'                                                                      
 '-x, y+1/2, -z+1/2'                                                            
 '-x, -y, -z'                                                                   
 'x, -y-1/2, z-1/2'                                                             
                                                                                
_cell_length_a    10.9635                                                       
_cell_length_b    14.9720                                                       
_cell_length_c    13.0087                                                       
_cell_angle_alpha  90.000                                                       
_cell_angle_beta  102.977                                                       
_cell_angle_gamma  90.000                                                       
                                                                                
_shelx_F_squared_multiplier     1.000                                           
                                                                                
loop_                                                                           
 _refln_index_h                                                                 
 _refln_index_k                                                                 
 _refln_index_l                                                                 
 _refln_F_squared_calc                                                          
 _refln_F_squared_meas                                                          
 _refln_F_squared_sigma                                                         
 _refln_observed_status                                                         
   2   0   0      13400.42      13738.71       342.13 o                         
   3   0   0     100389.43     100808.03      2852.14 o                         
   4   0   0        266.46        312.37        40.30 o                         
   5   0   0      27097.57      27713.42       586.90 o                         
   6   0   0      51634.23      51269.68       846.97 o                         
   7   0   0       9406.88       9295.92       338.35 o                         
   8   0   0      44561.41      44633.13      1178.20 o                         
   9   0   0       5857.32       6212.15       385.99 o                         
  10   0   0       6911.66       6908.02       434.91 o                         
  11   0   0      14470.08      16016.76       728.75 o                         
  12   0   0        890.71        876.70       177.39 o                         
  13   0   0      11505.64      11963.51       809.88 o                         
   2   1   0       3560.27       4032.79       107.13 o                         
   3   1   0      19629.81      21861.82       382.72 o                         
   4   1   0       2827.81       2975.44       105.49 o                         
   5   1   0       3265.12       3125.63       108.23 o                         
   6   1   0         55.19         42.11        18.57 o                         
   7   1   0       2145.72       2258.10       139.32 o                         
   8   1   0       1363.40       1364.38        81.18 o                         
   9   1   0       2682.94       2604.54       152.82 o                         
  10   1   0        238.28        159.85        46.12 o                         
  11   1   0        338.93        274.62        63.46 o                         
  12   1   0        266.93        214.27        71.77 o                         
  13   1   0       1547.91       1689.61       176.91 o                         
   1   2   0       1147.03       1158.94        55.23 o                         
   2   2   0      14886.67      14890.69       225.53 o                         
   3   2   0      98990.12      96541.26      1832.51 o                         
   4   2   0        707.93        752.39        36.14 o                         
   5   2   0      43131.38      43933.77       499.63 o                         
   6   2   0      32475.52      32748.23       441.87 o                         
   7   2   0       6515.99       6744.24       166.26 o                         
   8   2   0      27832.62      28471.47       422.97 o                         
   9   2   0      12878.43      13603.75       306.82 o                         
  10   2   0       7856.03       8017.64       204.91 o                         
  11   2   0       8720.78       8430.99       320.77 o                         
  12   2   0       1740.00       1693.62       169.61 o                         
  13   2   0       9563.10       9743.54       436.28 o                         
   1   3   0      21977.03      21977.91       317.08 o                         
   2   3   0        592.21        654.18        32.96 o                         
   3   3   0         61.74        108.08        13.63 o                         
   4   3   0      14465.68      15019.12       293.15 o                         
   5   3   0      14983.32      15381.51       264.87 o                         
   6   3   0        389.11        457.07        49.39 o                         
   7   3   0       7316.31       7405.77       195.11 o                         
   8   3   0        253.39        209.28        53.39 o                         
   9   3   0       3250.54       2969.24       187.75 o                         
  10   3   0       3382.19       3263.67       208.87 o                         
  11   3   0        249.90        183.22        47.14 o                         
  12   3   0       3699.47       3751.17       221.77 o                         
  13   3   0       5639.00       6535.98       352.02 o                         
   0   4   0       4837.66       4443.62       127.04 o                         
   1   4   0       3054.79       3119.19        66.47 o                         
   2   4   0      14946.68      15529.03       232.53 o                         
   3   4   0      46891.03      46333.61       576.29 o                         
   4   4   0        394.02        495.67        32.04 o                         
   5   4   0      13845.12      13977.18       263.47 o                         
   6   4   0      15988.13      15668.91       267.51 o                         
   7   4   0       2048.68       2164.99       110.09 o                         
   8   4   0       5556.24       5803.44       238.27 o                         
   9   4   0      12758.90      12309.49       458.77 o                         
  10   4   0       7838.38       7723.17       330.93 o                         
  11   4   0      13497.27      14113.36       486.92 o                         
  12   4   0       1582.55       1509.79       143.54 o                         
  13   4   0       5655.03       5925.46       300.50 o                         
   1   5   0      32433.94      33747.61       531.31 o                         
   2   5   0      23650.05      23686.79       366.67 o                         
   3   5   0       5252.53       5583.24       131.85 o                         
   4   5   0      42448.07      40375.98       493.05 o                         
   5   5   0       7214.42       7306.92       179.50 o                         
   6   5   0       9192.14       9621.54       195.58 o                         
   7   5   0      12234.41      12027.04       286.67 o                         
   8   5   0       1534.20       1497.53       117.16 o                         
   9   5   0       7618.97       8046.46       547.47 o                         
  10   5   0      13618.28      13308.28       452.80 o                         
  11   5   0        502.56        509.91        88.79 o                         
  12   5   0      13299.89      13299.32       500.45 o                         
  13   5   0       2786.71       3085.49       216.63 o                         
   0   6   0        307.83        434.03        37.20 o                         
   1   6   0       1597.69       1805.97        63.47 o                         
   2   6   0       2658.80       2497.13       122.26 o                         
   3   6   0       7916.67       7447.40       163.03 o                         
   4   6   0        312.37        445.36        35.98 o                         
   5   6   0        231.61        245.23        23.58 o                         
   6   6   0      17177.93      17369.32       286.00 o                         
   7   6   0        117.46        173.27        61.27 o                         
   8   6   0        648.96        726.53        76.61 o                         
   9   6   0       1232.43       1141.62       132.25 o                         
  10   6   0       3775.75       3771.05       263.72 o                         
  11   6   0       1161.00       1243.05       140.77 o                         
  12   6   0       1893.75       1986.31       188.49 o                         
  13   6   0       1598.61       1657.06       178.02 o                         
   1   7   0      56614.82      55401.12       928.91 o                         
   2   7   0      41825.86      41222.93       557.65 o                         
   3   7   0        697.77        646.53        50.64 o                         
   4   7   0      40895.21      40311.84       523.42 o                         
   5   7   0       3074.05       3111.73        97.81 o                         
   6   7   0      18694.15      18619.72       306.12 o                         
   7   7   0      38011.75      38187.81       680.92 o                         
   8   7   0        124.62        133.65        45.75 o                         
   9   7   0      19165.06      19546.77       662.77 o                         
  10   7   0      11499.75      12187.92       498.57 o                         
  11   7   0        795.62        773.53       131.48 o                         
  12   7   0       9699.81      10143.68       443.16 o                         
   0   8   0      12969.22      14151.29       384.74 o                         
   1   8   0         94.34         70.30        17.20 o                         
   2   8   0        848.79        962.06        58.58 o                         
   3   8   0       1079.10       1241.18        64.72 o                         
   4   8   0        344.73        384.04        41.33 o                         
   5   8   0       2293.90       2276.97        91.55 o                         
   6   8   0       1195.72       1184.12        66.46 o                         
   7   8   0        343.25        432.60        62.80 o                         
   8   8   0        529.93        545.31        81.74 o                         
   9   8   0        227.00        253.98        65.48 o                         
  10   8   0        284.17        399.81        91.02 o                         
  11   8   0        205.24        185.05        83.45 o                         
  12   8   0        827.90        902.28       128.98 o                         
   1   9   0      62263.64      61385.29      1488.60 o                         
   2   9   0      21635.34      21874.57       509.48 o                         
   3   9   0       4224.45       4241.97       126.11 o                         
   4   9   0      34052.53      33623.34       572.07 o                         
   5   9   0       4542.06       4569.05       153.08 o                         
   6   9   0      18986.28      19192.75       338.35 o                         
   7   9   0      39647.99      38337.85       885.03 o                         
   8   9   0        640.72        649.14       106.23 o                         
   9   9   0      16380.76      15632.63       501.46 o                         
  10   9   0       6980.02       7000.89       384.23 o                         
  11   9   0         16.50         72.41        63.48 o                         
  12   9   0       8241.16       8264.66       460.25 o                         
   0  10   0        220.10        248.58        32.60 o                         
   1  10   0         51.73         64.36        22.93 o                         
   2  10   0       7614.69       7890.97       223.30 o                         
   3  10   0         60.48         76.33        20.45 o                         
   4  10   0       4493.25       4484.14       157.37 o                         
   5  10   0        671.79        755.49        68.66 o                         
   6  10   0       1460.93       1352.80        85.99 o                         
   7  10   0       1065.75        929.70        83.66 o                         
   8  10   0       1784.78       1910.87       162.54 o                         
   9  10   0        378.95        256.99        65.24 o                         
  10  10   0         27.88        -13.24        48.75 o                         
  11  10   0       2336.53       2355.75       235.19 o                         
   1  11   0      24135.70      24468.11       477.57 o                         
   2  11   0      15864.73      15597.22       376.31 o                         
   3  11   0       5959.27       5996.82       223.73 o                         
   4  11   0      27915.21      27348.29       529.05 o                         
   5  11   0       8392.79       8203.48       237.88 o                         
   6  11   0      10298.18       9968.42       347.32 o                         
   7  11   0      11633.30      12410.90       428.71 o                         
   8  11   0        809.49        813.54       108.15 o                         
   9  11   0      13715.18      13305.40       482.82 o                         
  10  11   0       8271.52       8044.28       380.52 o                         
  11  11   0        484.37        285.38        85.93 o                         
   0  12   0       8239.88       8330.51       442.92 o                         
   1  12   0       3609.68       3606.28       130.26 o                         
   2  12   0       7109.42       6642.37       222.97 o                         
   3  12   0       2580.09       2371.99       144.97 o                         
   4  12   0       3430.54       3485.44       149.95 o                         
   5  12   0       7480.13       7270.44       230.76 o                         
   6  12   0       6239.58       6242.75       237.96 o                         
   7  12   0        945.85        911.34       100.58 o                         
   8  12   0       4645.07       4360.87       263.64 o                         
   9  12   0        174.89        246.90        70.36 o                         
  10  12   0       1249.46       1126.21       141.11 o                         
   1  13   0       3834.13       3693.75       213.73 o                         
   2  13   0       7578.66       7739.07       319.00 o                         
   3  13   0       1499.50       1580.03       123.35 o                         
   4  13   0      14668.84      14850.02       475.45 o                         
   5  13   0       2781.21       2779.87       142.97 o                         
   6  13   0        688.27        696.21        94.13 o                         
   7  13   0       1525.08       1677.07       138.82 o                         
   8  13   0        753.03        813.17       103.21 o                         
   9  13   0       1108.02       1185.39       125.23 o                         
  10  13   0       6951.79       6861.89       366.12 o                         
   0  14   0       5600.59       6414.72       520.19 o                         
   1  14   0       8895.03       9299.39       380.45 o                         
   2  14   0      10694.76      10906.05       353.81 o                         
   3  14   0      10021.08       9893.06       434.01 o                         
   4  14   0        146.42         55.94        31.97 o                         
   5  14   0      17603.50      17901.81       485.30 o                         
   6  14   0        689.80        717.53        88.35 o                         
   7  14   0         43.31         58.43        58.14 o                         
   8  14   0      10564.16      10318.43       385.47 o                         
   9  14   0       6457.58       6587.75       311.41 o                         
   1  15   0        324.04        400.81        94.14 o                         
   2  15   0       1061.91       1184.44       127.95 o                         
   3  15   0        637.61        770.16        96.88 o                         
   4  15   0       2048.20       1936.76       150.94 o                         
   5  15   0       1458.46       1493.06       134.57 o                         
   6  15   0        197.03        148.91        49.88 o                         
   7  15   0       2868.54       2616.86       186.31 o                         
   8  15   0          1.69        -51.76        60.41 o                         
   0  16   0      25823.33      27475.90      2515.42 o                         
   1  16   0       7456.61       7893.20       341.06 o                         
   2  16   0       7891.09       7954.83       363.07 o                         
   3  16   0      15841.67      16496.64       491.99 o                         
   4  16   0        307.74        197.20        91.04 o                         
   5  16   0      20099.99      20829.36       649.34 o                         
   6  16   0       4817.52       5120.76       266.31 o                         
   7  16   0       2089.33       2070.92       193.61 o                         
   1  17   0       1402.47       1401.67       148.90 o                         
   2  17   0         19.50        147.59        62.38 o                         
   3  17   0        124.17         40.99        49.38 o                         
   4  17   0       1056.82       1134.90       118.98 o                         
   5  17   0          3.22         30.84        57.80 o                         
   6  17   0          0.47        132.15        61.76 o                         
   0  18   0      18185.48      19880.81      2802.78 o                         
   1  18   0       3155.41       3204.42       228.64 o                         
   2  18   0      13832.03      14418.55       735.46 o                         
   3  18   0      10237.91      10506.96       789.72 o                         
   4  18   0         63.14        146.51        62.73 o                         
   5  18   0       9744.95      10255.35       455.64 o                         
   1  19   0       1256.56       1562.46       241.06 o                         
   2  19   0         76.14        111.55        85.54 o                         
 -14   1   1      12169.38      12632.21       520.06 o                         
 -13   1   1       1246.82       1215.79       148.62 o                         
 -12   1   1      11978.02      13399.99       491.52 o                         
 -11   1   1       5823.26       6541.93       270.76 o                         
 -10   1   1        358.26        266.02        61.39 o                         
  -9   1   1      42246.43      43749.27       779.47 o                         
  -8   1   1      16454.14      16712.75       326.63 o                         
  -7   1   1       7485.18       7092.56       221.74 o                         
  -6   1   1      71028.16      69979.41       781.59 o                         
  -5   1   1       1299.54       1516.22        91.48 o                         
  -4   1   1      27522.00      28546.85       498.51 o                         
  -3   1   1      60039.76      61880.39       885.75 o                         
  -2   1   1      20046.10      21353.81       354.94 o                         
   1   1   1      41806.99      43244.21       568.11 o                         
   2   1   1      29187.97      28879.21       328.15 o                         
   3   1   1       9828.45       9593.73       145.01 o                         
   4   1   1      24939.15      24410.44       322.58 o                         
   5   1   1      12773.35      12111.23       210.91 o                         
   6   1   1       1474.45       1463.98        68.86 o                         
   7   1   1      55007.38      56137.44       874.16 o                         
   8   1   1      13345.51      12799.00       291.11 o                         
   9   1   1        185.47        191.92        41.23 o                         
  10   1   1      20621.55      20883.35       508.82 o                         
  11   1   1        877.71        908.14       117.86 o                         
  12   1   1        752.65        845.28       117.49 o                         
  13   1   1      12390.72      13634.35       522.16 o                         
 -13   2   1       1602.64       1791.70       182.46 o                         
 -12   2   1        347.90        240.44        66.36 o                         
 -11   2   1       1954.35       2071.93       155.84 o                         
 -10   2   1        103.69        124.05        30.05 o                         
  -9   2   1       6034.60       6290.98       275.77 o                         
  -8   2   1        248.88        248.75        32.99 o                         
  -7   2   1        576.10        483.88        41.77 o                         
  -6   2   1        546.19        436.78        40.45 o                         
  -5   2   1      11906.29      12630.43       231.02 o                         
  -4   2   1       3486.62       3642.41       106.40 o                         
  -3   2   1       1988.98       2240.61        68.44 o                         
  -2   2   1       5965.93       7008.20       120.81 o                         
  -1   2   1      16743.03      17554.72       555.59 o                         
   0   2   1       7060.98       7564.26       314.07 o                         
   1   2   1        902.46        832.16        28.32 o                         
   2   2   1       2636.73       2848.02        78.49 o                         
   3   2   1       1198.48       1171.91        49.50 o                         
   4   2   1       5167.76       5314.80       112.65 o                         
   5   2   1       4682.81       4741.75       110.50 o                         
   6   2   1      14226.82      14667.11       222.82 o                         
   7   2   1       5875.95       5702.08       205.33 o                         
   8   2   1       1936.92       2021.93       106.51 o                         
   9   2   1       2240.38       2005.26       128.25 o                         
  10   2   1        197.32        169.61        45.05 o                         
  11   2   1       2231.70       2218.26       160.80 o                         
  12   2   1       4450.53       4496.01       278.59 o                         
  13   2   1        624.52        808.23       127.78 o                         
 -13   3   1       1309.88       1346.45       162.51 o                         
 -12   3   1      11508.59      12060.88       414.29 o                         
 -11   3   1      12284.74      12808.36       408.15 o                         
 -10   3   1        514.29        409.14        48.80 o                         
  -9   3   1      20401.16      20940.93       428.89 o                         
  -8   3   1       1556.72       1509.34        76.36 o                         
  -7   3   1       2789.98       2815.76        99.54 o                         
  -6   3   1      49271.12      49730.21       722.44 o                         
  -5   3   1        970.54        977.76        53.93 o                         
  -4   3   1      17506.86      17408.53       276.96 o                         
  -3   3   1      57419.95      56849.18       722.18 o                         
  -2   3   1       1570.29       1577.31        52.33 o                         
  -1   3   1      35657.39      35006.59       516.00 o                         
   0   3   1      49921.30      48434.46       720.20 o                         
   1   3   1      10255.81      11117.91       165.67 o                         
   2   3   1      63154.29      62122.32       704.41 o                         
   3   3   1      12753.84      12755.85       216.59 o                         
   4   3   1      39119.11      40244.10       493.13 o                         
   5   3   1      36365.01      37595.43       518.58 o                         
   6   3   1       1609.31       1584.01        72.71 o                         
   7   3   1      21261.21      20955.80       409.22 o                         
   8   3   1      10282.17       9805.20       270.84 o                         
   9   3   1        526.74        509.28        72.85 o                         
  10   3   1      22150.76      22125.86       596.44 o                         
  11   3   1       4228.26       4161.97       223.68 o                         
  12   3   1       2413.27       2395.35       178.08 o                         
  13   3   1       9526.14       9887.00       442.12 o                         
 -13   4   1       3991.71       4030.63       244.91 o                         
 -12   4   1       1508.56       1535.90       144.10 o                         
 -11   4   1       2369.39       2546.97       197.28 o                         
 -10   4   1       9701.27       9723.71       377.70 o                         
  -9   4   1       1347.92       1371.28       129.76 o                         
  -8   4   1       5774.92       5921.38       218.92 o                         
  -7   4   1       5692.02       5682.65       193.79 o                         
  -6   4   1        159.46        281.57        41.37 o                         
  -5   4   1      16382.72      16324.70       330.06 o                         
  -4   4   1      19268.52      19832.07       307.72 o                         
  -3   4   1       4835.95       4792.94       115.86 o                         
  -2   4   1      23718.15      24525.60       362.60 o                         
  -1   4   1       5691.56       5521.29       157.55 o                         
   0   4   1        657.78        709.11        49.74 o                         
   1   4   1      39257.83      39474.19       443.46 o                         
   2   4   1         31.82        120.53        15.27 o                         
   3   4   1      32998.00      33206.25       447.69 o                         
   4   4   1      27945.53      27269.22       404.42 o                         
   5   4   1         26.23         46.99        18.91 o                         
   6   4   1      10172.95      10125.41       182.10 o                         
   7   4   1       5423.08       5088.17       205.79 o                         
   8   4   1       2512.45       2721.80       145.83 o                         
   9   4   1      17298.47      17080.54       460.33 o                         
  10   4   1         30.19         28.02        46.10 o                         
  11   4   1       8645.24       8627.83       410.74 o                         
  12   4   1       7340.25       7709.21       331.03 o                         
  13   4   1         22.17        -24.28        67.09 o                         
 -13   5   1         14.32         85.50        63.28 o                         
 -12   5   1       8038.45       8071.57       381.12 o                         
 -11   5   1       3027.75       3646.22       239.55 o                         
 -10   5   1         23.69         19.01        41.17 o                         
  -9   5   1       9326.62       9344.76       397.18 o                         
  -8   5   1         85.25         39.17        30.65 o                         
  -7   5   1         71.85        105.13        32.07 o                         
  -6   5   1      11579.05      11666.42       262.12 o                         
  -5   5   1         34.24         65.52        24.47 o                         
  -4   5   1       1811.17       1655.32        84.15 o                         
  -3   5   1      60370.87      59193.99       949.47 o                         
  -2   5   1          6.13         54.94        21.95 o                         
  -1   5   1       2005.11       1990.93        68.48 o                         
   0   5   1      10631.55      10177.54       166.73 o                         
   1   5   1        585.52        537.55        29.75 o                         
   2   5   1      28482.41      29166.59       595.50 o                         
   3   5   1      29578.91      29737.04       420.14 o                         
   4   5   1      12909.01      13166.58       238.16 o                         
   5   5   1      22835.33      23156.36       482.30 o                         
   6   5   1       5529.92       5642.44       136.34 o                         
   7   5   1       3673.24       3738.28       190.35 o                         
   8   5   1       4259.13       4298.26       234.05 o                         
   9   5   1        469.74        468.28        88.16 o                         
  10   5   1      11705.06      12145.37       428.89 o                         
  11   5   1       4391.07       4417.64       264.92 o                         
  12   5   1        617.00        542.31        93.83 o                         
  13   5   1       7860.92       8202.31       360.56 o                         
 -13   6   1       7338.69       8221.54       364.74 o                         
 -12   6   1       6508.20       6770.57       353.40 o                         
 -11   6   1       5418.62       5623.92       305.39 o                         
 -10   6   1      15335.69      15465.11       564.41 o                         
  -9   6   1        476.90        556.01        99.44 o                         
  -8   6   1      10757.32      10732.47       352.92 o                         
  -7   6   1      18940.14      18498.92       411.22 o                         
  -6   6   1         49.27         85.66        20.34 o                         
  -5   6   1      22933.09      21993.95       325.85 o                         
  -4   6   1      20436.61      20268.98       297.16 o                         
  -3   6   1      20526.45      20681.17       350.31 o                         
  -2   6   1      52801.85      52662.25       708.01 o                         
  -1   6   1       1988.28       2013.03        74.06 o                         
   0   6   1      19890.85      19449.73       281.64 o                         
   1   6   1      42513.36      42319.02       514.66 o                         
   2   6   1       3762.60       3931.37        93.29 o                         
   3   6   1      34063.83      34255.37       444.20 o                         
   4   6   1      25408.96      25416.73       400.14 o                         
   5   6   1       7718.30       7818.26       142.18 o                         
   6   6   1      29121.50      29609.32       432.17 o                         
   7   6   1       5982.33       5821.26       271.91 o                         
   8   6   1       2922.91       2902.53       155.74 o                         
   9   6   1      15484.58      15577.38       477.59 o                         
  10   6   1       3850.10       3614.96       254.93 o                         
  11   6   1       6225.25       6380.62       329.43 o                         
  12   6   1       5154.49       4917.98       296.96 o                         
 -13   7   1          4.51         16.54        46.45 o                         
 -12   7   1       2674.40       2796.20       229.50 o                         
 -11   7   1        198.64        256.62        78.96 o                         
 -10   7   1       3234.32       3182.21       246.48 o                         
  -9   7   1        991.93       1038.34       130.89 o                         
  -8   7   1       1224.62       1284.64       118.72 o                         
  -7   7   1        242.43        269.06        45.16 o                         
  -6   7   1       5174.16       5152.92       139.74 o                         
  -5   7   1        864.63        904.83        53.69 o                         
  -4   7   1        131.56        142.33        21.48 o                         
  -3   7   1       6328.61       5907.01       158.38 o                         
  -2   7   1       1574.44       1597.34        72.38 o                         
  -1   7   1        406.31        422.46        36.78 o                         
   0   7   1      19198.39      20148.33       322.04 o                         
   1   7   1      12150.46      12806.02       214.03 o                         
   2   7   1        161.45        151.43        18.72 o                         
   3   7   1       6936.71       7226.91       177.78 o                         
   4   7   1       5765.95       6357.71       149.56 o                         
   5   7   1       2581.74       2669.79        81.98 o                         
   6   7   1       8368.59       8239.09       218.50 o                         
   7   7   1       6188.17       5912.61       256.73 o                         
   8   7   1        942.89        901.13        89.78 o                         
   9   7   1          1.09         44.07        41.98 o                         
  10   7   1       3075.30       3183.37       241.36 o                         
  11   7   1        223.29        354.11        97.79 o                         
  12   7   1         73.56         13.08        48.72 o                         
 -12   8   1       2185.94       2361.19       213.43 o                         
 -11   8   1       6339.63       6740.16       387.15 o                         
 -10   8   1      19543.94      20037.55       837.87 o                         
  -9   8   1        453.60        388.89        81.58 o                         
  -8   8   1      32353.57      32900.83       735.48 o                         
  -7   8   1      49139.16      50020.37       824.95 o                         
  -6   8   1        490.31        508.73        46.01 o                         
  -5   8   1      35799.07      34901.29       490.74 o                         
  -4   8   1      11339.81      11520.40       248.97 o                         
  -3   8   1      10097.23       9380.97       222.98 o                         
  -2   8   1      69059.70      66301.35      1017.32 o                         
  -1   8   1      10998.54      11430.78       237.83 o                         
   0   8   1      38449.00      38228.14       703.07 o                         
   1   8   1      73008.91      73599.24       960.23 o                         
   2   8   1        237.85        293.96        30.09 o                         
   3   8   1      29126.44      29106.97       426.95 o                         
   4   8   1       8788.59       9123.54       208.44 o                         
   5   8   1       5166.28       5344.81       155.16 o                         
   6   8   1      30630.19      30558.40       537.63 o                         
   7   8   1       4717.00       4815.19       235.32 o                         
   8   8   1      16588.18      16346.92       591.12 o                         
   9   8   1      20344.54      20268.50       608.87 o                         
  10   8   1        803.87        569.72        88.36 o                         
  11   8   1       3837.64       3740.84       345.11 o                         
  12   8   1       7121.68       7364.91       379.09 o                         
 -12   9   1        356.21        336.03        94.24 o                         
 -11   9   1       2106.84       2214.01       229.04 o                         
 -10   9   1        134.13        121.02        55.93 o                         
  -9   9   1       1959.76       1992.76       190.60 o                         
  -8   9   1         90.65         63.74        40.95 o                         
  -7   9   1       1346.60       1293.17       102.58 o                         
  -6   9   1        621.69        631.35        48.91 o                         
  -5   9   1        326.19        330.75        38.12 o                         
  -4   9   1       2486.61       2633.46       110.78 o                         
  -3   9   1        231.71        192.69        26.97 o                         
  -2   9   1       2196.00       2126.22        77.96 o                         
  -1   9   1       2098.52       2340.71       105.25 o                         
   0   9   1        518.07        553.71        47.63 o                         
   1   9   1        184.59        197.55        31.12 o                         
   2   9   1       6482.90       6851.00       150.77 o                         
   3   9   1        424.41        376.84        36.66 o                         
   4   9   1        303.22        286.15        33.63 o                         
   5   9   1       5050.03       5187.55       197.36 o                         
   6   9   1        137.73        123.28        29.62 o                         
   7   9   1        455.30        572.10        87.25 o                         
   8   9   1        476.54        532.91        86.09 o                         
   9   9   1        230.22        149.15        44.89 o                         
  10   9   1         37.31        123.37        57.67 o                         
  11   9   1        226.05        303.43        87.34 o                         
  12   9   1        238.09        112.61        74.14 o                         
 -12  10   1       2996.98       3039.21       322.03 o                         
 -11  10   1       3586.01       3877.77       301.66 o                         
 -10  10   1      14587.35      14883.27       700.20 o                         
  -9  10   1       3581.74       3432.16       224.71 o                         
  -8  10   1      16537.90      16916.88       511.66 o                         
  -7  10   1      22554.02      22344.12       486.61 o                         
  -6  10   1       1328.07       1274.05        82.60 o                         
  -5  10   1      33581.13      33801.79       691.05 o                         
  -4  10   1      10384.00      10105.96       245.89 o                         
  -3  10   1       4591.26       4150.46       141.19 o                         
  -2  10   1      31759.31      32802.54       602.35 o                         
  -1  10   1       4615.50       4867.29       160.04 o                         
   0  10   1      34435.88      34937.15       631.07 o                         
   1  10   1      35155.21      35595.80       763.88 o                         
   2  10   1        237.03        240.67        29.79 o                         
   3  10   1      20038.34      19387.86       438.27 o                         
   4  10   1      11689.06      11430.04       272.74 o                         
   5  10   1       2734.13       2818.89       130.15 o                         
   6  10   1      36453.39      34776.59       639.81 o                         
   7  10   1       7240.47       6871.06       226.49 o                         
   8  10   1       4467.22       4512.38       255.41 o                         
   9  10   1      13717.66      13068.56       470.53 o                         
  10  10   1        337.35        315.03        75.00 o                         
  11  10   1       5857.43       5949.38       380.99 o                         
 -11  11   1       1013.69       1128.70       162.64 o                         
 -10  11   1         12.07         60.91        57.03 o                         
  -9  11   1        588.98        509.02       105.35 o                         
  -8  11   1       4329.51       4428.35       254.30 o                         
  -7  11   1       2522.88       2110.05       135.07 o                         
  -6  11   1       1232.20       1208.56        85.14 o                         
  -5  11   1         60.20         93.02        32.92 o                         
  -4  11   1       2466.11       2569.98       150.35 o                         
  -3  11   1       3276.44       3225.25       162.97 o                         
  -2  11   1       7591.21       7292.15       242.67 o                         
  -1  11   1       2111.85       2066.74       102.89 o                         
   0  11   1       3985.56       4271.62       153.14 o                         
   1  11   1        344.71        327.30        37.45 o                         
   2  11   1      14723.35      13822.70       471.59 o                         
   3  11   1        483.89        522.63        67.97 o                         
   4  11   1        245.02        269.69        40.35 o                         
   5  11   1      10461.50      10762.91       293.21 o                         
   6  11   1       1973.17       1854.28       112.83 o                         
   7  11   1        376.43        317.13        89.97 o                         
   8  11   1       5510.94       5144.67       280.10 o                         
   9  11   1       4710.39       4429.19       270.29 o                         
  10  11   1       2187.07       2328.58       204.27 o                         
  11  11   1       2577.28       2698.92       258.88 o                         
 -11  12   1       1862.03       1649.96       204.48 o                         
 -10  12   1      13984.98      14761.80       623.01 o                         
  -9  12   1        538.90        321.59       109.85 o                         
  -8  12   1       6012.29       5895.18       304.33 o                         
  -7  12   1       4191.15       3996.18       236.93 o                         
  -6  12   1         24.45          0.59        22.13 o                         
  -5  12   1      15567.53      15582.18       339.45 o                         
  -4  12   1      15507.36      15598.21       342.61 o                         
  -3  12   1       4832.02       4746.48       206.66 o                         
  -2  12   1      26603.29      26234.16       546.06 o                         
  -1  12   1        366.61        382.87        60.02 o                         
   0  12   1       4901.61       4778.45       165.62 o                         
   1  12   1      15065.89      14892.83       311.77 o                         
   2  12   1       1025.33       1031.00        92.19 o                         
   3  12   1      21938.03      21968.87       576.95 o                         
   4  12   1      26457.72      26537.98       627.08 o                         
   5  12   1        608.77        577.02        62.12 o                         
   6  12   1      10544.20      10366.23       342.56 o                         
   7  12   1       2131.33       1993.86       147.56 o                         
   8  12   1       1337.93       1423.07       131.92 o                         
   9  12   1      10965.64      11177.50       455.37 o                         
  10  12   1        134.59        110.75        44.47 o                         
 -10  13   1       1010.34       1147.36       170.13 o                         
  -9  13   1       4381.08       4527.76       279.16 o                         
  -8  13   1       3753.33       4048.94       247.93 o                         
  -7  13   1       3045.18       3032.36       190.86 o                         
  -6  13   1       8363.18       8175.22       310.34 o                         
  -5  13   1       4546.43       4650.73       223.30 o                         
  -4  13   1      12787.76      13426.02       389.25 o                         
  -3  13   1      12576.83      12246.47       375.15 o                         
  -2  13   1       1158.16       1163.62        80.85 o                         
  -1  13   1      12241.67      12269.07       348.86 o                         
   0  13   1       5623.97       5549.52       184.59 o                         
   1  13   1         35.56         24.68        35.34 o                         
   2  13   1      14634.64      14691.18       612.68 o                         
   3  13   1       1537.83       1348.45        90.95 o                         
   4  13   1       1493.83       1530.17        82.28 o                         
   5  13   1      24894.91      24374.19       691.46 o                         
   6  13   1        127.49        108.17        49.19 o                         
   7  13   1       4976.44       5127.64       250.34 o                         
   8  13   1      11489.65      11253.92       393.68 o                         
   9  13   1        115.05         39.10        37.90 o                         
  10  13   1       6027.71       5972.79       344.69 o                         
  -9  14   1        255.29        261.53        75.47 o                         
  -8  14   1       1304.20       1196.19       126.08 o                         
  -7  14   1        807.63        848.93        97.72 o                         
  -6  14   1        246.36        183.25        58.68 o                         
  -5  14   1       6673.21       6895.72       284.94 o                         
  -4  14   1       4205.31       4043.20       209.84 o                         
  -3  14   1        220.28        185.73        43.70 o                         
  -2  14   1       6756.39       6295.84       253.12 o                         
  -1  14   1       5591.46       5166.30       192.39 o                         
   0  14   1        588.02        640.95        85.80 o                         
   1  14   1       1845.12       1769.50       144.29 o                         
   2  14   1        211.56        227.07        51.44 o                         
   3  14   1      10131.76      10352.07       513.48 o                         
   4  14   1       9118.40       9220.28       326.85 o                         
   5  14   1         18.64         64.49        68.78 o                         
   6  14   1       4553.46       4325.44       226.62 o                         
   7  14   1       2496.53       2453.52       175.23 o                         
   8  14   1       1217.46       1173.04       125.20 o                         
   9  14   1       4118.43       4404.85       253.10 o                         
  -8  15   1       7184.54       7400.77       518.53 o                         
  -7  15   1       6056.69       5982.98       339.57 o                         
  -6  15   1      11828.08      12419.00       413.13 o                         
  -5  15   1       7943.35       8125.90       321.49 o                         
  -4  15   1      14725.02      14683.52       437.18 o                         
  -3  15   1       9468.86       9946.31       346.13 o                         
  -2  15   1       1242.61       1223.84       124.53 o                         
  -1  15   1      35606.82      35786.80      1068.32 o                         
   0  15   1       6521.59       6882.25       319.78 o                         
   1  15   1         66.29        102.84        43.26 o                         
   2  15   1      26871.80      26909.57       642.61 o                         
   3  15   1       4121.81       4067.49       214.01 o                         
   4  15   1       5116.36       4985.69       243.47 o                         
   5  15   1      15573.00      15914.14       628.71 o                         
   6  15   1        727.61        882.77       109.37 o                         
   7  15   1       6369.58       6288.72       293.33 o                         
   8  15   1      12049.54      12524.42       437.63 o                         
  -8  16   1        325.12        339.64        84.03 o                         
  -7  16   1        604.68        473.04        87.56 o                         
  -6  16   1         26.51         22.01        57.24 o                         
  -5  16   1         39.35         17.01        62.53 o                         
  -4  16   1         28.06        -29.51        37.85 o                         
  -3  16   1        527.73        411.54       105.94 o                         
  -2  16   1         79.90         45.34        60.42 o                         
  -1  16   1       1808.72       2144.37       173.41 o                         
   0  16   1       1158.28       1185.14       133.01 o                         
   1  16   1        409.89        378.26        85.86 o                         
   2  16   1        206.68        220.86        94.91 o                         
   3  16   1         97.02         55.47        37.47 o                         
   4  16   1         36.71        -27.24        49.08 o                         
   5  16   1        178.41        169.25        71.35 o                         
   6  16   1        692.13        648.24        91.10 o                         
   7  16   1        470.91        432.33        73.29 o                         
  -6  17   1      11500.23      12496.63       556.65 o                         
  -5  17   1       1358.30       1207.26       148.30 o                         
  -4  17   1      11869.85      12839.27       616.03 o                         
  -3  17   1       7893.64       8525.09       525.54 o                         
  -2  17   1          2.01        -27.89        62.14 o                         
  -1  17   1      31561.75      33845.72      1262.58 o                         
   0  17   1       6389.91       7140.00       354.23 o                         
   1  17   1       2060.26       2152.62       183.09 o                         
   2  17   1      20814.87      21736.65      1253.55 o                         
   3  17   1       1276.65       1117.57       164.74 o                         
   4  17   1       5458.26       5160.42       289.57 o                         
   5  17   1      11191.39      11829.98       553.24 o                         
   6  17   1         76.58         96.00        73.70 o                         
  -5  18   1        676.89        685.50       135.05 o                         
  -4  18   1        505.30        341.42        84.09 o                         
  -3  18   1         10.41       -130.71        87.14 o                         
  -2  18   1        283.84        256.87        87.39 o                         
  -1  18   1        867.86       1118.09       134.13 o                         
   0  18   1         60.74         25.06        47.48 o                         
   1  18   1         26.70        -23.63        51.32 o                         
   2  18   1          1.90        -82.20        54.80 o                         
   3  18   1       1055.61        791.61       119.37 o                         
   4  18   1       1748.76       1916.55       178.81 o                         
   5  18   1        239.99        121.24        64.15 o                         
  -3  19   1       5271.13       6229.34       407.65 o                         
  -2  19   1        717.36        624.58       162.93 o                         
  -1  19   1      15116.33      19175.82      1001.36 o                         
   0  19   1       4094.85       4858.39       335.54 o                         
   1  19   1       2416.80       2459.44       256.17 o                         
   2  19   1      14333.23      16965.85       860.33 o                         
 -14   0   2       3136.25       3324.69       590.74 o                         
 -13   0   2       3798.74       4054.95       386.17 o                         
 -12   0   2      22955.42      25316.14      1002.56 o                         
 -11   0   2       1789.11       2044.03       245.21 o                         
 -10   0   2      17141.50      17802.90       746.82 o                         
  -9   0   2      41682.32      44421.00      1257.76 o                         
  -8   0   2       3720.86       3524.29       220.17 o                         
  -7   0   2      56396.61      57703.72      1114.14 o                         
  -6   0   2      35270.08      36319.10       919.01 o                         
  -5   0   2      23340.75      24675.16       814.27 o                         
  -4   0   2       9751.30       9947.95       332.62 o                         
  -3   0   2        414.18        405.15        51.35 o                         
  -2   0   2      21983.81      23068.68       416.40 o                         
  -1   0   2      53720.45      54697.37      1437.83 o                         
   0   0   2         25.72         93.55        28.43 o                         
   1   0   2     222835.77     203865.31      2585.27 o                         
   2   0   2      40421.56      39749.15       615.51 o                         
   3   0   2       3677.30       3920.81       107.51 o                         
   4   0   2      45170.70      44263.09       673.29 o                         
   5   0   2       4630.01       4570.97       146.66 o                         
   6   0   2       8968.23       8701.10       215.35 o                         
   7   0   2      71339.77      70652.97      1002.90 o                         
   8   0   2       1490.73       1446.06       106.44 o                         
   9   0   2       2803.39       2637.69       181.23 o                         
  10   0   2      17376.64      17600.00       738.91 o                         
  11   0   2        274.32        107.69       108.28 o                         
  12   0   2       5492.77       5649.76       441.97 o                         
  13   0   2       8807.28       9316.51       604.52 o                         
 -14   1   2        829.78        612.92       166.54 o                         
 -13   1   2        645.43        638.61       112.63 o                         
 -12   1   2         48.32         37.12        53.03 o                         
 -11   1   2         50.94         44.76        52.10 o                         
 -10   1   2       1237.68       1070.16       117.30 o                         
  -9   1   2         85.94         10.19        34.15 o                         
  -8   1   2       1725.26       1917.16       102.44 o                         
  -7   1   2        911.28        957.03        64.87 o                         
  -6   1   2       3713.14       3725.70       159.05 o                         
  -5   1   2       1593.21       1618.66        95.17 o                         
  -4   1   2       2783.14       3165.29       141.65 o                         
  -3   1   2      14461.59      15977.91       346.86 o                         
  -2   1   2      45661.19      49249.89       955.90 o                         
  -1   1   2       5126.78       5941.50       249.11 o                         
   0   1   2       4520.90       4932.13       203.11 o                         
   1   1   2      15304.31      16375.72       219.91 o                         
   2   1   2      19755.12      20865.09       224.93 o                         
   3   1   2      13906.03      14576.92       189.28 o                         
   4   1   2        162.43        200.99        23.30 o                         
   5   1   2         94.69         92.38        12.29 o                         
   6   1   2       2095.73       2013.28        56.98 o                         
   7   1   2        391.54        382.73        46.73 o                         
   8   1   2       2234.40       2130.35       121.13 o                         
   9   1   2         81.09        127.78        37.08 o                         
  10   1   2       1734.41       1904.25       172.10 o                         
  11   1   2        520.80        486.14        83.37 o                         
  12   1   2        338.24        299.57        75.73 o                         
  13   1   2        103.52         44.72        62.32 o                         
 -14   2   2       1764.82       1891.12       192.60 o                         
 -13   2   2       2382.95       2653.37       218.92 o                         
 -12   2   2      13148.04      14125.35       505.39 o                         
 -11   2   2        208.55        174.23        53.28 o                         
 -10   2   2      13007.25      13963.30       324.63 o                         
  -9   2   2      20853.08      22112.23       419.58 o                         
  -8   2   2       3539.44       3771.52       130.46 o                         
  -7   2   2      20204.72      20854.19       388.87 o                         
  -6   2   2      21647.18      21693.42       461.84 o                         
  -5   2   2      17024.96      17474.80       315.46 o                         
  -4   2   2      48284.07      51122.87       742.75 o                         
  -3   2   2      14606.96      16098.75       262.88 o                         
  -2   2   2     106097.73     106604.43      1565.49 o                         
  -1   2   2      23613.16      22930.42       360.14 o                         
   0   2   2      14707.47      15259.94       252.92 o                         
   1   2   2      36171.95      36309.76       364.79 o                         
   2   2   2      28112.89      27333.60       302.47 o                         
   3   2   2        855.92        959.68        35.96 o                         
   4   2   2      56588.63      55463.22       591.04 o                         
   5   2   2       3545.43       3646.62        93.94 o                         
   6   2   2       4590.39       4620.37       113.56 o                         
   7   2   2      41485.38      42101.34       781.06 o                         
   8   2   2        750.40        765.56        73.02 o                         
   9   2   2       9244.73       9127.40       282.21 o                         
  10   2   2      15526.33      16191.79       440.47 o                         
  11   2   2        137.41         98.53        41.42 o                         
  12   2   2       5129.52       5634.17       312.85 o                         
  13   2   2       4387.67       4596.91       442.82 o                         
 -13   3   2       2581.49       2922.05       231.36 o                         
 -12   3   2        448.76        405.94        70.47 o                         
 -11   3   2       3763.95       4022.65       162.76 o                         
 -10   3   2       4374.72       4822.36       175.49 o                         
  -9   3   2         59.57         39.89        25.13 o                         
  -8   3   2       8632.90       9017.31       231.01 o                         
  -7   3   2        574.60        543.83        42.60 o                         
  -6   3   2       7943.87       7695.92       199.01 o                         
  -5   3   2      31588.00      33835.10       517.17 o                         
  -4   3   2         57.02         62.48        17.89 o                         
  -3   3   2       3857.58       3869.11        95.53 o                         
  -2   3   2      57534.08      58349.72       662.54 o                         
  -1   3   2       3247.68       3302.11       114.88 o                         
   0   3   2       8013.99       7655.02       134.25 o                         
   1   3   2      16569.92      16836.29       283.82 o                         
   2   3   2      22576.36      22585.42       280.85 o                         
   3   3   2      43862.04      44071.82       426.16 o                         
   4   3   2       5174.32       5319.85       101.15 o                         
   5   3   2       6623.26       6467.47       123.93 o                         
   6   3   2      28951.94      29994.95       363.73 o                         
   7   3   2       2628.26       2411.28       107.83 o                         
   8   3   2       5743.31       5676.97       193.74 o                         
   9   3   2       1552.57       1508.00       110.23 o                         
  10   3   2       9212.82       8748.65       350.87 o                         
  11   3   2       6043.35       6283.55       277.37 o                         
  12   3   2       1476.32       1391.76       137.58 o                         
  13   3   2        601.36        544.67       105.40 o                         
 -13   4   2        600.51        434.61        77.27 o                         
 -12   4   2      14541.46      15302.65       476.42 o                         
 -11   4   2       1737.84       1783.53       145.65 o                         
 -10   4   2       6707.28       6861.33       313.30 o                         
  -9   4   2      11013.64      11550.27       312.49 o                         
  -8   4   2       1906.03       1743.35       106.93 o                         
  -7   4   2       7769.04       7805.83       200.43 o                         
  -6   4   2      25247.44      25972.16       446.72 o                         
  -5   4   2       7736.67       7928.40       194.51 o                         
  -4   4   2      36621.26      35449.70       474.31 o                         
  -3   4   2      38983.31      39846.03       704.77 o                         
  -2   4   2      34429.14      33897.22       475.59 o                         
  -1   4   2      26457.16      26050.11       358.44 o                         
   0   4   2        425.79        473.13        27.66 o                         
   1   4   2      18726.07      18029.05       276.36 o                         
   2   4   2      22665.24      22694.41       240.30 o                         
   3   4   2       3873.73       4268.45        80.62 o                         
   4   4   2      63817.97      64150.44       650.99 o                         
   5   4   2       2498.55       2410.25        77.53 o                         
   6   4   2       3881.95       4004.67       105.29 o                         
   7   4   2       9319.53       8848.31       237.31 o                         
   8   4   2         12.94        -20.36        35.29 o                         
   9   4   2       9707.44       9142.77       288.68 o                         
  10   4   2      18284.27      18478.13       539.63 o                         
  11   4   2       2093.84       2363.15       188.30 o                         
  12   4   2      12035.47      12079.57       419.92 o                         
  13   4   2       3872.76       3788.27       238.76 o                         
 -13   5   2       6250.66       6579.36       319.61 o                         
 -12   5   2         17.75         77.66        53.57 o                         
 -11   5   2      19438.60      19360.88       638.41 o                         
 -10   5   2       9981.48      10290.02       394.80 o                         
  -9   5   2       8999.28       8776.39       385.90 o                         
  -8   5   2       9326.88       9845.37       325.73 o                         
  -7   5   2       5382.14       5384.06       196.57 o                         
  -6   5   2      10721.86      10728.65       299.39 o                         
  -5   5   2      29952.82      30167.43       498.33 o                         
  -4   5   2        730.26        907.41        52.06 o                         
  -3   5   2      55654.65      54996.76       806.70 o                         
  -2   5   2      26783.74      27757.50       426.62 o                         
  -1   5   2       8432.48       8643.25       164.87 o                         
   0   5   2      25781.98      25750.43       321.78 o                         
   1   5   2      25949.94      26789.80       272.31 o                         
   2   5   2      24759.50      26018.58       340.09 o                         
   3   5   2      53249.65      52742.11       560.93 o                         
   4   5   2        116.11         87.56        25.19 o                         
   5   5   2      31675.34      31657.25       449.56 o                         
   6   5   2      12381.91      12377.67       200.64 o                         
   7   5   2        175.23        118.26        60.05 o                         
   8   5   2      14218.92      13870.27       420.75 o                         
   9   5   2       7855.91       7507.43       264.57 o                         
  10   5   2       2150.78       2404.63       181.89 o                         
  11   5   2      13608.79      14026.18       490.83 o                         
  12   5   2        320.49        354.87        79.47 o                         
 -13   6   2        985.23       1223.68       138.33 o                         
 -12   6   2       3983.50       4006.40       269.30 o                         
 -11   6   2        247.64        165.11        61.60 o                         
 -10   6   2        287.13        138.20        74.94 o                         
  -9   6   2       6871.07       7074.98       346.59 o                         
  -8   6   2        420.88        476.07        69.50 o                         
  -7   6   2       1555.98       1611.75       115.46 o                         
  -6   6   2       9113.01       9523.34       305.05 o                         
  -5   6   2      14522.04      15058.14       280.94 o                         
  -4   6   2       7184.90       6759.76       165.65 o                         
  -3   6   2      15599.11      15605.28       321.36 o                         
  -2   6   2       6396.25       6500.81       254.03 o                         
  -1   6   2      10256.25      10370.63       187.16 o                         
   0   6   2       3865.92       3980.16        92.53 o                         
   1   6   2      26867.26      26533.99       279.14 o                         
   2   6   2       1308.50       1275.22        43.00 o                         
   3   6   2        236.05        213.95        18.69 o                         
   4   6   2      23100.98      22841.09       336.10 o                         
   5   6   2       5057.66       5123.72       100.63 o                         
   6   6   2         61.59         84.30        22.88 o                         
   7   6   2      14415.05      14433.87       416.17 o                         
   8   6   2       1403.02       1261.80       101.12 o                         
   9   6   2       3949.66       3887.17       189.72 o                         
  10   6   2       3258.19       3084.51       234.89 o                         
  11   6   2        855.42        843.99       117.14 o                         
  12   6   2       2073.88       2003.15       187.30 o                         
 -13   7   2       4307.44       4646.79       309.67 o                         
 -12   7   2        389.19        376.53        90.38 o                         
 -11   7   2      15424.98      15589.28       604.80 o                         
 -10   7   2       3795.64       4100.75       280.13 o                         
  -9   7   2      10138.64      10426.47       435.11 o                         
  -8   7   2      33139.10      32997.07       696.27 o                         
  -7   7   2       7048.75       7194.24       198.78 o                         
  -6   7   2      20375.54      20248.97       362.86 o                         
  -5   7   2      28108.62      26666.05       425.84 o                         
  -4   7   2         62.25         73.75        17.03 o                         
  -3   7   2      35521.20      34969.31       336.53 o                         
  -2   7   2       6571.09       6053.24       122.91 o                         
  -1   7   2      17379.49      17536.15       294.55 o                         
   0   7   2      46962.38      45331.33       665.23 o                         
   1   7   2       6552.88       6351.96       127.89 o                         
   2   7   2       4511.35       4301.04        90.78 o                         
   3   7   2      32377.48      31465.53       507.51 o                         
   4   7   2         43.72         67.24        16.06 o                         
   5   7   2      21222.61      20999.23       296.70 o                         
   6   7   2      14369.84      13996.87       323.18 o                         
   7   7   2        121.08         81.63        58.26 o                         
   8   7   2      24851.31      23638.10       517.17 o                         
   9   7   2       9529.70       8915.72       357.24 o                         
  10   7   2       1426.11       1280.00       138.44 o                         
  11   7   2      11879.59      11746.88       516.50 o                         
  12   7   2        288.33        192.75        66.49 o                         
 -12   8   2        269.23        279.01        72.99 o                         
 -11   8   2       1032.48        863.60       136.75 o                         
 -10   8   2        209.60        188.27        75.98 o                         
  -9   8   2       2229.79       2590.68       211.39 o                         
  -8   8   2        165.15        123.33        51.25 o                         
  -7   8   2          5.00         43.83        23.50 o                         
  -6   8   2        310.87        341.67        37.02 o                         
  -5   8   2        910.79        914.16        61.10 o                         
  -4   8   2       2263.60       2293.42        88.43 o                         
  -3   8   2       2463.09       2407.58       104.59 o                         
  -2   8   2        185.98        173.92        21.17 o                         
  -1   8   2          6.61         -7.87        18.70 o                         
   0   8   2        541.45        479.54        37.71 o                         
   1   8   2      18657.71      19992.38       293.09 o                         
   2   8   2       2032.71       2052.51        66.03 o                         
   3   8   2       1150.91       1237.10        51.29 o                         
   4   8   2       2016.19       2133.36        71.27 o                         
   5   8   2         70.90         61.27        16.95 o                         
   6   8   2        243.32        209.16        27.92 o                         
   7   8   2       4133.55       4154.50       218.73 o                         
   8   8   2        643.78        595.92        74.21 o                         
   9   8   2        120.68         66.04        49.84 o                         
  10   8   2         42.13         64.46        46.46 o                         
  11   8   2         37.39        122.30        59.49 o                         
  12   8   2         62.32        -29.30        72.21 o                         
 -12   9   2        977.20       1090.83       161.48 o                         
 -11   9   2      11648.82      12136.75       543.82 o                         
 -10   9   2        995.76       1254.92       160.27 o                         
  -9   9   2       5769.39       6038.40       337.45 o                         
  -8   9   2      32311.80      32265.80       628.18 o                         
  -7   9   2        305.70        310.09        47.96 o                         
  -6   9   2      23323.81      23011.71       461.11 o                         
  -5   9   2      13822.40      14230.64       290.89 o                         
  -4   9   2       1402.06       1482.41        73.96 o                         
  -3   9   2      25886.22      25499.11       382.65 o                         
  -2   9   2      16038.45      16125.88       256.88 o                         
  -1   9   2       5828.15       5693.49       168.69 o                         
   0   9   2      68596.18      68464.07      1217.91 o                         
   1   9   2       3226.36       2981.49        98.46 o                         
   2   9   2       6922.74       6444.10       131.88 o                         
   3   9   2      13557.62      13448.74       200.59 o                         
   4   9   2         39.42         59.09        21.72 o                         
   5   9   2      10889.03      10913.96       248.61 o                         
   6   9   2      19578.00      18467.81       399.65 o                         
   7   9   2       1265.86       1427.46       132.95 o                         
   8   9   2      23724.29      22771.84       659.45 o                         
   9   9   2       6192.01       5915.34       300.86 o                         
  10   9   2        858.65        807.93       113.92 o                         
  11   9   2       7062.26       7032.37       408.77 o                         
 -12  10   2        430.52        362.90        98.62 o                         
 -11  10   2        853.77       1096.12       176.62 o                         
 -10  10   2        573.25        522.77       112.19 o                         
  -9  10   2        123.49         77.90        50.03 o                         
  -8  10   2       1125.40       1261.83       130.25 o                         
  -7  10   2       1388.93       1433.55       108.04 o                         
  -6  10   2        107.33        124.29        28.88 o                         
  -5  10   2        842.80        826.42        61.93 o                         
  -4  10   2       5320.84       4916.63       153.63 o                         
  -3  10   2       2657.32       2655.74       101.28 o                         
  -2  10   2        389.82        369.38        43.45 o                         
  -1  10   2       9871.50       9315.03       199.25 o                         
   0  10   2        973.80       1082.24        64.87 o                         
   1  10   2       2457.80       2378.73        89.51 o                         
   2  10   2       4617.06       4520.44       132.71 o                         
   3  10   2       6146.67       6023.93       163.04 o                         
   4  10   2       1486.44       1405.43        69.61 o                         
   5  10   2       9782.04       9845.68       219.57 o                         
   6  10   2         30.62         39.11        24.27 o                         
   7  10   2        855.27        774.27        74.87 o                         
   8  10   2         24.89         57.98        44.86 o                         
   9  10   2       3517.45       3332.89       229.63 o                         
  10  10   2         61.67        106.45        68.11 o                         
  11  10   2         28.53         28.39        62.07 o                         
 -11  11   2       7873.10       7696.19       445.51 o                         
 -10  11   2       3410.46       3496.62       282.44 o                         
  -9  11   2       3460.49       3478.25       270.87 o                         
  -8  11   2      14870.10      14702.93       476.23 o                         
  -7  11   2        919.71        891.72        89.25 o                         
  -6  11   2      15805.16      15331.47       396.03 o                         
  -5  11   2      14126.42      14162.18       310.70 o                         
  -4  11   2        649.39        642.89        55.35 o                         
  -3  11   2      31196.58      30499.23       496.73 o                         
  -2  11   2      11226.39      11573.91       315.42 o                         
  -1  11   2       1525.58       1394.75        84.94 o                         
   0  11   2      25756.84      26405.90       534.17 o                         
   1  11   2       4871.41       4915.73       143.26 o                         
   2  11   2      17869.01      17937.54       348.65 o                         
   3  11   2      25132.55      24275.14       596.37 o                         
   4  11   2       2426.08       2237.73       100.05 o                         
   5  11   2      15276.42      14695.43       462.15 o                         
   6  11   2      10828.92      10262.43       235.94 o                         
   7  11   2        946.34        689.47        82.62 o                         
   8  11   2      11213.02      10920.71       364.28 o                         
   9  11   2       1983.57       1838.26       173.30 o                         
  10  11   2       3194.41       2901.38       227.43 o                         
 -11  12   2        778.99        789.87       142.30 o                         
 -10  12   2       2339.37       2586.97       253.54 o                         
  -9  12   2       4091.75       4241.09       308.73 o                         
  -8  12   2       1299.67       1372.54       139.26 o                         
  -7  12   2      11450.17      11500.25       411.18 o                         
  -6  12   2       2322.00       2365.69       133.46 o                         
  -5  12   2       1968.86       2051.31       110.96 o                         
  -4  12   2      16712.00      16749.25       350.19 o                         
  -3  12   2       2477.12       2406.90       145.61 o                         
  -2  12   2       1040.53       1049.70        92.20 o                         
  -1  12   2      15541.54      15365.36       369.37 o                         
   0  12   2        659.99        637.32        62.93 o                         
   1  12   2      11856.95      11911.91       322.07 o                         
   2  12   2      13214.62      13005.96       516.05 o                         
   3  12   2       4463.04       4120.81       121.89 o                         
   4  12   2      10080.92       9792.95       237.07 o                         
   5  12   2       9240.03       8971.45       237.77 o                         
   6  12   2       7246.69       7373.55       281.12 o                         
   7  12   2       9093.96       9283.66       330.27 o                         
   8  12   2        559.33        532.17        82.79 o                         
   9  12   2       6910.71       7417.06       313.90 o                         
  10  12   2       2085.73       2230.53       208.36 o                         
 -10  13   2       5335.27       5661.45       383.71 o                         
  -9  13   2        711.75        682.30       127.84 o                         
  -8  13   2       2834.03       2846.46       209.88 o                         
  -7  13   2        240.25        272.67        62.28 o                         
  -6  13   2       2485.45       2590.88       168.16 o                         
  -5  13   2      14740.13      15532.36       428.18 o                         
  -4  13   2       1228.65       1265.51       111.66 o                         
  -3  13   2       7365.27       7667.68       277.26 o                         
  -2  13   2      10556.21      10352.15       324.90 o                         
  -1  13   2       1105.23       1128.18        95.58 o                         
   0  13   2       6600.39       6426.38       291.50 o                         
   1  13   2       2361.93       2428.51       151.39 o                         
   2  13   2       7429.46       7310.93       256.56 o                         
   3  13   2      20055.37      20815.56       676.38 o                         
   4  13   2        379.36        330.17        57.48 o                         
   5  13   2      15179.91      15088.98       579.62 o                         
   6  13   2       5893.16       5744.19       254.09 o                         
   7  13   2        413.87        324.44        64.45 o                         
   8  13   2       2152.42       2071.01       159.76 o                         
   9  13   2       2349.36       2520.96       185.59 o                         
  -9  14   2       3363.83       3784.27       270.42 o                         
  -8  14   2        260.36        135.63       130.77 o                         
  -7  14   2      13355.97      13670.25       463.40 o                         
  -6  14   2       1494.96       1647.02       138.01 o                         
  -5  14   2         85.95         58.24        63.43 o                         
  -4  14   2      22227.63      23050.92       548.58 o                         
  -3  14   2        485.89        409.58        66.58 o                         
  -2  14   2      10187.28      10017.50       274.46 o                         
  -1  14   2      16399.62      16687.72       427.78 o                         
   0  14   2        221.84        212.37        83.21 o                         
   1  14   2       7379.27       7226.12       284.59 o                         
   2  14   2      17966.97      18385.05       654.49 o                         
   3  14   2       1417.98       1437.29       122.19 o                         
   4  14   2      12401.66      12306.09       587.92 o                         
   5  14   2       2511.82       2592.56       169.49 o                         
   6  14   2       8707.96       8740.42       506.26 o                         
   7  14   2       4861.10       4875.68       277.89 o                         
   8  14   2       2218.15       2251.36       171.24 o                         
   9  14   2       6062.78       5855.45       343.98 o                         
  -9  15   2         32.78          8.76        73.94 o                         
  -8  15   2       2894.62       3194.63       262.88 o                         
  -7  15   2        701.24        646.75       107.59 o                         
  -6  15   2       1362.11       1342.77       153.08 o                         
  -5  15   2       5573.17       5932.35       275.85 o                         
  -4  15   2         16.43        -13.65        43.62 o                         
  -3  15   2       3440.05       3468.60       160.91 o                         
  -2  15   2       7342.06       7056.99       356.62 o                         
  -1  15   2        162.08        179.16        34.62 o                         
   0  15   2       3640.70       3423.16       154.75 o                         
   1  15   2        689.24        595.66        85.78 o                         
   2  15   2       1887.66       1564.04       198.05 o                         
   3  15   2       4851.18       4720.84       230.81 o                         
   4  15   2        233.26        188.51        51.39 o                         
   5  15   2       1747.01       1708.67       156.13 o                         
   6  15   2       3459.68       3313.85       204.21 o                         
   7  15   2        174.72        111.55        51.01 o                         
   8  15   2       4586.35       4381.63       290.31 o                         
  -8  16   2         55.83         16.21        58.27 o                         
  -7  16   2      20111.16      21782.56       708.16 o                         
  -6  16   2       5847.80       6484.75       346.73 o                         
  -5  16   2        583.58        600.99       108.00 o                         
  -4  16   2      16298.11      16746.24       525.63 o                         
  -3  16   2        448.14        416.15        93.30 o                         
  -2  16   2       7137.12       7252.53       355.96 o                         
  -1  16   2      24651.01      24969.58       653.41 o                         
   0  16   2       1341.34       1228.01       137.75 o                         
   1  16   2       6450.98       6438.41       411.33 o                         
   2  16   2      10909.08      10340.25       402.09 o                         
   3  16   2        919.04        942.47       105.13 o                         
   4  16   2       7170.78       7191.73       305.12 o                         
   5  16   2       4020.42       3716.45       233.55 o                         
   6  16   2       8835.23       8635.24       382.29 o                         
   7  16   2      10472.34      10513.41       441.07 o                         
  -6  17   2         11.17         14.50        64.92 o                         
  -5  17   2          0.27        -65.85        74.64 o                         
  -4  17   2        118.54         99.62        64.53 o                         
  -3  17   2        936.40        892.94       190.92 o                         
  -2  17   2         59.02        138.22        51.08 o                         
  -1  17   2         20.54         21.32        61.10 o                         
   0  17   2       2155.50       2114.69       181.28 o                         
   1  17   2         48.22          6.66        52.42 o                         
   2  17   2          4.40         63.77        41.35 o                         
   3  17   2        258.01        180.78        59.50 o                         
   4  17   2         33.29          1.97        43.70 o                         
   5  17   2        220.41        210.90        54.71 o                         
   6  17   2        193.61         74.99        41.61 o                         
  -5  18   2       3632.81       4025.00       285.75 o                         
  -4  18   2      10573.51      11482.17       507.19 o                         
  -3  18   2        383.81        327.69       193.32 o                         
  -2  18   2       3734.67       4363.73       344.04 o                         
  -1  18   2      20671.99      22942.70       996.36 o                         
   0  18   2         39.30         14.17        50.28 o                         
   1  18   2      11145.19      11680.20       893.17 o                         
   2  18   2       6998.55       7247.85       686.45 o                         
   3  18   2       2171.11       2331.16       201.69 o                         
   4  18   2       5550.16       5493.33       283.12 o                         
  -2  19   2       4182.79       4789.84       366.71 o                         
  -1  19   2         10.96         71.83        64.54 o                         
   0  19   2       2001.02       2235.02       226.66 o                         
   1  19   2         21.41         12.50        67.21 o                         
   2  19   2       2728.36       2557.18       216.87 o                         
 -14   1   3       1085.27       1075.26       145.73 o                         
 -13   1   3      12046.03      12871.56       501.67 o                         
 -12   1   3       2003.87       2050.53       182.02 o                         
 -11   1   3       5975.24       6070.02       301.65 o                         
 -10   1   3      11975.26      12307.96       419.44 o                         
  -9   1   3       3781.36       3845.63       194.01 o                         
  -8   1   3      32026.42      33277.20       565.26 o                         
  -7   1   3      22156.31      22742.25       358.73 o                         
  -6   1   3       3568.03       3926.22       152.23 o                         
  -5   1   3      28490.88      29388.15       443.88 o                         
  -4   1   3       2157.99       2236.94        77.74 o                         
  -3   1   3        434.97        402.09        29.63 o                         
  -2   1   3     115969.24     115766.27      1362.23 o                         
  -1   1   3       2283.95       2004.78        47.66 o                         
   0   1   3      13821.87      13879.50       237.34 o                         
   1   1   3      80849.45      80996.90       964.51 o                         
   2   1   3          8.77         41.75         7.86 o                         
   3   1   3      15271.83      14939.49       183.76 o                         
   4   1   3      34198.88      33837.39       388.46 o                         
   5   1   3       1820.07       1738.68        61.96 o                         
   6   1   3      26703.25      26024.34       317.29 o                         
   7   1   3      26575.70      25948.28       484.81 o                         
   8   1   3       9843.50       9311.71       266.05 o                         
   9   1   3      18772.79      18176.39       346.43 o                         
  10   1   3       5205.13       4912.87       262.32 o                         
  11   1   3       8448.80       8286.79       364.98 o                         
  12   1   3       5820.44       5775.14       318.29 o                         
  13   1   3          9.22        -13.36        61.04 o                         
 -14   2   3       1518.26       1677.21       182.07 o                         
 -13   2   3         14.09         40.63        59.74 o                         
 -12   2   3       4616.70       4887.53       285.91 o                         
 -11   2   3       1405.00       1536.74       149.82 o                         
 -10   2   3       1105.02       1160.45       107.42 o                         
  -9   2   3       1360.19       1321.15        87.17 o                         
  -8   2   3       3759.66       3744.24       133.43 o                         
  -7   2   3       4442.18       4515.78       151.45 o                         
  -6   2   3      13032.94      13350.23       282.83 o                         
  -5   2   3        545.86        637.76        45.14 o                         
  -4   2   3      12338.10      13176.19       254.49 o                         
  -3   2   3      17074.20      17839.10       302.25 o                         
  -2   2   3      20113.39      21569.97       558.59 o                         
  -1   2   3       9793.96      10100.90       153.32 o                         
   0   2   3        816.08        694.39        23.18 o                         
   1   2   3      13690.69      14356.86       177.19 o                         
   2   2   3      12085.09      12173.21       149.61 o                         
   3   2   3       4286.98       4781.71        77.01 o                         
   4   2   3        476.69        438.46        26.95 o                         
   5   2   3       2850.25       2624.63        78.18 o                         
   6   2   3        164.00        145.54        18.56 o                         
   7   2   3       6289.64       6275.71       186.11 o                         
   8   2   3        229.37        233.67        58.15 o                         
   9   2   3       3303.74       3231.92       158.20 o                         
  10   2   3       3348.62       3186.58       184.40 o                         
  11   2   3        379.58        430.08        71.86 o                         
  12   2   3         23.48         28.18        62.74 o                         
  13   2   3       2106.49       2137.25       201.90 o                         
 -14   3   3        728.23        795.80       128.96 o                         
 -13   3   3       4859.72       4984.22       306.47 o                         
 -12   3   3       8417.55       8984.30       351.04 o                         
 -11   3   3       7147.69       6909.19       230.08 o                         
 -10   3   3      16277.72      17276.92       379.52 o                         
  -9   3   3       1550.03       1602.29        97.49 o                         
  -8   3   3      18108.56      19019.38       370.90 o                         
  -7   3   3      10143.94      10358.72       224.45 o                         
  -6   3   3        188.72        195.18        30.32 o                         
  -5   3   3      72383.28      75408.27       916.29 o                         
  -4   3   3      20707.71      21306.96       324.67 o                         
  -3   3   3       5742.00       5952.14       129.67 o                         
  -2   3   3      61197.62      59730.57       708.77 o                         
  -1   3   3       2958.14       2804.06        68.90 o                         
   0   3   3      13169.98      13240.47       155.99 o                         
   1   3   3      57647.09      56171.44       483.47 o                         
   2   3   3       2361.70       2572.07        50.09 o                         
   3   3   3      22001.14      21407.51       291.46 o                         
   4   3   3      39349.58      38611.36       397.45 o                         
   5   3   3      15278.81      15867.63       219.57 o                         
   6   3   3      18982.49      18736.07       337.86 o                         
   7   3   3       6547.60       6356.91       178.42 o                         
   8   3   3       5656.86       5416.13       188.27 o                         
   9   3   3      12954.45      12760.95       338.83 o                         
  10   3   3       3163.60       3305.15       210.32 o                         
  11   3   3      12043.43      12563.32       407.19 o                         
  12   3   3       8803.92       8757.67       350.81 o                         
 -13   4   3         85.80         64.62        69.56 o                         
 -12   4   3       4952.36       5292.80       268.07 o                         
 -11   4   3       9491.28      10234.21       289.53 o                         
 -10   4   3         37.79        102.70        39.06 o                         
  -9   4   3      14308.42      15142.53       370.47 o                         
  -8   4   3       4975.10       5370.12       186.57 o                         
  -7   4   3       5460.56       5938.89       174.50 o                         
  -6   4   3      21329.10      21364.04       365.29 o                         
  -5   4   3       4191.78       4333.43       136.68 o                         
  -4   4   3      23876.09      24676.12       366.85 o                         
  -3   4   3      55453.71      56300.72       684.20 o                         
  -2   4   3       2720.82       3082.69        97.13 o                         
  -1   4   3      21336.46      20716.13       266.06 o                         
   0   4   3       2894.39       2853.89        56.83 o                         
   1   4   3      14762.79      15279.84       161.11 o                         
   2   4   3      52107.45      52295.62       447.39 o                         
   3   4   3       6973.13       7062.13       113.78 o                         
   4   4   3      27459.83      27701.86       316.38 o                         
   5   4   3      22698.62      22575.71       295.39 o                         
   6   4   3         27.27         15.34        24.51 o                         
   7   4   3       3337.40       3152.29       123.48 o                         
   8   4   3       5104.46       4747.99       229.96 o                         
   9   4   3       1491.04       1387.18        98.06 o                         
  10   4   3       8169.29       7918.62       337.26 o                         
  11   4   3       3403.40       3423.14       229.07 o                         
  12   4   3       2367.28       2415.90       177.66 o                         
 -13   5   3       1956.86       2402.63       193.13 o                         
 -12   5   3       8103.85       8744.72       355.04 o                         
 -11   5   3       2374.20       2268.31       192.79 o                         
 -10   5   3       9346.58       9647.89       385.01 o                         
  -9   5   3       2902.51       2857.91       175.50 o                         
  -8   5   3      10164.57      10445.66       333.46 o                         
  -7   5   3       3346.45       3274.61       163.74 o                         
  -6   5   3          5.87          8.58        19.88 o                         
  -5   5   3      37246.10      36419.44       578.11 o                         
  -4   5   3      20011.79      19753.34       453.93 o                         
  -3   5   3       1032.56        988.56        52.96 o                         
  -2   5   3      29035.37      28796.95       439.00 o                         
  -1   5   3        795.85        826.69        45.29 o                         
   0   5   3       8105.45       8224.20       122.07 o                         
   1   5   3      20220.64      20145.89       247.52 o                         
   2   5   3       3515.51       3557.13        74.73 o                         
   3   5   3      24913.27      25327.72       266.31 o                         
   4   5   3      39780.95      39686.62       881.12 o                         
   5   5   3       1998.00       1816.89        69.79 o                         
   6   5   3       4127.15       4171.37       119.34 o                         
   7   5   3       6117.61       6152.00       184.09 o                         
   8   5   3       6704.03       6299.99       277.13 o                         
   9   5   3       3334.43       3278.30       166.45 o                         
  10   5   3        236.73        186.00        51.88 o                         
  11   5   3       4924.15       4685.14       271.80 o                         
  12   5   3       2593.57       2726.65       217.17 o                         
 -13   6   3        394.08        387.33        77.56 o                         
 -12   6   3       7352.78       7713.36       380.05 o                         
 -11   6   3      12637.28      13135.12       486.21 o                         
 -10   6   3        963.02       1046.24       139.52 o                         
  -9   6   3      24503.13      24372.01       665.42 o                         
  -8   6   3       3200.21       3355.71       178.86 o                         
  -7   6   3       3193.23       3117.80       159.90 o                         
  -6   6   3      22213.05      21907.30       512.24 o                         
  -5   6   3       5188.25       5084.18       148.38 o                         
  -4   6   3      13955.89      13381.53       338.96 o                         
  -3   6   3      28105.26      27805.82       382.58 o                         
  -2   6   3       1786.70       1861.35        68.12 o                         
  -1   6   3      63686.83      63145.48       689.68 o                         
   0   6   3      24543.68      24550.50       368.88 o                         
   1   6   3        104.01        174.22        16.94 o                         
   2   6   3      21041.64      20300.51       216.31 o                         
   3   6   3      24293.45      24156.31       422.40 o                         
   4   6   3      14158.86      14633.82       266.32 o                         
   5   6   3      34026.75      34132.66       482.05 o                         
   6   6   3         31.43         96.44        20.20 o                         
   7   6   3      11242.52      10872.62       332.98 o                         
   8   6   3      19566.09      19526.49       527.40 o                         
   9   6   3        143.15         88.27        38.74 o                         
  10   6   3      12670.14      12015.01       439.14 o                         
  11   6   3       5400.33       4965.80       283.60 o                         
  12   6   3       2855.86       2663.40       218.36 o                         
 -13   7   3       2671.66       2741.95       208.97 o                         
 -12   7   3       1480.30       1445.47       166.28 o                         
 -11   7   3       2250.17       2171.25       213.56 o                         
 -10   7   3        321.14        149.98        66.12 o                         
  -9   7   3       9650.97       9452.76       377.29 o                         
  -8   7   3       4003.39       3932.02       195.58 o                         
  -7   7   3       4123.00       4334.89       191.77 o                         
  -6   7   3         50.69        102.43        27.69 o                         
  -5   7   3      18619.70      18758.77       310.36 o                         
  -4   7   3         25.48         37.19        18.11 o                         
  -3   7   3       2254.53       2428.25        89.42 o                         
  -2   7   3      13660.86      13668.08       238.68 o                         
  -1   7   3        843.02        954.48        53.87 o                         
   0   7   3       1427.21       1355.97        56.40 o                         
   1   7   3      15589.44      15548.72       223.57 o                         
   2   7   3       5787.24       5449.81       142.73 o                         
   3   7   3       1174.72       1159.02        48.79 o                         
   4   7   3       2640.32       2722.07        74.40 o                         
   5   7   3        887.02        889.61        49.10 o                         
   6   7   3       1861.91       1755.98       103.20 o                         
   7   7   3       1165.83       1017.81       104.58 o                         
   8   7   3       4258.21       4082.51       226.74 o                         
   9   7   3        359.27        268.23        57.83 o                         
  10   7   3         40.96         30.68        45.57 o                         
  11   7   3       1320.28       1140.56       153.02 o                         
  12   7   3        120.96        129.63        47.77 o                         
 -12   8   3       4392.04       4796.63       306.53 o                         
 -11   8   3       6328.41       6551.81       382.20 o                         
 -10   8   3       2028.72       1960.19       197.68 o                         
  -9   8   3      22188.52      22638.56       699.79 o                         
  -8   8   3      12958.25      12451.79       415.03 o                         
  -7   8   3       5127.96       4892.38       208.15 o                         
  -6   8   3      29501.55      29176.80       471.53 o                         
  -5   8   3       2638.24       2582.98       127.65 o                         
  -4   8   3      17609.89      18481.00       304.54 o                         
  -3   8   3      14526.12      14386.00       265.99 o                         
  -2   8   3         64.50        135.99        28.69 o                         
  -1   8   3      37397.02      36596.07       455.86 o                         
   0   8   3      49420.22      48372.46       549.65 o                         
   1   8   3       2147.82       2280.59        82.06 o                         
   2   8   3      34814.35      34001.88       428.66 o                         
   3   8   3      15898.34      16339.23       275.34 o                         
   4   8   3       8343.52       8542.37       163.98 o                         
   5   8   3      23189.57      23553.43       374.14 o                         
   6   8   3       7122.53       6622.02       223.26 o                         
   7   8   3      25685.26      25689.78       624.26 o                         
   8   8   3      21192.15      21045.62       488.56 o                         
   9   8   3          6.36         28.48        45.92 o                         
  10   8   3      10017.38       9603.93       401.80 o                         
  11   8   3       4644.17       4625.28       318.29 o                         
 -12   9   3         72.29         85.89        70.72 o                         
 -11   9   3          2.24         88.22        63.27 o                         
 -10   9   3       1844.62       1765.03       193.66 o                         
  -9   9   3          2.89         43.85        54.78 o                         
  -8   9   3         19.88        -35.57        54.31 o                         
  -7   9   3         65.17        107.71        31.47 o                         
  -6   9   3       1956.04       1900.05        95.67 o                         
  -5   9   3       1672.83       1563.08        81.26 o                         
  -4   9   3       2192.66       2199.54        87.25 o                         
  -3   9   3         40.66         65.14        14.88 o                         
  -2   9   3         14.83         24.69        16.24 o                         
  -1   9   3        753.36        735.04        54.37 o                         
   0   9   3       4787.23       4944.09       142.15 o                         
   1   9   3       2686.67       2840.42       105.13 o                         
   2   9   3       2486.90       2741.25       106.10 o                         
   3   9   3       4448.14       4516.43       112.37 o                         
   4   9   3         85.67         90.79        19.66 o                         
   5   9   3         74.55         55.86        25.19 o                         
   6   9   3       1690.72       1591.21        75.02 o                         
   7   9   3        964.47        936.15       109.07 o                         
   8   9   3        190.91        161.97        53.18 o                         
   9   9   3       1022.09        816.11       122.04 o                         
  10   9   3        567.13        421.40        84.49 o                         
  11   9   3         36.79        -28.59        52.31 o                         
 -12  10   3       8798.92       8773.38       486.77 o                         
 -11  10   3       5782.66       6389.72       393.17 o                         
 -10  10   3        368.07        300.69        69.36 o                         
  -9  10   3      11305.02      11694.44       501.93 o                         
  -8  10   3      14524.37      15122.84       556.52 o                         
  -7  10   3       4313.30       4208.83       157.73 o                         
  -6  10   3      26450.05      25804.27       568.01 o                         
  -5  10   3       3247.54       3278.09       125.71 o                         
  -4  10   3      10274.74      10661.39       236.56 o                         
  -3  10   3      20520.70      20871.05       340.56 o                         
  -2  10   3       3691.77       3663.67       124.54 o                         
  -1  10   3      22539.68      22494.75       344.22 o                         
   0  10   3      27758.50      27550.38       467.64 o                         
   1  10   3        491.08        460.98        38.27 o                         
   2  10   3      21054.30      21158.16       442.82 o                         
   3  10   3       5517.63       5532.27       179.70 o                         
   4  10   3       2790.34       2722.33        94.10 o                         
   5  10   3      17004.07      17001.01       388.54 o                         
   6  10   3       2394.99       2386.73       116.00 o                         
   7  10   3      20129.54      19592.40       474.35 o                         
   8  10   3      15136.60      15433.29       597.39 o                         
   9  10   3        111.56        100.94        63.21 o                         
  10  10   3      12264.13      11877.51       474.96 o                         
  11  10   3       4398.90       4168.52       284.22 o                         
 -11  11   3         36.56        -40.78        65.55 o                         
 -10  11   3       3811.27       4326.46       316.35 o                         
  -9  11   3       1760.14       1863.36       229.46 o                         
  -8  11   3       1632.59       1533.62       172.22 o                         
  -7  11   3       9338.27       8816.03       292.33 o                         
  -6  11   3       1838.52       1814.51       109.62 o                         
  -5  11   3       7580.30       7525.84       221.82 o                         
  -4  11   3       6036.56       6001.89       175.55 o                         
  -3  11   3       1470.21       1510.96        91.80 o                         
  -2  11   3       2160.94       2094.47       113.62 o                         
  -1  11   3       5839.18       5833.22       264.80 o                         
   0  11   3      10621.49      10516.82       243.18 o                         
   1  11   3       2239.29       2270.14        97.52 o                         
   2  11   3       1302.89       1283.93        75.76 o                         
   3  11   3      20185.91      19431.09       713.03 o                         
   4  11   3       4047.81       4079.73       184.04 o                         
   5  11   3       1139.27       1187.70        77.58 o                         
   6  11   3       3656.00       3607.53       172.86 o                         
   7  11   3        601.02        564.85        77.74 o                         
   8  11   3       1902.51       2213.57       154.46 o                         
   9  11   3       1784.08       1682.48       170.98 o                         
  10  11   3        675.80        724.77       115.72 o                         
 -11  12   3      10458.15      11303.21       560.99 o                         
 -10  12   3         79.73         -2.15        73.02 o                         
  -9  12   3       9032.07       9856.66       479.93 o                         
  -8  12   3       3333.51       3355.45       264.08 o                         
  -7  12   3       2420.47       2405.82       175.35 o                         
  -6  12   3      14197.34      14027.68       347.71 o                         
  -5  12   3       6822.98       6966.76       208.20 o                         
  -4  12   3       8491.31       8781.30       227.95 o                         
  -3  12   3      34557.20      34570.25       655.28 o                         
  -2  12   3        176.97        166.32        36.27 o                         
  -1  12   3       9269.83       9068.53       304.81 o                         
   0  12   3       4731.34       4620.37       188.72 o                         
   1  12   3       5448.56       5399.20       233.57 o                         
   2  12   3      28924.91      28364.67       802.65 o                         
   3  12   3       5090.63       5077.86       178.07 o                         
   4  12   3       8559.14       8200.98       314.11 o                         
   5  12   3      19933.34      19212.32       854.41 o                         
   6  12   3        792.40        893.81       112.69 o                         
   7  12   3       2716.18       2967.26       178.09 o                         
   8  12   3       5501.53       5412.31       251.22 o                         
   9  12   3        184.06        152.57        53.18 o                         
  10  12   3       6878.28       6665.82       368.08 o                         
 -10  13   3      10817.21      11160.55       548.34 o                         
  -9  13   3        187.14        293.73        94.01 o                         
  -8  13   3       2832.20       3162.89       359.70 o                         
  -7  13   3      12530.04      12292.45       427.37 o                         
  -6  13   3        581.13        574.63        79.21 o                         
  -5  13   3       7446.31       7794.15       286.02 o                         
  -4  13   3      14993.61      15866.77       419.22 o                         
  -3  13   3       9044.34       9035.12       300.28 o                         
  -2  13   3      17125.56      16948.66       374.66 o                         
  -1  13   3       9161.19       9201.95       315.47 o                         
   0  13   3      12358.97      11943.47       490.22 o                         
   1  13   3      11053.62      10680.96       391.44 o                         
   2  13   3        860.60        816.45        89.87 o                         
   3  13   3      11619.90      11610.67       306.13 o                         
   4  13   3       4319.19       4185.09       223.46 o                         
   5  13   3        153.93         83.65        44.19 o                         
   6  13   3      11718.57      11829.79       492.59 o                         
   7  13   3        683.57        773.86        91.53 o                         
   8  13   3       2196.23       2323.58       166.35 o                         
   9  13   3       7948.39       7707.04       390.83 o                         
  -9  14   3       2324.68       2426.20       247.34 o                         
  -8  14   3       1300.78       1431.44       161.69 o                         
  -7  14   3        595.83        513.87        97.70 o                         
  -6  14   3       8744.85       8968.29       438.86 o                         
  -5  14   3        309.63        297.99        57.80 o                         
  -4  14   3       9797.54       9916.23       331.81 o                         
  -3  14   3      10319.96      10613.17       339.97 o                         
  -2  14   3         11.31         13.27        30.48 o                         
  -1  14   3       7435.74       7268.82       277.91 o                         
   0  14   3       3927.65       3712.72       219.94 o                         
   1  14   3       1334.74       1216.64        94.87 o                         
   2  14   3      11453.97      10989.02       365.62 o                         
   3  14   3       1053.53       1251.00       111.33 o                         
   4  14   3       3636.95       3512.42       193.12 o                         
   5  14   3       7755.59       7392.73       433.31 o                         
   6  14   3         50.07         30.63        50.16 o                         
   7  14   3       1311.45       1354.07       144.61 o                         
   8  14   3        847.76        773.20       124.90 o                         
  -9  15   3        205.13        148.60        62.57 o                         
  -8  15   3       5733.77       5928.77       341.90 o                         
  -7  15   3      15229.22      15922.98      1193.95 o                         
  -6  15   3          9.99          7.84        67.62 o                         
  -5  15   3       7211.95       6982.06       383.34 o                         
  -4  15   3      15028.09      15013.28       432.30 o                         
  -3  15   3       8624.05       8893.41       274.02 o                         
  -2  15   3      12867.17      13186.28       357.38 o                         
  -1  15   3       3474.19       3332.80       160.32 o                         
   0  15   3      10521.17      10236.40       378.68 o                         
   1  15   3      14464.23      14229.41       474.30 o                         
   2  15   3       6215.55       6346.18       231.02 o                         
   3  15   3      14314.79      13856.02       530.50 o                         
   4  15   3       6251.67       6312.14       272.22 o                         
   5  15   3        834.39        692.07        89.84 o                         
   6  15   3      18654.94      18835.87      1031.07 o                         
   7  15   3       3369.09       3359.59       208.16 o                         
  -8  16   3        709.65        925.80       132.64 o                         
  -7  16   3        601.06        671.55       116.03 o                         
  -6  16   3       1426.01       1530.35       169.03 o                         
  -5  16   3         60.07         12.65        51.13 o                         
  -4  16   3        233.81        272.45        80.06 o                         
  -3  16   3         26.05        -44.77        55.30 o                         
  -2  16   3        402.98        419.35        90.43 o                         
  -1  16   3       1782.51       1846.68       155.50 o                         
   0  16   3       1366.58       1620.06       147.73 o                         
   1  16   3        664.27        617.17        92.58 o                         
   2  16   3        743.08        873.88       112.38 o                         
   3  16   3         69.45         62.02        40.83 o                         
   4  16   3         20.55         75.43        47.46 o                         
   5  16   3        335.66        241.08        58.85 o                         
   6  16   3         75.42         81.97        50.07 o                         
  -6  17   3        225.37         89.78        52.47 o                         
  -5  17   3       6159.84       6495.39       356.30 o                         
  -4  17   3       3931.20       4197.22       308.24 o                         
  -3  17   3       1690.21       1680.19       197.26 o                         
  -2  17   3       9626.64      10502.76       500.32 o                         
  -1  17   3       6884.29       7934.19       427.77 o                         
   0  17   3       8200.71       8615.35       734.87 o                         
   1  17   3      12858.09      13976.65       870.77 o                         
   2  17   3       1745.63       1764.89       189.63 o                         
   3  17   3       8833.98       9075.81       550.31 o                         
   4  17   3       4964.99       4832.57       310.32 o                         
   5  17   3         45.87         72.89        48.46 o                         
  -5  18   3         93.07        133.03        79.25 o                         
  -4  18   3        976.13       1086.51       162.22 o                         
  -3  18   3        690.34        987.06       159.82 o                         
  -2  18   3        486.27        586.32       118.41 o                         
  -1  18   3        676.76        907.28       148.17 o                         
   0  18   3         31.86         98.28        76.12 o                         
   1  18   3        320.80        227.06        66.09 o                         
   2  18   3       1715.87       1793.70       178.67 o                         
   3  18   3         35.87          1.43        76.84 o                         
   4  18   3         50.63         -1.69        88.78 o                         
  -2  19   3       6527.75       7099.14       434.11 o                         
  -1  19   3       3691.52       3831.76       444.90 o                         
   0  19   3       5819.15       5502.08       430.29 o                         
   1  19   3       8199.26      10112.31       826.67 o                         
 -14   0   4       5418.97       6667.16       520.15 o                         
 -13   0   4       7609.47       8446.98       564.95 o                         
 -12   0   4        540.58        478.94       124.18 o                         
 -11   0   4      12686.29      12814.41       637.67 o                         
 -10   0   4       2122.17       2530.80       400.29 o                         
  -9   0   4       1551.95       1818.31       203.70 o                         
  -8   0   4      61340.79      62691.35      1544.90 o                         
  -7   0   4       8863.22       8998.53       600.30 o                         
  -6   0   4      31043.68      35007.46       923.45 o                         
  -5   0   4      50846.91      52762.71      1196.98 o                         
  -4   0   4          3.24         -8.23        27.13 o                         
  -3   0   4      20880.58      20812.45       450.61 o                         
  -2   0   4      84411.34      83668.50      1006.12 o                         
  -1   0   4       5574.27       5670.17       153.85 o                         
   0   0   4      96705.42      97644.91      1505.31 o                         
   1   0   4      80312.85      82019.84      1305.86 o                         
   2   0   4      35894.92      36674.60       494.50 o                         
   3   0   4      16921.78      16071.65       330.29 o                         
   4   0   4      14246.39      14160.76       277.67 o                         
   5   0   4      64129.60      61224.23      1415.48 o                         
   6   0   4      34304.24      33386.44       889.79 o                         
   7   0   4          7.34         65.71        35.96 o                         
   8   0   4      49849.00      50391.43      1398.41 o                         
   9   0   4       7308.20       7119.90       310.02 o                         
  10   0   4        456.70        372.45       111.82 o                         
  11   0   4      12439.92      11938.63       633.05 o                         
  12   0   4        583.01        504.87       274.18 o                         
 -14   1   4        445.84        457.21        94.00 o                         
 -13   1   4       2270.10       2397.92       206.47 o                         
 -12   1   4       1589.78       1762.53       174.16 o                         
 -11   1   4        349.35        247.77        73.42 o                         
 -10   1   4         68.26         76.65        43.20 o                         
  -9   1   4       1944.40       2137.27       154.14 o                         
  -8   1   4         57.07         49.93        32.26 o                         
  -7   1   4       4459.97       4934.36       186.04 o                         
  -6   1   4        151.04        137.98        31.93 o                         
  -5   1   4       3480.61       3455.99       118.29 o                         
  -4   1   4        719.24        684.21        42.39 o                         
  -3   1   4       1490.29       1617.47        57.46 o                         
  -2   1   4       3992.23       4397.43        82.13 o                         
  -1   1   4       2087.85       2017.03        56.04 o                         
   0   1   4        574.69        619.42        34.90 o                         
   1   1   4       3932.87       4078.76        86.67 o                         
   2   1   4       1361.89       1482.30        48.80 o                         
   3   1   4       5151.19       5211.17        89.55 o                         
   4   1   4       1623.03       1627.62        49.91 o                         
   5   1   4       1599.13       1530.16        53.22 o                         
   6   1   4        343.03        329.67        28.53 o                         
   7   1   4        266.84        205.82        30.30 o                         
   8   1   4       1111.37       1002.83        75.92 o                         
   9   1   4        760.57        786.41        69.57 o                         
  10   1   4        614.30        521.84        88.68 o                         
  11   1   4        171.11         18.58        43.25 o                         
  12   1   4         15.07         29.82        57.17 o                         
 -14   2   4       9030.83       9581.91       449.92 o                         
 -13   2   4       4237.00       4403.65       282.47 o                         
 -12   2   4        139.97        130.91        45.31 o                         
 -11   2   4      18542.04      19116.56       459.28 o                         
 -10   2   4       5316.94       5154.43       233.17 o                         
  -9   2   4       1317.49       1219.04       105.33 o                         
  -8   2   4      44244.29      45067.75       697.13 o                         
  -7   2   4       3770.64       3915.93       129.80 o                         
  -6   2   4       3253.81       3088.72        94.88 o                         
  -5   2   4      38148.80      39203.77       508.13 o                         
  -4   2   4        141.40        294.93        30.55 o                         
  -3   2   4      50234.35      51284.39       632.90 o                         
  -2   2   4      38164.21      36582.31       461.91 o                         
  -1   2   4       3992.56       4025.63        89.22 o                         
   0   2   4      54863.58      53624.93       683.36 o                         
   1   2   4      28883.58      29358.52       444.37 o                         
   2   2   4      14050.44      14045.81       152.34 o                         
   3   2   4      29635.61      28844.20       288.78 o                         
   4   2   4      11051.00      11122.29       156.33 o                         
   5   2   4      32873.08      32176.79       391.51 o                         
   6   2   4      19178.96      18879.93       390.71 o                         
   7   2   4         92.06        117.96        27.19 o                         
   8   2   4      37669.75      36466.16       484.73 o                         
   9   2   4       7271.70       6860.56       234.01 o                         
  10   2   4       1142.25       1216.00       115.21 o                         
  11   2   4      17334.10      17783.88       563.81 o                         
  12   2   4        540.77        482.42        92.43 o                         
 -14   3   4       1236.51       1463.10       170.90 o                         
 -13   3   4       3933.95       4305.71       282.77 o                         
 -12   3   4       6762.35       7475.25       358.22 o                         
 -11   3   4        713.61        672.78        90.66 o                         
 -10   3   4        649.83        663.17        81.67 o                         
  -9   3   4       5313.75       5217.25       198.66 o                         
  -8   3   4        463.07        475.45        61.94 o                         
  -7   3   4      19755.71      19879.21       322.44 o                         
  -6   3   4       3560.86       3913.04       121.61 o                         
  -5   3   4      18389.25      19237.76       300.01 o                         
  -4   3   4      14898.41      15426.83       243.13 o                         
  -3   3   4      10904.35      11341.53       213.76 o                         
  -2   3   4       8504.99       9030.85       163.86 o                         
  -1   3   4       8164.89       8196.38       114.00 o                         
   0   3   4       3433.91       3579.25        55.87 o                         
   1   3   4      13609.64      13600.35       185.25 o                         
   2   3   4       2520.78       2461.03        59.01 o                         
   3   3   4       1504.70       1517.04        45.03 o                         
   4   3   4       7838.31       7719.85       127.70 o                         
   5   3   4      17219.05      17307.39       252.06 o                         
   6   3   4         67.72         86.18        30.36 o                         
   7   3   4       3039.65       2852.84       126.87 o                         
   8   3   4         73.80         63.16        30.26 o                         
   9   3   4       3078.42       2873.74       168.53 o                         
  10   3   4       1628.06       1782.26       153.35 o                         
  11   3   4         40.46         -7.86        51.33 o                         
  12   3   4       1683.01       1576.57       165.08 o                         
 -13   4   4       6155.04       6447.91       349.96 o                         
 -12   4   4         78.97        216.12        62.04 o                         
 -11   4   4      19939.36      20812.09       543.03 o                         
 -10   4   4       5427.69       5283.07       242.28 o                         
  -9   4   4       3012.21       3025.20       166.60 o                         
  -8   4   4      15569.52      16204.11       395.34 o                         
  -7   4   4       1539.96       1742.99       117.05 o                         
  -6   4   4       7528.02       7291.53       174.78 o                         
  -5   4   4      47831.20      50752.06       618.70 o                         
  -4   4   4          8.07         73.73        15.14 o                         
  -3   4   4      21338.05      21669.62       318.59 o                         
  -2   4   4      30985.73      31222.95       406.85 o                         
  -1   4   4      18537.09      18217.08       232.23 o                         
   0   4   4      14716.08      15038.01       220.64 o                         
   1   4   4       5751.12       5768.66        84.45 o                         
   2   4   4      19227.42      18800.52       252.10 o                         
   3   4   4      29823.94      29479.54       440.51 o                         
   4   4   4       1986.95       1912.85        50.40 o                         
   5   4   4      26020.94      25809.59       309.55 o                         
   6   4   4       1107.57       1154.34        66.22 o                         
   7   4   4         77.21        109.23        23.47 o                         
   8   4   4       2834.00       2896.47       139.89 o                         
   9   4   4       2042.54       2132.53       147.69 o                         
  10   4   4       1939.17       2203.06       173.79 o                         
  11   4   4      13300.09      13041.48       465.96 o                         
  12   4   4        273.63        243.45        51.26 o                         
 -13   5   4       1392.65       1614.20       154.63 o                         
 -12   5   4      13794.65      14076.50       459.84 o                         
 -11   5   4       1201.67       1293.76       127.14 o                         
 -10   5   4      17994.93      18478.16       558.39 o                         
  -9   5   4      16966.81      17677.51       476.21 o                         
  -8   5   4        815.15        855.87        89.26 o                         
  -7   5   4      14609.42      14969.17       622.67 o                         
  -6   5   4      10820.27      11100.64       253.01 o                         
  -5   5   4        915.91        831.54        51.36 o                         
  -4   5   4      45337.61      45651.86       525.41 o                         
  -3   5   4       5324.78       5699.80       144.67 o                         
  -2   5   4      14448.12      13965.51       224.06 o                         
  -1   5   4      22235.27      21925.23       256.34 o                         
   0   5   4        452.56        536.41        24.90 o                         
   1   5   4      26360.08      26753.20       298.10 o                         
   2   5   4      15163.20      14511.99       182.26 o                         
   3   5   4        657.44        665.66        30.14 o                         
   4   5   4      32444.06      32410.33       404.18 o                         
   5   5   4       2454.81       2421.27        81.86 o                         
   6   5   4       8748.56       8873.06       218.88 o                         
   7   5   4       9435.67       9128.51       330.03 o                         
   8   5   4       1111.24       1076.62        84.95 o                         
   9   5   4       5061.16       4672.44       248.16 o                         
  10   5   4      10597.17      10606.02       367.74 o                         
  11   5   4        353.26        330.50        80.08 o                         
  12   5   4       8112.06       8202.01       385.12 o                         
 -13   6   4       1355.68       1429.94       147.81 o                         
 -12   6   4        544.88        627.25        98.84 o                         
 -11   6   4       6838.00       7463.52       359.12 o                         
 -10   6   4       1091.83       1262.41       138.43 o                         
  -9   6   4         41.16         32.26        27.72 o                         
  -8   6   4       7380.38       7450.44       271.35 o                         
  -7   6   4        232.16        215.92        63.41 o                         
  -6   6   4       3732.58       3642.21       155.96 o                         
  -5   6   4      24737.61      25538.67       381.48 o                         
  -4   6   4      12634.68      13756.26       264.45 o                         
  -3   6   4        762.33        664.00        45.27 o                         
  -2   6   4      11688.20      12112.08       203.60 o                         
  -1   6   4       9261.23       9431.77       154.13 o                         
   0   6   4        256.03        250.19        17.60 o                         
   1   6   4        967.10       1137.90        39.35 o                         
   2   6   4      25972.30      26020.48       395.70 o                         
   3   6   4       2031.59       2077.64        58.39 o                         
   4   6   4        533.67        530.95        36.24 o                         
   5   6   4       1616.53       1515.04        48.91 o                         
   6   6   4       2409.25       2290.00        92.40 o                         
   7   6   4         61.01         68.61        40.12 o                         
   8   6   4       3671.47       3408.05       197.61 o                         
   9   6   4         38.67         64.82        45.97 o                         
  10   6   4        745.93        644.39        97.15 o                         
  11   6   4       2479.69       2219.97       187.54 o                         
  12   6   4        953.69        798.92       119.84 o                         
 -13   7   4       1969.66       2032.84       181.36 o                         
 -12   7   4       6920.79       7398.94       380.77 o                         
 -11   7   4         82.28        157.93        61.32 o                         
 -10   7   4      10548.25      10290.79       461.59 o                         
  -9   7   4      16704.28      16648.39       489.23 o                         
  -8   7   4          4.37         70.52        32.91 o                         
  -7   7   4      20670.90      20636.14       724.87 o                         
  -6   7   4      20510.11      20227.04       517.70 o                         
  -5   7   4        586.00        570.08        45.96 o                         
  -4   7   4      47078.09      48041.51       691.34 o                         
  -3   7   4       8832.10       9164.28       201.55 o                         
  -2   7   4      19954.18      19486.00       303.18 o                         
  -1   7   4      53621.50      52378.45       609.84 o                         
   0   7   4       3073.85       3008.53        69.59 o                         
   1   7   4      29273.72      29178.25       346.34 o                         
   2   7   4      25626.62      24727.27       266.60 o                         
   3   7   4        160.74        153.73        16.46 o                         
   4   7   4      37072.78      37110.38       414.93 o                         
   5   7   4       5720.93       5549.74       125.37 o                         
   6   7   4      15204.07      14675.73       303.15 o                         
   7   7   4      27919.47      27232.68       535.45 o                         
   8   7   4       4175.98       3991.25       224.47 o                         
   9   7   4       9051.15       8899.73       443.34 o                         
  10   7   4      11157.61      10771.37       424.22 o                         
  11   7   4        259.37        254.59        73.76 o                         
 -12   8   4         56.20         10.85        81.98 o                         
 -11   8   4        264.08        276.61        87.46 o                         
 -10   8   4        466.18        398.48        87.21 o                         
  -9   8   4         18.76         -5.51        32.10 o                         
  -8   8   4       2612.96       2673.48       157.07 o                         
  -7   8   4        835.17        883.47        84.10 o                         
  -6   8   4        282.66        267.77        36.43 o                         
  -5   8   4        416.42        497.38        68.60 o                         
  -4   8   4       3489.97       3413.42       114.24 o                         
  -3   8   4       2126.20       2124.11        75.03 o                         
  -2   8   4       4775.17       4825.70       114.93 o                         
  -1   8   4        992.44       1004.01        57.13 o                         
   0   8   4        397.34        442.55        35.24 o                         
   1   8   4       1518.17       1601.57        67.36 o                         
   2   8   4       8698.86       8802.82       202.88 o                         
   3   8   4       1372.33       1340.37        61.51 o                         
   4   8   4         16.45         29.92        13.94 o                         
   5   8   4         73.46         86.04        18.18 o                         
   6   8   4        161.83        192.81        32.77 o                         
   7   8   4        187.37         87.79        67.04 o                         
   8   8   4       2309.50       2229.79       170.09 o                         
   9   8   4        215.66        171.79        70.79 o                         
  10   8   4         93.95        127.18        51.33 o                         
  11   8   4         17.23        -85.05        56.70 o                         
 -12   9   4       7237.49       7717.85       447.90 o                         
 -11   9   4        420.71        234.19        83.45 o                         
 -10   9   4       5885.19       6541.72       375.17 o                         
  -9   9   4      14835.36      15360.40       572.97 o                         
  -8   9   4        125.85        135.95        39.92 o                         
  -7   9   4      26279.27      25746.67       561.36 o                         
  -6   9   4      10509.43      10874.21       354.45 o                         
  -5   9   4       2169.68       2344.85       137.49 o                         
  -4   9   4      16417.01      16986.69       334.56 o                         
  -3   9   4       4472.43       4349.68       133.23 o                         
  -2   9   4      13510.28      13263.23       199.47 o                         
  -1   9   4      75672.13      76269.03       923.54 o                         
   0   9   4       4694.48       4611.96       133.01 o                         
   1   9   4      43511.88      42347.53       552.13 o                         
   2   9   4      30143.39      29818.86       476.66 o                         
   3   9   4        949.47        979.66        51.51 o                         
   4   9   4      20005.95      19920.36       344.77 o                         
   5   9   4       9923.27       9917.46       255.48 o                         
   6   9   4       6687.71       6566.60       195.64 o                         
   7   9   4      37403.09      37882.68       853.59 o                         
   8   9   4       2197.53       2341.54       146.08 o                         
   9   9   4      11238.50      10915.61       426.36 o                         
  10   9   4      10145.05      10054.54       426.37 o                         
  11   9   4        242.48        160.98        81.39 o                         
 -12  10   4       1187.21       1223.81       177.09 o                         
 -11  10   4        375.97        313.65        90.70 o                         
 -10  10   4       2317.31       2363.26       226.28 o                         
  -9  10   4        874.11        740.27       127.95 o                         
  -8  10   4        666.28        527.00        95.87 o                         
  -7  10   4          9.65         31.57        18.13 o                         
  -6  10   4       5746.71       5547.30       212.71 o                         
  -5  10   4        843.09        870.02        64.21 o                         
  -4  10   4          2.32         18.06        15.98 o                         
  -3  10   4        406.49        461.06        42.86 o                         
  -2  10   4       1383.56       1422.34        74.73 o                         
  -1  10   4        822.20        774.84        65.56 o                         
   0  10   4       5024.11       4909.16       158.66 o                         
   1  10   4       4015.12       4026.50       132.94 o                         
   2  10   4       6957.48       6998.42       172.97 o                         
   3  10   4       2735.68       2615.96        91.75 o                         
   4  10   4        136.72        111.41        31.72 o                         
   5  10   4        512.34        516.20        51.52 o                         
   6  10   4       3964.43       3952.94       151.55 o                         
   7  10   4        240.83        209.30        45.63 o                         
   8  10   4         53.92         77.87        36.00 o                         
   9  10   4        381.73        447.60        93.34 o                         
  10  10   4        835.02        860.47       128.37 o                         
 -11  11   4       1205.24       1022.90       159.44 o                         
 -10  11   4       7298.85       7142.18       410.59 o                         
  -9  11   4       8474.57       8813.29       443.40 o                         
  -8  11   4         12.66         88.44        91.84 o                         
  -7  11   4      17760.84      18080.06       617.00 o                         
  -6  11   4      11883.09      12012.52       345.23 o                         
  -5  11   4       2826.64       2835.66       121.91 o                         
  -4  11   4      31266.47      32482.80       698.52 o                         
  -3  11   4       1678.94       1794.62        72.56 o                         
  -2  11   4      13677.07      14385.33       321.41 o                         
  -1  11   4      14860.58      15197.48       365.05 o                         
   0  11   4         85.28         92.86        26.37 o                         
   1  11   4      17742.42      17580.29       441.51 o                         
   2  11   4      17031.77      17183.46       392.49 o                         
   3  11   4       3712.06       3773.41       149.56 o                         
   4  11   4      28421.40      27668.95       826.16 o                         
   5  11   4      10652.81      10479.65       357.93 o                         
   6  11   4       2206.60       1968.77       130.62 o                         
   7  11   4      18934.25      18252.54       563.99 o                         
   8  11   4        168.10        118.94        51.92 o                         
   9  11   4       6967.45       6888.70       351.64 o                         
  10  11   4       8612.17       7776.05       391.76 o                         
 -11  12   4       2411.18       2400.95       248.96 o                         
 -10  12   4       2305.06       2654.43       255.35 o                         
  -9  12   4       1560.20       1237.12       207.25 o                         
  -8  12   4       5169.48       5597.20       345.09 o                         
  -7  12   4         87.20        130.95        71.19 o                         
  -6  12   4      19071.94      18328.65       501.67 o                         
  -5  12   4       6647.21       6562.32       200.37 o                         
  -4  12   4        626.58        709.83        66.99 o                         
  -3  12   4      13855.02      14209.36       364.32 o                         
  -2  12   4       3616.90       3515.47       191.44 o                         
  -1  12   4       2096.84       2179.26       146.85 o                         
   0  12   4      10506.00      10100.20       300.79 o                         
   1  12   4         59.23         31.27        28.67 o                         
   2  12   4       4578.93       4443.19       204.09 o                         
   3  12   4       7608.45       7487.43       224.98 o                         
   4  12   4          8.06         22.22        28.60 o                         
   5  12   4       1480.23       1407.85       112.36 o                         
   6  12   4       5841.26       5682.68       258.87 o                         
   7  12   4       1516.96       1427.33       119.12 o                         
   8  12   4       2240.48       1993.78       184.04 o                         
   9  12   4       1609.75       1613.26       170.31 o                         
 -10  13   4       5371.73       5436.91       379.60 o                         
  -9  13   4       5383.17       5131.16       463.90 o                         
  -8  13   4       1624.15       1475.71       179.93 o                         
  -7  13   4       4358.22       4005.21       290.67 o                         
  -6  13   4       4286.02       4113.11       260.07 o                         
  -5  13   4       4464.33       4055.24       192.36 o                         
  -4  13   4      16577.06      16620.74       473.88 o                         
  -3  13   4       6621.43       6460.40       240.79 o                         
  -2  13   4       4834.22       5017.01       187.37 o                         
  -1  13   4       2322.04       2351.27       157.19 o                         
   0  13   4        249.24        180.61        41.48 o                         
   1  13   4       4365.97       3955.77       280.22 o                         
   2  13   4       9442.68       9382.71       262.47 o                         
   3  13   4        940.05        928.19       102.82 o                         
   4  13   4       9550.42       9745.06       473.04 o                         
   5  13   4       1911.42       1852.90       134.61 o                         
   6  13   4       1818.98       1573.39       125.67 o                         
   7  13   4        942.92        966.93       101.07 o                         
   8  13   4        526.70        587.04       106.03 o                         
   9  13   4       1995.40       1981.60       196.00 o                         
  -9  14   4       6509.03       7077.42       429.62 o                         
  -8  14   4       8003.20       8593.44       461.12 o                         
  -7  14   4       1793.89       1783.23       174.20 o                         
  -6  14   4       4645.85       4656.01       281.01 o                         
  -5  14   4       4795.01       5230.65       290.56 o                         
  -4  14   4        537.74        499.92        66.25 o                         
  -3  14   4      30165.67      30899.31       901.56 o                         
  -2  14   4       1546.06       1427.53       106.61 o                         
  -1  14   4        330.28        373.66        64.18 o                         
   0  14   4      18117.08      17479.44       593.24 o                         
   1  14   4       2746.80       2614.87       160.08 o                         
   2  14   4        836.78        764.09        72.21 o                         
   3  14   4      23607.30      23315.38       953.78 o                         
   4  14   4        410.52        301.34        68.64 o                         
   5  14   4       6819.66       6803.38       448.85 o                         
   6  14   4       7320.15       7302.47       315.93 o                         
   7  14   4       1185.60       1148.46       139.39 o                         
   8  14   4       6042.45       5901.60       344.02 o                         
  -8  15   4          0.07         27.70        49.36 o                         
  -7  15   4       1775.39       2267.15       202.91 o                         
  -6  15   4       1026.24        951.80       130.24 o                         
  -5  15   4       2280.41       2147.34       190.78 o                         
  -4  15   4       3688.94       3977.80       256.19 o                         
  -3  15   4        626.47        564.52        98.03 o                         
  -2  15   4       1107.92       1168.60        99.03 o                         
  -1  15   4       2054.33       1940.60       127.03 o                         
   0  15   4        140.29        114.47        33.23 o                         
   1  15   4       2335.58       2162.37       136.51 o                         
   2  15   4        379.91        417.90        59.90 o                         
   3  15   4        671.75        639.94        83.77 o                         
   4  15   4        647.60        581.45        82.05 o                         
   5  15   4        266.53        177.50        51.05 o                         
   6  15   4         58.81         19.71        42.61 o                         
   7  15   4       1043.58        926.25       154.15 o                         
  -7  16   4       6513.45       6595.47       478.54 o                         
  -6  16   4       7708.26       8652.82       413.46 o                         
  -5  16   4       9732.57      11221.66       471.83 o                         
  -4  16   4       1091.90       1247.24       147.74 o                         
  -3  16   4      17219.45      18832.28       679.31 o                         
  -2  16   4       5538.43       6048.09       358.69 o                         
  -1  16   4        961.96        976.33       137.93 o                         
   0  16   4      28860.60      28572.16      1278.42 o                         
   1  16   4       5900.60       5540.97       424.79 o                         
   2  16   4       1393.71       1277.12       106.39 o                         
   3  16   4      15783.46      16515.50      1049.03 o                         
   4  16   4         43.37         27.01        49.99 o                         
   5  16   4      10565.22      10640.15       707.17 o                         
   6  16   4      14541.17      12703.77       865.29 o                         
  -6  17   4         32.16        156.57        72.11 o                         
  -5  17   4          2.84        -71.50        64.27 o                         
  -4  17   4        890.09       1003.17       136.55 o                         
  -3  17   4          8.64         52.12        61.72 o                         
  -2  17   4         86.93         95.48        64.24 o                         
  -1  17   4       1069.05       1187.75       160.91 o                         
   0  17   4        630.63        614.06       109.80 o                         
   1  17   4        318.02        274.87        70.81 o                         
   2  17   4         25.00         30.64        43.92 o                         
   3  17   4         79.27        -11.74        59.83 o                         
   4  17   4         68.69         49.15        63.93 o                         
   5  17   4         28.98         48.60        79.22 o                         
  -4  18   4        411.68        331.76       221.72 o                         
  -3  18   4       8119.37       8801.43       475.82 o                         
  -2  18   4       6848.21       7433.15       430.84 o                         
  -1  18   4         69.50         44.05        68.56 o                         
   0  18   4      23334.80      27096.99      1026.86 o                         
   1  18   4       3982.90       3850.71       354.19 o                         
   2  18   4       4912.08       4829.30       294.20 o                         
   3  18   4      14771.32      14798.45      1144.41 o                         
 -14   1   5      15142.71      15912.75       588.48 o                         
 -13   1   5         82.82         51.06        46.84 o                         
 -12   1   5       6574.90       7443.60       278.43 o                         
 -11   1   5      15408.79      15422.49       501.61 o                         
 -10   1   5       1917.32       1945.23       156.97 o                         
  -9   1   5      20302.46      20494.07       627.60 o                         
  -8   1   5      41151.57      41888.01       814.31 o                         
  -7   1   5       9517.26       9915.71       306.83 o                         
  -6   1   5      45690.71      47787.88       734.66 o                         
  -5   1   5      12522.25      12813.07       233.94 o                         
  -4   1   5      20194.62      19790.94       274.05 o                         
  -3   1   5      31778.16      31048.20       361.02 o                         
  -2   1   5       7019.55       7026.22       117.33 o                         
  -1   1   5     101762.98      99480.95      1002.10 o                         
   0   1   5      55638.43      56161.76       839.52 o                         
   1   1   5        479.48        497.32        23.20 o                         
   2   1   5      74408.84      73945.94       708.32 o                         
   3   1   5        403.99        396.51        34.11 o                         
   4   1   5      14193.54      13681.00       218.77 o                         
   5   1   5      49288.58      47056.50       806.77 o                         
   6   1   5        274.73        284.49        28.47 o                         
   7   1   5      25857.45      24364.84       454.84 o                         
   8   1   5      27300.62      28238.94       480.71 o                         
   9   1   5       1247.74       1319.11       109.29 o                         
  10   1   5       8006.87       7747.84       340.12 o                         
  11   1   5       4536.69       4697.49       272.22 o                         
  12   1   5       2543.52       2337.09       202.98 o                         
 -14   2   5        707.78        511.96       101.81 o                         
 -13   2   5       5163.50       5239.45       311.84 o                         
 -12   2   5        479.22        370.72        64.84 o                         
 -11   2   5        762.19        746.39        80.03 o                         
 -10   2   5        883.63        919.87        87.44 o                         
  -9   2   5        208.93        120.72        45.01 o                         
  -8   2   5         62.44         67.41        30.56 o                         
  -7   2   5       3485.71       3397.57       138.96 o                         
  -6   2   5      10769.36      11402.75       236.75 o                         
  -5   2   5       6100.06       6380.41       156.26 o                         
  -4   2   5        149.31        142.23        19.14 o                         
  -3   2   5       1279.65       1488.05        54.52 o                         
  -2   2   5        916.53        977.16        36.22 o                         
  -1   2   5       4350.93       4267.53        94.62 o                         
   0   2   5       1237.17       1303.96        50.56 o                         
   1   2   5      17170.77      18101.44       298.40 o                         
   2   2   5       1357.24       1440.26        45.25 o                         
   3   2   5       1102.40       1079.51        41.48 o                         
   4   2   5       2565.03       2519.96        73.11 o                         
   5   2   5       5865.70       5486.89       119.02 o                         
   6   2   5        210.07        239.49        25.77 o                         
   7   2   5       1679.23       1703.84        76.65 o                         
   8   2   5       2081.88       1919.27        90.15 o                         
   9   2   5       1230.48       1270.95       119.77 o                         
  10   2   5         28.67          6.11        41.43 o                         
  11   2   5        387.96        392.11        80.89 o                         
  12   2   5       3326.41       3032.20       229.52 o                         
 -14   3   5       8049.13       8491.61       422.03 o                         
 -13   3   5        787.05        687.66       114.57 o                         
 -12   3   5       4793.70       5201.24       229.40 o                         
 -11   3   5      18837.73      19807.86       441.00 o                         
 -10   3   5       1406.11       1488.89       102.32 o                         
  -9   3   5      10133.58      10248.56       250.62 o                         
  -8   3   5       8502.33       8462.29       241.69 o                         
  -7   3   5       6750.24       6643.32       183.03 o                         
  -6   3   5      15537.09      16074.78       294.05 o                         
  -5   3   5      10425.79      10620.99       259.35 o                         
  -4   3   5      44257.80      46349.52       592.48 o                         
  -3   3   5      33696.74      33303.67       464.37 o                         
  -2   3   5        522.55        693.28        33.44 o                         
  -1   3   5      47406.89      47223.03       620.01 o                         
   0   3   5      13617.52      13461.28       169.51 o                         
   1   3   5       1063.12       1202.03        37.22 o                         
   2   3   5      54597.00      54881.68       682.44 o                         
   3   3   5      18606.35      19095.75       214.97 o                         
   4   3   5       3246.77       3044.73        77.65 o                         
   5   3   5      36852.89      36047.96       697.74 o                         
   6   3   5         40.94         75.49        20.62 o                         
   7   3   5       5668.73       5795.48       164.74 o                         
   8   3   5      11870.82      11470.96       224.76 o                         
   9   3   5        136.34        127.07        43.00 o                         
  10   3   5       7860.61       7735.73       329.63 o                         
  11   3   5       7555.77       7395.57       310.25 o                         
  12   3   5       3566.49       3513.46       250.19 o                         
 -13   4   5       5850.52       6222.08       346.13 o                         
 -12   4   5       3944.25       4212.00       238.10 o                         
 -11   4   5       5252.32       5182.50       207.70 o                         
 -10   4   5       7091.56       7087.18       235.24 o                         
  -9   4   5         79.00        107.50        29.39 o                         
  -8   4   5       8369.27       8411.78       267.86 o                         
  -7   4   5       7433.11       7531.29       255.36 o                         
  -6   4   5       1717.75       1716.99        83.08 o                         
  -5   4   5      16543.07      16608.07       282.03 o                         
  -4   4   5      19150.39      20034.41       301.40 o                         
  -3   4   5       3828.88       4465.72       123.09 o                         
  -2   4   5      13217.83      13128.53       206.02 o                         
  -1   4   5       3019.11       2918.06        66.11 o                         
   0   4   5       3954.27       3967.47        68.29 o                         
   1   4   5       6903.90       6303.12       103.06 o                         
   2   4   5         17.29         58.49         9.82 o                         
   3   4   5      17375.84      17429.26       212.32 o                         
   4   4   5      16631.72      16389.82       215.51 o                         
   5   4   5         57.19         61.23        24.67 o                         
   6   4   5       8659.78       8591.85       214.31 o                         
   7   4   5       2344.18       2276.76        95.82 o                         
   8   4   5       2373.83       2123.29        91.67 o                         
   9   4   5       6766.50       6762.65       291.92 o                         
  10   4   5       2107.02       2189.50       172.53 o                         
  11   4   5       2912.75       2928.81       211.82 o                         
  12   4   5       6061.13       6053.96       336.37 o                         
 -13   5   5         24.67         25.36        91.07 o                         
 -12   5   5       1468.30       1576.98       147.32 o                         
 -11   5   5       7952.68       8309.29       270.81 o                         
 -10   5   5         44.78         21.08        27.22 o                         
  -9   5   5       3653.68       3677.30       155.73 o                         
  -8   5   5       2174.59       2232.78       119.79 o                         
  -7   5   5       8334.30       8491.89       427.80 o                         
  -6   5   5       2682.43       2424.20       106.03 o                         
  -5   5   5       7743.39       8051.88       177.40 o                         
  -4   5   5      22441.74      23420.70       375.36 o                         
  -3   5   5       9247.61       9458.43       199.52 o                         
  -2   5   5       8537.49       9075.87       162.18 o                         
  -1   5   5       4162.39       3912.88        83.95 o                         
   0   5   5        191.78        237.31        17.48 o                         
   1   5   5         19.14         39.20         8.80 o                         
   2   5   5      22470.96      21577.01       279.49 o                         
   3   5   5       3845.57       3767.90        80.56 o                         
   4   5   5        128.41        109.88        14.22 o                         
   5   5   5      15061.14      15047.42       216.05 o                         
   6   5   5       1547.14       1526.65        74.58 o                         
   7   5   5        177.70        175.02        28.33 o                         
   8   5   5       7332.47       7393.65       301.55 o                         
   9   5   5         84.71         60.34        59.53 o                         
  10   5   5       7066.57       6743.04       288.59 o                         
  11   5   5       6244.86       6036.01       310.48 o                         
 -13   6   5       4538.31       4347.55       260.98 o                         
 -12   6   5       3365.01       3459.94       222.80 o                         
 -11   6   5       3427.36       3513.49       212.97 o                         
 -10   6   5      18150.57      18521.62       570.98 o                         
  -9   6   5       1768.17       1767.72       134.18 o                         
  -8   6   5      13379.11      13358.76       377.18 o                         
  -7   6   5      19200.80      18991.20       449.47 o                         
  -6   6   5        416.83        403.19        48.14 o                         
  -5   6   5      18919.17      19426.61       314.66 o                         
  -4   6   5      18768.76      19009.34       330.33 o                         
  -3   6   5       5473.54       5666.56       154.69 o                         
  -2   6   5      43045.43      42191.60       489.32 o                         
  -1   6   5       2132.48       1965.85        60.77 o                         
   0   6   5      19983.54      20555.70       360.37 o                         
   1   6   5      43586.79      44256.51       519.17 o                         
   2   6   5       2726.15       2731.66        71.85 o                         
   3   6   5      16350.60      15925.04       301.59 o                         
   4   6   5      25995.52      25272.50       328.20 o                         
   5   6   5       3731.89       3763.81        80.15 o                         
   6   6   5      25878.31      25897.84       492.80 o                         
   7   6   5       7794.20       7752.69       241.91 o                         
   8   6   5        504.32        585.40        91.63 o                         
   9   6   5      15918.94      15736.86       495.14 o                         
  10   6   5       2752.70       2893.18       256.25 o                         
  11   6   5       6081.03       5673.60       306.77 o                         
 -13   7   5        558.74        636.84       125.58 o                         
 -12   7   5       1997.83       2212.55       180.07 o                         
 -11   7   5        803.93        896.44       124.65 o                         
 -10   7   5         14.40        -97.03        64.69 o                         
  -9   7   5         98.92         46.92        28.24 o                         
  -8   7   5       3034.88       2802.22       156.26 o                         
  -7   7   5       3188.24       3075.40       217.23 o                         
  -6   7   5       2449.55       2391.47       118.12 o                         
  -5   7   5        444.68        505.88        60.00 o                         
  -4   7   5        640.21        522.10        56.16 o                         
  -3   7   5        239.81        232.35        28.51 o                         
  -2   7   5       4778.23       4854.80       126.54 o                         
  -1   7   5       7074.92       7510.44       124.76 o                         
   0   7   5        726.23        783.73        34.08 o                         
   1   7   5        560.24        677.27        32.49 o                         
   2   7   5       7100.85       7127.86       136.14 o                         
   3   7   5        298.47        291.78        25.53 o                         
   4   7   5       1871.34       1802.74        66.33 o                         
   5   7   5       5077.66       5234.23       148.22 o                         
   6   7   5          2.17          6.52        15.27 o                         
   7   7   5        416.49        448.88        44.42 o                         
   8   7   5       3469.93       3307.77       258.86 o                         
   9   7   5        847.92        741.40       106.44 o                         
  10   7   5        170.58        177.14        59.71 o                         
  11   7   5        958.96       1036.36       119.19 o                         
 -12   8   5       3679.82       3738.23       275.14 o                         
 -11   8   5       1998.59       2071.59       212.30 o                         
 -10   8   5      20725.05      21114.81       714.24 o                         
  -9   8   5       3474.22       3660.37       393.43 o                         
  -8   8   5      14430.50      14084.46       443.49 o                         
  -7   8   5      41442.60      41517.56       772.99 o                         
  -6   8   5       1764.66       1732.28       129.95 o                         
  -5   8   5      32548.13      32713.42       606.53 o                         
  -4   8   5      14289.50      14477.25       346.95 o                         
  -3   8   5       8746.31       9061.22       194.08 o                         
  -2   8   5      56358.67      55975.76       744.97 o                         
  -1   8   5      20143.18      20323.96       245.56 o                         
   0   8   5      16139.25      15822.00       203.80 o                         
   1   8   5      52824.57      51481.93       740.32 o                         
   2   8   5         59.31         59.37        26.11 o                         
   3   8   5      24570.23      23693.82       391.93 o                         
   4   8   5      10746.12      10669.95       187.52 o                         
   5   8   5       1106.09       1161.30        61.29 o                         
   6   8   5      40165.11      40274.98       684.20 o                         
   7   8   5       9870.74      10226.02       286.81 o                         
   8   8   5       7403.11       6950.47       313.34 o                         
   9   8   5      14026.05      13878.02       480.02 o                         
  10   8   5        473.85        430.16        84.26 o                         
  11   8   5       4167.87       3985.06       427.67 o                         
 -12   9   5        972.32       1189.11       153.90 o                         
 -11   9   5        174.78        151.15        61.86 o                         
 -10   9   5        573.10        647.02       118.88 o                         
  -9   9   5        545.72        482.77       100.72 o                         
  -8   9   5        761.69        780.91       117.93 o                         
  -7   9   5         79.99        149.51        55.02 o                         
  -6   9   5       2427.16       2446.59       189.98 o                         
  -5   9   5       3296.42       3499.37       190.81 o                         
  -4   9   5          3.70         20.11        28.89 o                         
  -3   9   5       2740.41       2578.97       134.28 o                         
  -2   9   5       1629.56       1532.29        91.60 o                         
  -1   9   5        162.03        186.07        25.10 o                         
   0   9   5        182.80        180.91        21.84 o                         
   1   9   5       4517.51       4099.20       133.67 o                         
   2   9   5         97.52         94.71        26.74 o                         
   3   9   5       2425.85       2427.99        97.26 o                         
   4   9   5         47.56          7.11        21.00 o                         
   5   9   5         50.16         62.62        24.55 o                         
   6   9   5         81.56         79.64        23.93 o                         
   7   9   5         44.99        104.88        34.19 o                         
   8   9   5        104.29         73.03        62.92 o                         
   9   9   5         67.87         27.46        45.51 o                         
  10   9   5       1628.71       1601.35       165.68 o                         
 -12  10   5       2878.08       3059.20       281.99 o                         
 -11  10   5       1463.54       1535.65       194.21 o                         
 -10  10   5      14662.56      15866.40       626.96 o                         
  -9  10   5       4162.46       4409.93       302.31 o                         
  -8  10   5       6955.14       7201.18       373.56 o                         
  -7  10   5      27426.71      27973.15       789.64 o                         
  -6  10   5         20.03         10.10        43.28 o                         
  -5  10   5      20947.46      19931.02       605.22 o                         
  -4  10   5      12796.42      13276.84       398.49 o                         
  -3  10   5        860.23        997.75        88.48 o                         
  -2  10   5      43099.14      42079.14       642.83 o                         
  -1  10   5      10256.76      10332.99       337.80 o                         
   0  10   5      15076.55      14475.92       297.06 o                         
   1  10   5      43854.32      42555.91      1160.54 o                         
   2  10   5       2759.44       2525.29       105.44 o                         
   3  10   5      15974.89      15809.45       427.66 o                         
   4  10   5      15549.99      15502.68       411.96 o                         
   5  10   5        342.37        307.47        36.74 o                         
   6  10   5      17222.67      17672.94       610.00 o                         
   7  10   5       7146.04       7367.87       253.68 o                         
   8  10   5       4578.79       4170.04       294.96 o                         
   9  10   5      11308.21      10607.80       617.30 o                         
  10  10   5        421.85        292.94        71.99 o                         
 -11  11   5        313.41        259.70        83.38 o                         
 -10  11   5        297.37        255.29        75.12 o                         
  -9  11   5       1843.33       1646.34       186.89 o                         
  -8  11   5        283.02        186.52        91.13 o                         
  -7  11   5       1451.39       1267.74       151.11 o                         
  -6  11   5      11355.74      11568.01       449.23 o                         
  -5  11   5         46.64         54.60        27.40 o                         
  -4  11   5        577.61        619.95        56.42 o                         
  -3  11   5       3955.92       4163.82       125.18 o                         
  -2  11   5       1581.66       1628.86        90.23 o                         
  -1  11   5        429.33        484.30        57.15 o                         
   0  11   5       1809.44       1824.55        89.37 o                         
   1  11   5       1765.81       1864.20        94.29 o                         
   2  11   5       1994.79       1959.12        96.81 o                         
   3  11   5        142.96        170.19        28.06 o                         
   4  11   5         86.03         83.10        37.14 o                         
   5  11   5       2707.44       2748.67       131.70 o                         
   6  11   5       5198.41       5539.79       219.74 o                         
   7  11   5       1964.04       2039.28       173.60 o                         
   8  11   5       1046.82        870.37       123.57 o                         
   9  11   5         38.85         44.51        54.44 o                         
 -11  12   5       1861.92       2064.01       233.06 o                         
 -10  12   5       9017.92       9639.69       498.94 o                         
  -9  12   5        501.07        423.03        98.88 o                         
  -8  12   5       9284.74       9653.55       464.23 o                         
  -7  12   5       3851.56       3897.32       280.27 o                         
  -6  12   5         19.63        -29.08        54.01 o                         
  -5  12   5      13595.42      13795.05       520.95 o                         
  -4  12   5      20127.78      21531.94       637.07 o                         
  -3  12   5        463.12        480.45        80.30 o                         
  -2  12   5      14542.76      14816.50       360.72 o                         
  -1  12   5       3424.84       3520.25       167.06 o                         
   0  12   5       2663.66       2642.86       122.00 o                         
   1  12   5       6499.68       6321.29       220.66 o                         
   2  12   5       1365.52       1375.01        94.58 o                         
   3  12   5      18484.97      18245.25       666.86 o                         
   4  12   5      13379.97      13195.66       353.30 o                         
   5  12   5        569.32        488.01        67.59 o                         
   6  12   5       5739.62       6001.68       278.03 o                         
   7  12   5       2896.61       2683.29       207.77 o                         
   8  12   5       1130.28       1208.37       148.60 o                         
   9  12   5       7832.72       6932.18       366.38 o                         
 -10  13   5         16.26         25.79        69.02 o                         
  -9  13   5       8876.36       9096.99       479.46 o                         
  -8  13   5       2050.59       2430.09       233.57 o                         
  -7  13   5        484.91        414.77        95.38 o                         
  -6  13   5       9661.31       9795.26       456.79 o                         
  -5  13   5        400.59        333.34        77.47 o                         
  -4  13   5        899.50       1019.77       121.81 o                         
  -3  13   5      11342.22      11312.47       307.18 o                         
  -2  13   5        438.35        388.07        52.39 o                         
  -1  13   5       5971.81       5772.52       258.86 o                         
   0  13   5      11847.97      11459.19       312.53 o                         
   1  13   5        884.31        772.25        78.34 o                         
   2  13   5       7687.08       7554.55       300.63 o                         
   3  13   5       6623.64       6376.20       331.33 o                         
   4  13   5       4238.87       4173.13       193.84 o                         
   5  13   5       4470.27       4715.40       219.62 o                         
   6  13   5       2173.60       2142.40       185.59 o                         
   7  13   5       3182.56       2901.16       284.12 o                         
   8  13   5       2768.05       2561.20       219.61 o                         
  -9  14   5        107.31         43.27        79.12 o                         
  -8  14   5       1644.99       1944.60       217.24 o                         
  -7  14   5        774.39        682.56       110.06 o                         
  -6  14   5          0.17        -45.84        48.59 o                         
  -5  14   5       4682.09       4727.50       279.13 o                         
  -4  14   5       3527.70       3621.83       237.30 o                         
  -3  14   5        905.34       1014.31       121.95 o                         
  -2  14   5       2268.92       2258.43       131.97 o                         
  -1  14   5         62.50         53.02        40.10 o                         
   0  14   5       1555.27       1588.15       111.44 o                         
   1  14   5       2531.48       2493.38       202.20 o                         
   2  14   5        289.54        290.55        51.61 o                         
   3  14   5       3420.29       3343.25       159.74 o                         
   4  14   5       8548.62       8253.00       305.13 o                         
   5  14   5         71.05         35.52        39.01 o                         
   6  14   5       1278.97        872.23       118.92 o                         
   7  14   5       1002.81        971.24       147.11 o                         
  -8  15   5       2451.92       2911.06       242.81 o                         
  -7  15   5        163.42        148.43        63.77 o                         
  -6  15   5      12672.49      12925.28       504.10 o                         
  -5  15   5       2461.68       2864.11       223.29 o                         
  -4  15   5       4955.62       5264.92       296.63 o                         
  -3  15   5      28970.89      29949.84       953.82 o                         
  -2  15   5       1728.75       1598.04       141.85 o                         
  -1  15   5      12942.21      12764.58       464.79 o                         
   0  15   5      16343.10      15834.78       435.32 o                         
   1  15   5        503.77        346.15        55.25 o                         
   2  15   5       8661.29       8342.35       446.20 o                         
   3  15   5      11741.17      11591.80       354.14 o                         
   4  15   5      12209.65      11903.02       416.97 o                         
   5  15   5       8709.70       8545.86       396.43 o                         
   6  15   5        260.43        252.83        68.73 o                         
  -7  16   5        759.01        538.96       103.52 o                         
  -6  16   5        350.69        391.76       100.48 o                         
  -5  16   5        328.35        263.35        64.85 o                         
  -4  16   5         78.13        141.94        59.01 o                         
  -3  16   5          6.76         -5.22        76.08 o                         
  -2  16   5         28.01         -3.55        34.78 o                         
  -1  16   5       1036.79       1090.31       118.30 o                         
   0  16   5        339.59        295.62        74.15 o                         
   1  16   5       1059.94       1065.72       101.28 o                         
   2  16   5        333.02        316.59        56.53 o                         
   3  16   5        158.51         66.11        28.32 o                         
   4  16   5        111.79         56.32        56.08 o                         
   5  16   5         42.62        -20.06        65.35 o                         
  -6  17   5      16838.74      18479.43       650.14 o                         
  -5  17   5       1356.82       1432.80       165.71 o                         
  -4  17   5       4934.16       5575.73       327.68 o                         
  -3  17   5      17498.80      18715.52       699.87 o                         
  -2  17   5          9.65         35.53        71.25 o                         
  -1  17   5      13186.91      14675.09       590.12 o                         
   0  17   5      20573.20      22758.61      1447.90 o                         
   1  17   5       2408.31       2328.14       195.18 o                         
   2  17   5      12093.51      12725.56      1260.41 o                         
   3  17   5       5446.75       5617.52       553.67 o                         
   4  17   5       6394.44       6230.63       392.15 o                         
  -4  18   5        414.40        372.77       107.14 o                         
  -3  18   5        200.51        310.01        91.40 o                         
  -2  18   5         46.85        -11.89        94.77 o                         
  -1  18   5         47.36        -42.47        49.72 o                         
   0  18   5         12.24        -66.85        55.85 o                         
   1  18   5        337.77        359.45        97.72 o                         
   2  18   5          6.51        -27.02        66.32 o                         
 -14   0   6      10851.55      11104.69       684.73 o                         
 -13   0   6       4471.46       4791.62       419.82 o                         
 -12   0   6      10816.28      11117.36      1146.33 o                         
 -11   0   6       2969.94       3082.64       298.19 o                         
 -10   0   6      25404.48      25245.73       903.28 o                         
  -9   0   6      14837.15      13896.87       593.69 o                         
  -8   0   6       5707.23       5825.43       342.76 o                         
  -7   0   6      57069.14      57860.87      1394.75 o                         
  -6   0   6      12232.39      12010.75       447.67 o                         
  -5   0   6      11154.91      11546.01       344.86 o                         
  -4   0   6      59167.36      59334.59      1057.13 o                         
  -3   0   6        381.15        477.90        41.78 o                         
  -2   0   6      21752.48      21014.08       307.17 o                         
  -1   0   6      99411.38      94864.27      2737.68 o                         
   0   0   6         62.20         59.19        35.92 o                         
   1   0   6      39582.46      40656.25       624.65 o                         
   2   0   6      23145.22      22679.33       505.55 o                         
   3   0   6      10670.41      10500.53       344.93 o                         
   4   0   6      14093.27      13628.24       254.14 o                         
   5   0   6       5928.48       5793.99       219.90 o                         
   6   0   6      15140.22      14633.04       319.43 o                         
   7   0   6      35478.66      35121.13       659.33 o                         
   8   0   6       6118.37       6054.88       376.92 o                         
   9   0   6       9576.51       9443.82       666.45 o                         
  10   0   6       1807.62       1545.78       346.54 o                         
  11   0   6        639.39        755.71       153.30 o                         
 -14   1   6        349.57        220.52        69.80 o                         
 -13   1   6        305.66        272.27        67.66 o                         
 -12   1   6        247.74        146.43        49.76 o                         
 -11   1   6        107.35         39.67        46.38 o                         
 -10   1   6         94.04         80.96        38.76 o                         
  -9   1   6         23.96         39.10        39.68 o                         
  -8   1   6        463.08        451.35        66.00 o                         
  -7   1   6        238.57        170.88        47.30 o                         
  -6   1   6       2154.48       2252.00       113.68 o                         
  -5   1   6       1787.75       1806.30        73.48 o                         
  -4   1   6         27.64         56.50        15.48 o                         
  -3   1   6       1112.67       1174.26        46.79 o                         
  -2   1   6       3256.66       3259.57        67.88 o                         
  -1   1   6         67.26        136.79        17.29 o                         
   0   1   6       1881.06       2038.92        65.44 o                         
   1   1   6        699.87        776.26        30.81 o                         
   2   1   6       3580.92       3550.82       100.89 o                         
   3   1   6       3236.35       3353.53        91.97 o                         
   4   1   6       1086.06       1004.70        47.77 o                         
   5   1   6        490.09        490.16        29.00 o                         
   6   1   6       2379.04       2199.62        69.43 o                         
   7   1   6          0.07          8.04        13.95 o                         
   8   1   6        696.88        844.62        85.17 o                         
   9   1   6         54.42         62.48        42.98 o                         
  10   1   6        795.06        729.62        99.99 o                         
  11   1   6        604.80        548.01        92.47 o                         
 -14   2   6       3762.88       4135.77       284.77 o                         
 -13   2   6       2428.29       2713.76       221.32 o                         
 -12   2   6       8109.38       8647.87       307.03 o                         
 -11   2   6       2261.08       2209.92       142.15 o                         
 -10   2   6      17887.87      18107.91       449.60 o                         
  -9   2   6      15758.15      15608.92       343.99 o                         
  -8   2   6        664.65        709.21        63.88 o                         
  -7   2   6      35295.98      35560.30       513.30 o                         
  -6   2   6      20325.93      20952.91       303.48 o                         
  -5   2   6        300.47        264.25        31.17 o                         
  -4   2   6      57328.61      57329.41       625.53 o                         
  -3   2   6        891.88        870.08        42.51 o                         
  -2   2   6      12310.88      12021.84       163.39 o                         
  -1   2   6      70675.70      69436.76      1026.99 o                         
   0   2   6         19.87         37.62         9.06 o                         
   1   2   6      17511.72      16936.44       362.17 o                         
   2   2   6      45357.39      45143.99       520.47 o                         
   3   2   6       4583.40       4415.50       102.67 o                         
   4   2   6      16364.79      15780.03       221.34 o                         
   5   2   6      13782.83      13661.85       317.72 o                         
   6   2   6       5272.74       5031.73       113.46 o                         
   7   2   6      14368.47      14048.62       231.08 o                         
   8   2   6       2640.16       2619.06       149.83 o                         
   9   2   6       9765.95       9892.45       322.84 o                         
  10   2   6       7729.34       7129.03       330.37 o                         
  11   2   6          1.39         63.84        50.13 o                         
 -13   3   6       2092.04       2359.71       206.79 o                         
 -12   3   6        276.27        225.74        51.74 o                         
 -11   3   6       1831.38       1832.93       131.15 o                         
 -10   3   6       2870.98       2918.72       146.02 o                         
  -9   3   6        982.85       1067.26        76.18 o                         
  -8   3   6        877.20        908.65        66.32 o                         
  -7   3   6       1157.42       1153.91        64.74 o                         
  -6   3   6       8747.38       9073.02       183.00 o                         
  -5   3   6      14424.10      14706.31       249.72 o                         
  -4   3   6       1327.30       1310.04        62.69 o                         
  -3   3   6        522.74        556.70        30.80 o                         
  -2   3   6      15567.96      15618.90       244.79 o                         
  -1   3   6         13.94         51.10        12.14 o                         
   0   3   6       7206.18       6703.60       126.43 o                         
   1   3   6       3104.66       2875.86        75.46 o                         
   2   3   6       2599.35       2432.41        85.20 o                         
   3   3   6      17153.15      17079.70       387.77 o                         
   4   3   6       2412.65       2317.99        66.88 o                         
   5   3   6        923.42        914.14        60.58 o                         
   6   3   6      15095.56      14514.48       299.80 o                         
   7   3   6       1094.09       1056.64        57.98 o                         
   8   3   6       9162.80       8617.99       240.16 o                         
   9   3   6       3711.15       3515.68       189.32 o                         
  10   3   6       1241.22       1276.78       132.76 o                         
  11   3   6       5702.91       5742.77       312.49 o                         
 -13   4   6       3592.52       3524.54       257.36 o                         
 -12   4   6      11074.65      11053.52       370.57 o                         
 -11   4   6       5365.19       5492.70       216.57 o                         
 -10   4   6       8297.27       8488.62       263.40 o                         
  -9   4   6       7262.87       7411.91       209.88 o                         
  -8   4   6        369.44        352.93        41.46 o                         
  -7   4   6      13353.23      13129.48       264.18 o                         
  -6   4   6       2780.10       2818.45       104.57 o                         
  -5   4   6         40.44         80.60        24.30 o                         
  -4   4   6      37324.20      36236.31       617.74 o                         
  -3   4   6      10634.21      10523.76       222.72 o                         
  -2   4   6       1459.60       1366.74        44.51 o                         
  -1   4   6      19694.21      19580.83       283.79 o                         
   0   4   6        130.29        142.52        20.49 o                         
   1   4   6       3855.85       3831.21        90.53 o                         
   2   4   6      33908.90      33246.47       693.24 o                         
   3   4   6        872.78        840.77        45.97 o                         
   4   4   6      27876.40      27407.53       359.49 o                         
   5   4   6      10881.14      10678.37       221.20 o                         
   6   4   6       8311.56       8304.11       245.34 o                         
   7   4   6       4253.75       4114.30       149.40 o                         
   8   4   6       2201.52       2220.65       158.02 o                         
   9   4   6       4622.23       4427.48       216.69 o                         
  10   4   6       9701.76       9940.02       351.99 o                         
  11   4   6         55.10         76.67        51.19 o                         
 -13   5   6       4844.41       4955.47       308.85 o                         
 -12   5   6        353.27        296.66        62.31 o                         
 -11   5   6      13984.51      14353.67       375.11 o                         
 -10   5   6       4800.67       5084.29       217.04 o                         
  -9   5   6       6351.30       6073.61       188.99 o                         
  -8   5   6      16569.91      16087.03       344.64 o                         
  -7   5   6       1446.67       1492.80        92.36 o                         
  -6   5   6       2060.25       2055.25        91.92 o                         
  -5   5   6      35454.98      35498.24       478.34 o                         
  -4   5   6         22.74         24.48        22.10 o                         
  -3   5   6      18765.29      19030.33       289.21 o                         
  -2   5   6      18906.18      18468.58       256.94 o                         
  -1   5   6         55.59         70.92        16.91 o                         
   0   5   6      16962.06      16544.37       222.13 o                         
   1   5   6      13337.68      13187.63       198.86 o                         
   2   5   6       4855.76       4967.76       106.36 o                         
   3   5   6      38418.14      37892.96       477.16 o                         
   4   5   6       1022.13       1035.47        50.79 o                         
   5   5   6       7171.06       6926.39       152.70 o                         
   6   5   6      10156.07      10394.29       234.76 o                         
   7   5   6        760.61        717.30        49.26 o                         
   8   5   6       6546.55       6317.07       279.24 o                         
   9   5   6       5187.65       5407.87       243.56 o                         
  10   5   6        880.21        923.39       102.03 o                         
  11   5   6      10311.78       9621.36       469.13 o                         
 -13   6   6       2780.08       2544.77       197.44 o                         
 -12   6   6       1021.70       1060.37       122.04 o                         
 -11   6   6        598.18        637.25        89.81 o                         
 -10   6   6       1044.62       1184.09       135.70 o                         
  -9   6   6        428.46        405.36        53.92 o                         
  -8   6   6        111.23         58.10        24.57 o                         
  -7   6   6       5774.22       6163.68       194.32 o                         
  -6   6   6       2510.52       2509.31       134.01 o                         
  -5   6   6         38.51         57.53        27.94 o                         
  -4   6   6      12578.37      12987.26       265.57 o                         
  -3   6   6       2623.25       2751.83        97.73 o                         
  -2   6   6       1036.85        979.38        51.18 o                         
  -1   6   6       9600.94       9530.03       158.84 o                         
   0   6   6         24.90         50.32        11.33 o                         
   1   6   6       3249.15       3443.19        76.53 o                         
   2   6   6      14820.20      14859.54       185.98 o                         
   3   6   6        913.42        875.54        41.14 o                         
   4   6   6       1473.43       1427.05        51.34 o                         
   5   6   6      18849.38      18063.02       354.10 o                         
   6   6   6       1203.57       1179.70        54.27 o                         
   7   6   6       2362.13       2367.47       105.09 o                         
   8   6   6        576.70        461.60        77.56 o                         
   9   6   6       8641.62       8564.40       457.59 o                         
  10   6   6       2253.45       2291.85       168.51 o                         
  11   6   6        341.81        257.09        77.79 o                         
 -13   7   6       9528.23       9864.94       405.63 o                         
 -12   7   6        138.72         69.45        46.66 o                         
 -11   7   6      15300.41      15842.57       559.64 o                         
 -10   7   6       7899.96       8054.32       368.38 o                         
  -9   7   6       6630.93       6479.81       346.64 o                         
  -8   7   6      28022.96      27761.35       593.40 o                         
  -7   7   6       7085.03       6921.87       226.80 o                         
  -6   7   6      10010.23      10176.09       398.85 o                         
  -5   7   6      20534.77      21166.23       504.34 o                         
  -4   7   6         33.30         18.90        17.41 o                         
  -3   7   6      51424.98      51165.50       624.76 o                         
  -2   7   6      21188.80      21031.13       306.17 o                         
  -1   7   6       5279.77       5192.03       104.10 o                         
   0   7   6      38381.23      38237.48       466.96 o                         
   1   7   6      10972.80      10940.20       152.97 o                         
   2   7   6       6698.96       6504.82       118.53 o                         
   3   7   6      18435.82      18036.95       344.69 o                         
   4   7   6        607.00        620.32        40.04 o                         
   5   7   6      23015.43      22519.24       277.56 o                         
   6   7   6      12922.11      13057.63       228.97 o                         
   7   7   6        378.18        356.45        40.37 o                         
   8   7   6      13698.29      13781.71       448.68 o                         
   9   7   6       6011.31       6159.19       304.61 o                         
  10   7   6        846.10        633.35        99.75 o                         
 -12   8   6        347.42        194.63        50.05 o                         
 -11   8   6        209.10        208.50        69.90 o                         
 -10   8   6          9.02         41.37        86.37 o                         
  -9   8   6         14.03         49.67        48.42 o                         
  -8   8   6       1799.35       1771.71       122.71 o                         
  -7   8   6       2509.53       2425.96       119.37 o                         
  -6   8   6       1215.48       1220.86       157.00 o                         
  -5   8   6         61.61         16.64        39.47 o                         
  -4   8   6        333.60         38.31        87.11 o                         
  -3   8   6        348.36        318.13        36.36 o                         
  -2   8   6       1524.31       1614.06        76.21 o                         
  -1   8   6       6724.09       6962.88       131.83 o                         
   0   8   6         29.01         39.03        12.38 o                         
   1   8   6         11.29         35.01        15.63 o                         
   2   8   6       1334.71       1356.38        63.35 o                         
   3   8   6       1561.38       1515.36        74.94 o                         
   4   8   6        352.64        402.79        35.16 o                         
   5   8   6       1506.09       1660.99        93.22 o                         
   6   8   6        419.53        353.58        42.33 o                         
   7   8   6         64.74        104.23        48.57 o                         
   8   8   6       1181.82       1266.26       131.54 o                         
   9   8   6       1016.15       1005.12       123.78 o                         
  10   8   6         35.14         48.95        40.55 o                         
 -12   9   6       1078.96        948.00       140.84 o                         
 -11   9   6      10282.57      11130.26       527.87 o                         
 -10   9   6       9498.20       9661.02       471.14 o                         
  -9   9   6       4059.73       4246.59       293.26 o                         
  -8   9   6      29674.26      30279.42       843.46 o                         
  -7   9   6       8730.63       9224.35       404.04 o                         
  -6   9   6      29624.36      29297.15       778.15 o                         
  -5   9   6      10896.44      10617.10       349.03 o                         
  -4   9   6        120.13         97.51        37.32 o                         
  -3   9   6      22430.35      22112.33       384.53 o                         
  -2   9   6      14923.49      14809.22       292.54 o                         
  -1   9   6       4343.32       4439.14       104.30 o                         
   0   9   6      60385.96      60444.77       690.59 o                         
   1   9   6      11847.26      11879.68       227.33 o                         
   2   9   6      18098.25      17478.30       375.95 o                         
   3   9   6      14086.67      13787.70       320.43 o                         
   4   9   6        156.32        193.84        26.45 o                         
   5   9   6      20266.21      18998.07       395.97 o                         
   6   9   6      11664.21      12307.42       323.29 o                         
   7   9   6         31.80         52.13        37.89 o                         
   8   9   6      16270.62      16110.16       519.26 o                         
   9   9   6       3317.46       3118.64       224.25 o                         
  10   9   6        947.94       1096.14       141.21 o                         
 -11  10   6          4.40         63.79        78.16 o                         
 -10  10   6        278.12        318.62        80.90 o                         
  -9  10   6        824.69        965.72       143.25 o                         
  -8  10   6       1280.22       1112.50       142.59 o                         
  -7  10   6        276.46        388.82        78.58 o                         
  -6  10   6       2643.18       2617.20       208.09 o                         
  -5  10   6       4929.75       5047.12       244.91 o                         
  -4  10   6         48.45         56.18        32.05 o                         
  -3  10   6       5190.65       5219.06       239.94 o                         
  -2  10   6       1409.39       1538.16        69.93 o                         
  -1  10   6        206.14        148.89        44.97 o                         
   0  10   6       4683.16       4501.05       125.81 o                         
   1  10   6       4877.92       4623.82       142.08 o                         
   2  10   6       1584.95       1564.51        81.88 o                         
   3  10   6        541.68        475.45        43.67 o                         
   4  10   6       1463.54       1523.68        82.94 o                         
   5  10   6       2435.09       2420.99       115.90 o                         
   6  10   6        381.69        372.71        55.29 o                         
   7  10   6       2500.45       2246.29       177.22 o                         
   8  10   6        230.64        187.74        52.47 o                         
   9  10   6       1453.02       1482.99       157.41 o                         
 -11  11   6       9385.96       9865.74       514.79 o                         
 -10  11   6       3096.69       3323.97       279.29 o                         
  -9  11   6       3428.83       3562.08       278.11 o                         
  -8  11   6      13422.74      14316.72       564.86 o                         
  -7  11   6       1415.56       1242.95       150.55 o                         
  -6  11   6      10951.97      11177.50       461.73 o                         
  -5  11   6      29334.02      28762.74       792.73 o                         
  -4  11   6         40.29         37.07        41.49 o                         
  -3  11   6      21740.90      22141.75       435.19 o                         
  -2  11   6      14473.08      14767.76       378.25 o                         
  -1  11   6       3861.42       3742.62       144.03 o                         
   0  11   6      18442.46      17944.55       314.00 o                         
   1  11   6       2187.05       2186.45       102.32 o                         
   2  11   6       5954.17       6094.55       193.39 o                         
   3  11   6      17554.89      17224.82       458.79 o                         
   4  11   6        462.80        471.40        52.99 o                         
   5  11   6       9807.47       9861.54       360.80 o                         
   6  11   6      11890.71      11719.35       424.81 o                         
   7  11   6        306.19        111.27        47.36 o                         
   8  11   6      11243.62      10163.46       450.05 o                         
   9  11   6       2864.93       2705.50       220.96 o                         
 -10  12   6        322.18        351.50        99.68 o                         
  -9  12   6       3516.87       3675.09       293.28 o                         
  -8  12   6         14.62        -39.19        87.93 o                         
  -7  12   6       1986.04       2248.62       215.30 o                         
  -6  12   6       4510.95       4707.33       303.74 o                         
  -5  12   6       5982.97       5795.44       325.20 o                         
  -4  12   6       2877.45       2707.52       190.26 o                         
  -3  12   6       6930.08       6763.00       301.05 o                         
  -2  12   6       4562.23       4356.08       213.25 o                         
  -1  12   6       4633.94       4548.06       159.85 o                         
   0  12   6         46.46         44.77        24.09 o                         
   1  12   6      12101.76      12323.82       296.49 o                         
   2  12   6       5747.00       5330.41       204.70 o                         
   3  12   6        172.49        176.00        38.75 o                         
   4  12   6       9603.50       9581.64       307.79 o                         
   5  12   6       4071.47       3858.86       164.57 o                         
   6  12   6         51.76         41.77        50.68 o                         
   7  12   6       9554.07       9362.06       401.70 o                         
   8  12   6        346.71        448.76        91.04 o                         
 -10  13   6       3537.42       3813.78       318.60 o                         
  -9  13   6        251.85        203.49        77.92 o                         
  -8  13   6       4195.46       4289.82       312.83 o                         
  -7  13   6         56.95         24.33        68.17 o                         
  -6  13   6       1478.97       1368.70       164.56 o                         
  -5  13   6      11381.47      11341.45       435.62 o                         
  -4  13   6       2475.55       2644.84       194.89 o                         
  -3  13   6       4968.01       4940.80       264.94 o                         
  -2  13   6       8087.32       8016.12       326.80 o                         
  -1  13   6        258.24        266.02        59.81 o                         
   0  13   6       3310.95       3367.28       175.26 o                         
   1  13   6       2305.78       2063.93       132.30 o                         
   2  13   6       1105.86       1158.95        91.62 o                         
   3  13   6      21280.47      21595.08       804.23 o                         
   4  13   6       2909.00       2937.78       147.61 o                         
   5  13   6       5374.31       5325.10       244.97 o                         
   6  13   6       3419.03       3353.12       233.35 o                         
   7  13   6         39.04         54.77        50.63 o                         
  -9  14   6      10800.97      11519.12       560.41 o                         
  -8  14   6        662.46        388.34       105.16 o                         
  -7  14   6       3800.29       3810.67       295.47 o                         
  -6  14   6       9108.65       9704.39       537.63 o                         
  -5  14   6       1378.51       1459.74       156.84 o                         
  -4  14   6      10051.60      10201.19       412.09 o                         
  -3  14   6       4189.60       4426.82       259.53 o                         
  -2  14   6      16501.65      16915.19       504.39 o                         
  -1  14   6      11942.55      11860.75       403.32 o                         
   0  14   6       1597.21       1543.21       120.21 o                         
   1  14   6       7438.21       7495.32       291.52 o                         
   2  14   6       8313.73       8308.57       447.47 o                         
   3  14   6        162.16         87.88        34.76 o                         
   4  14   6      19145.29      18281.49       714.18 o                         
   5  14   6       1332.65       1257.83       160.16 o                         
   6  14   6       1110.00       1075.97       143.21 o                         
   7  14   6       8185.78       8202.12       401.39 o                         
  -8  15   6       2026.99       2177.81       213.55 o                         
  -7  15   6        353.26        440.64       101.50 o                         
  -6  15   6        121.41         42.69        63.04 o                         
  -5  15   6       1538.99       1543.68       169.71 o                         
  -4  15   6         10.18         47.33        47.51 o                         
  -3  15   6        851.83        714.36       113.24 o                         
  -2  15   6       2825.26       2734.19       193.85 o                         
  -1  15   6        405.44        329.60        57.02 o                         
   0  15   6       1847.63       1722.23       181.27 o                         
   1  15   6       1324.59       1349.67       114.70 o                         
   2  15   6       1164.32        915.84       134.95 o                         
   3  15   6       2209.01       2221.95       192.23 o                         
   4  15   6       2577.83       2373.08       166.20 o                         
   5  15   6         72.11        -24.07        51.16 o                         
   6  15   6       2002.96       2084.42       225.88 o                         
  -7  16   6      12585.92      14373.37       720.77 o                         
  -6  16   6      10225.03      11388.09       633.94 o                         
  -5  16   6       2588.50       2781.98       226.20 o                         
  -4  16   6      12076.46      12164.69       419.00 o                         
  -3  16   6       3674.65       3525.18       227.87 o                         
  -2  16   6      18041.39      18761.19       557.21 o                         
  -1  16   6      10658.52      10481.02       495.45 o                         
   0  16   6       1298.12       1165.99       138.24 o                         
   1  16   6      14957.91      14832.47       563.91 o                         
   2  16   6       2293.07       2369.07       172.15 o                         
   3  16   6         11.89         41.28        36.36 o                         
   4  16   6      14770.92      14064.70       526.57 o                         
   5  16   6        333.11        193.60        67.85 o                         
  -5  17   6        633.42        693.46       119.44 o                         
  -4  17   6         43.57         25.47        65.63 o                         
  -3  17   6        120.66         53.47        83.75 o                         
  -2  17   6         31.79        101.17        58.98 o                         
  -1  17   6        606.78        431.94        92.02 o                         
   0  17   6        685.16        627.41       112.18 o                         
   1  17   6        418.69        465.59       120.22 o                         
   2  17   6         30.93          4.87        53.46 o                         
   3  17   6        734.17        585.58       121.21 o                         
  -2  18   6       4120.49       4651.28       334.72 o                         
  -1  18   6      11407.40      12108.00       475.98 o                         
   0  18   6       1258.55       1170.68       201.47 o                         
 -13   1   7      14365.15      13826.06       421.35 o                         
 -12   1   7       1319.93       1213.48       110.04 o                         
 -11   1   7       3362.38       3574.57       183.68 o                         
 -10   1   7      27320.07      25916.27       647.81 o                         
  -9   1   7        859.82        902.61       100.81 o                         
  -8   1   7      13476.82      13097.65       380.98 o                         
  -7   1   7      40990.93      40036.69       749.25 o                         
  -6   1   7       1285.65       1248.15        90.65 o                         
  -5   1   7      25551.82      25341.18       354.15 o                         
  -4   1   7      14684.85      14268.45       223.51 o                         
  -3   1   7      14761.21      14342.99       206.69 o                         
  -2   1   7      27973.08      26546.25       323.10 o                         
  -1   1   7      32174.91      32082.29       428.75 o                         
   0   1   7      21755.70      21262.41       550.75 o                         
   1   1   7      20937.33      19970.08       340.75 o                         
   2   1   7       9435.12       9627.21       202.46 o                         
   3   1   7      19299.20      19747.32       274.44 o                         
   4   1   7       5277.94       5328.92       137.90 o                         
   5   1   7         81.20        108.62        24.02 o                         
   6   1   7      26509.32      26669.46       378.56 o                         
   7   1   7      10047.54       9753.29       222.14 o                         
   8   1   7        754.00        848.74       100.78 o                         
   9   1   7      16977.75      15894.71       490.01 o                         
  10   1   7        493.23        480.74        84.34 o                         
  11   1   7       1817.06       1507.37       155.35 o                         
 -13   2   7         15.22         17.15        39.24 o                         
 -12   2   7       2181.68       2149.76       147.87 o                         
 -11   2   7       2693.98       2669.69       157.87 o                         
 -10   2   7       1112.62       1044.10        92.07 o                         
  -9   2   7        971.04        964.85        77.36 o                         
  -8   2   7       5189.60       5363.31       197.14 o                         
  -7   2   7         92.14         79.78        21.51 o                         
  -6   2   7      13521.53      13340.42       254.98 o                         
  -5   2   7       1675.97       1555.23        64.74 o                         
  -4   2   7       1458.44       1462.09        63.52 o                         
  -3   2   7       3147.11       2981.33        75.05 o                         
  -2   2   7       5379.01       5532.54       127.82 o                         
  -1   2   7        807.97        721.10        45.31 o                         
   0   2   7       6666.97       6312.23       216.65 o                         
   1   2   7       4434.53       4225.32       108.72 o                         
   2   2   7      24210.71      23727.39       469.83 o                         
   3   2   7       5094.29       5219.80       113.47 o                         
   4   2   7        735.32        750.00        47.18 o                         
   5   2   7       5556.22       5449.96       162.53 o                         
   6   2   7       1671.82       1704.67        75.48 o                         
   7   2   7       1778.77       1752.83        85.48 o                         
   8   2   7       4368.41       4163.60       191.77 o                         
   9   2   7       3212.30       3021.99       201.15 o                         
  10   2   7       2237.49       2090.08       178.51 o                         
  11   2   7        414.61        112.80        68.14 o                         
 -13   3   7       9616.26      10051.15       439.96 o                         
 -12   3   7       5300.03       5254.37       238.40 o                         
 -11   3   7       1377.17       1306.81       111.89 o                         
 -10   3   7      24403.62      24399.41       532.11 o                         
  -9   3   7        343.69        284.70        40.77 o                         
  -8   3   7       7186.16       6866.69       190.50 o                         
  -7   3   7      16046.99      15720.03       302.56 o                         
  -6   3   7        267.73        283.21        32.64 o                         
  -5   3   7      11330.71      11483.53       201.19 o                         
  -4   3   7      39502.68      39085.81       470.89 o                         
  -3   3   7       9356.97       9841.22       152.00 o                         
  -2   3   7      22527.79      21982.10       258.42 o                         
  -1   3   7       4507.94       4110.66       121.55 o                         
   0   3   7      22847.27      22987.86       520.29 o                         
   1   3   7      15704.96      14706.37       396.46 o                         
   2   3   7       4812.23       4515.96       147.46 o                         
   3   3   7      34036.39      33610.29       628.04 o                         
   4   3   7      19516.37      19457.66       329.88 o                         
   5   3   7          4.54         43.36        23.92 o                         
   6   3   7      19322.53      19569.17       396.97 o                         
   7   3   7       3508.94       3519.30       149.61 o                         
   8   3   7        711.74        662.49        77.81 o                         
   9   3   7      11706.17      11144.42       407.11 o                         
  10   3   7       1480.94       1367.81       201.18 o                         
  11   3   7       3364.92       3239.31       234.48 o                         
 -13   4   7       1558.83       1389.42       155.82 o                         
 -12   4   7       3762.15       3832.57       204.80 o                         
 -11   4   7       8442.63       8367.42       275.63 o                         
 -10   4   7        149.98         83.81        47.25 o                         
  -9   4   7       9374.28       9120.10       237.67 o                         
  -8   4   7       2271.18       2293.70       105.49 o                         
  -7   4   7       2895.82       2754.97       108.77 o                         
  -6   4   7      13596.01      13367.40       226.80 o                         
  -5   4   7       9626.41       9758.52       236.02 o                         
  -4   4   7      16468.15      16958.19       233.92 o                         
  -3   4   7      26801.40      25950.87       342.62 o                         
  -2   4   7       2385.92       2443.39        78.42 o                         
  -1   4   7      23896.26      23994.05       501.47 o                         
   0   4   7       9106.56       8722.42       224.16 o                         
   1   4   7        533.40        407.81        28.05 o                         
   2   4   7      27432.39      26433.27       768.53 o                         
   3   4   7      11472.04      11463.85       224.27 o                         
   4   4   7       5130.34       5201.38       133.35 o                         
   5   4   7      17596.56      17661.34       386.94 o                         
   6   4   7        527.34        549.32        58.44 o                         
   7   4   7       5997.45       5597.91       199.84 o                         
   8   4   7       5050.18       5148.58       246.42 o                         
   9   4   7        600.02        465.76        86.97 o                         
  10   4   7       9463.14       9206.32       388.39 o                         
 -13   5   7       5208.32       5844.96       334.83 o                         
 -12   5   7       3321.51       3148.12       172.53 o                         
 -11   5   7        408.13        338.60        50.86 o                         
 -10   5   7       5251.87       5429.05       211.67 o                         
  -9   5   7        990.72        944.92        72.96 o                         
  -8   5   7        417.97        435.12        43.29 o                         
  -7   5   7      11400.63      11602.88       282.54 o                         
  -6   5   7          4.33         24.03        23.96 o                         
  -5   5   7       6158.99       6134.10       137.48 o                         
  -4   5   7      28310.09      28268.65       483.78 o                         
  -3   5   7       1865.50       1897.12        76.51 o                         
  -2   5   7      12041.43      11698.35       186.88 o                         
  -1   5   7      10840.23      10750.87       251.31 o                         
   0   5   7       6174.77       5885.96       114.35 o                         
   1   5   7      16954.89      16624.23       316.57 o                         
   2   5   7       1427.20       1376.06        60.30 o                         
   3   5   7      23765.37      22953.96       358.13 o                         
   4   5   7      16486.79      16268.85       347.54 o                         
   5   5   7       1605.53       1488.73        77.26 o                         
   6   5   7       9255.82       9568.46       326.46 o                         
   7   5   7        257.78        259.65        54.16 o                         
   8   5   7        656.71        586.09        98.92 o                         
   9   5   7       9867.03      10370.54       350.01 o                         
  10   5   7        623.89        410.99        99.99 o                         
 -13   6   7        560.84        584.00        98.92 o                         
 -12   6   7       4402.32       4255.19       249.10 o                         
 -11   6   7       9349.02       9412.97       300.91 o                         
 -10   6   7        266.00        220.95        47.00 o                         
  -9   6   7      15940.25      15604.00       374.01 o                         
  -8   6   7       8187.66       8605.71       257.37 o                         
  -7   6   7       4436.99       4551.59       158.23 o                         
  -6   6   7      16951.09      17147.87       331.32 o                         
  -5   6   7      11911.57      12082.95       303.52 o                         
  -4   6   7      12135.28      12274.31       252.14 o                         
  -3   6   7      34799.35      34318.50       475.48 o                         
  -2   6   7         33.07         25.17        13.02 o                         
  -1   6   7      23754.62      23264.01       293.12 o                         
   0   6   7      15508.24      15425.81       201.36 o                         
   1   6   7         34.01         49.59        14.14 o                         
   2   6   7      16599.50      16662.47       211.49 o                         
   3   6   7      13622.46      13477.57       269.12 o                         
   4   6   7      12444.99      11875.20       237.69 o                         
   5   6   7      17225.70      17576.48       438.41 o                         
   6   6   7        328.43        335.12        52.39 o                         
   7   6   7       7250.14       7402.34       296.92 o                         
   8   6   7      11599.24      11435.96       525.54 o                         
   9   6   7       1400.94       1423.35       141.48 o                         
  10   6   7       9491.54       9173.74       396.08 o                         
 -12   7   7         16.07        -30.44        52.66 o                         
 -11   7   7         37.81        -32.90        47.48 o                         
 -10   7   7       1332.98       1197.49       140.82 o                         
  -9   7   7        449.63        350.12        81.19 o                         
  -8   7   7        362.37        375.43        49.81 o                         
  -7   7   7      13891.17      13966.22       334.60 o                         
  -6   7   7       4892.49       4589.37       256.14 o                         
  -5   7   7        514.93        458.65        75.20 o                         
  -4   7   7      11820.16      12003.18       378.17 o                         
  -3   7   7        748.51        814.82        54.27 o                         
  -2   7   7         54.10         73.72        18.56 o                         
  -1   7   7       8246.91       8213.47       142.58 o                         
   0   7   7       5838.35       5976.67       142.86 o                         
   1   7   7       2208.11       2225.39        60.75 o                         
   2   7   7        131.65        141.28        18.19 o                         
   3   7   7       1733.31       1746.61        77.09 o                         
   4   7   7        537.41        527.66        55.28 o                         
   5   7   7        351.87        320.14        35.94 o                         
   6   7   7       3203.98       3166.65       162.58 o                         
   7   7   7        206.56        203.12        54.51 o                         
   8   7   7       1018.40        925.88       108.46 o                         
   9   7   7       2828.01       3066.17       257.89 o                         
  10   7   7        654.45        654.20       107.09 o                         
 -12   8   7       8180.97       8294.48       419.27 o                         
 -11   8   7       8206.12       8084.80       397.28 o                         
 -10   8   7        716.73        631.05       115.70 o                         
  -9   8   7      21767.05      21566.15       705.08 o                         
  -8   8   7      10927.16      10632.40       450.44 o                         
  -7   8   7       1096.89       1221.60       140.70 o                         
  -6   8   7      24961.43      24602.10       685.47 o                         
  -5   8   7        564.27        464.25        76.14 o                         
  -4   8   7      16056.72      15743.43       369.37 o                         
  -3   8   7      18576.27      18314.53       335.07 o                         
  -2   8   7        398.18        386.60        38.61 o                         
  -1   8   7      25608.17      26228.38       398.37 o                         
   0   8   7      33101.27      33307.40       384.05 o                         
   1   8   7        800.60        841.80        38.75 o                         
   2   8   7      15754.27      16257.15       276.09 o                         
   3   8   7       1010.87        950.83        52.80 o                         
   4   8   7       2610.02       2706.50        95.71 o                         
   5   8   7      15463.62      14744.37       299.97 o                         
   6   8   7       3298.99       3333.21       173.21 o                         
   7   8   7       7678.93       7402.51       314.86 o                         
   8   8   7      14213.68      14962.04       574.41 o                         
   9   8   7         49.27        100.84        43.63 o                         
 -12   9   7        195.83        266.10        67.83 o                         
 -11   9   7        332.55        242.91        62.65 o                         
 -10   9   7        270.78        156.43        68.43 o                         
  -9   9   7        430.40        295.86        85.63 o                         
  -8   9   7       1307.50       1375.39       160.62 o                         
  -7   9   7         75.67        134.36        57.96 o                         
  -6   9   7         37.39         53.03        37.70 o                         
  -5   9   7       1044.60        915.44        94.93 o                         
  -4   9   7        742.74        755.58        86.71 o                         
  -3   9   7        790.33        702.04        67.63 o                         
  -2   9   7        742.93        743.52        57.46 o                         
  -1   9   7       2143.09       2264.51        71.58 o                         
   0   9   7         89.06        153.34        20.02 o                         
   1   9   7       1456.71       1485.97        71.06 o                         
   2   9   7       1605.95       1450.11        71.66 o                         
   3   9   7        439.22        374.94        39.68 o                         
   4   9   7       3364.55       3504.21       152.95 o                         
   5   9   7        791.92        928.05        60.80 o                         
   6   9   7        566.60        533.79        69.76 o                         
   7   9   7        102.36        112.29        55.58 o                         
   8   9   7        549.97        485.58        81.76 o                         
   9   9   7         42.56         11.83        52.68 o                         
 -11  10   7       6991.09       7205.80       429.21 o                         
 -10  10   7         42.97         64.87        61.82 o                         
  -9  10   7      14413.54      14886.06       591.50 o                         
  -8  10   7      14030.67      14342.53       558.29 o                         
  -7  10   7       1485.03       1456.81       170.33 o                         
  -6  10   7      24059.38      24082.62       711.97 o                         
  -5  10   7       1569.33       1852.16       143.76 o                         
  -4  10   7       3447.75       3543.56       174.79 o                         
  -3  10   7      14420.38      13313.89       404.40 o                         
  -2  10   7        861.12        896.96        59.79 o                         
  -1  10   7      12918.59      13580.17       244.85 o                         
   0  10   7      15031.01      14968.13       304.29 o                         
   1  10   7       2288.29       2213.00       102.83 o                         
   2  10   7      13987.15      13648.84       305.97 o                         
   3  10   7       6839.73       6870.07       209.66 o                         
   4  10   7       2365.07       2393.51       112.44 o                         
   5  10   7      12954.20      12509.43       365.88 o                         
   6  10   7       2540.39       2492.28       159.24 o                         
   7  10   7       5370.51       5505.23       287.20 o                         
   8  10   7      11088.08      11004.17       433.55 o                         
   9  10   7         19.16         56.06        77.96 o                         
 -11  11   7        280.12        229.05        83.04 o                         
 -10  11   7        192.71        149.75        60.19 o                         
  -9  11   7       2341.78       2498.30       233.40 o                         
  -8  11   7        940.27        981.50       169.95 o                         
  -7  11   7       2396.30       2343.39       212.08 o                         
  -6  11   7         25.03        -69.18        52.68 o                         
  -5  11   7      11927.37      12041.24       473.75 o                         
  -4  11   7       4025.74       3739.12       203.71 o                         
  -3  11   7        946.49        951.02        90.28 o                         
  -2  11   7       7007.88       7047.88       287.71 o                         
  -1  11   7       4359.48       4156.54       165.80 o                         
   0  11   7        808.07        733.53        54.93 o                         
   1  11   7      13700.30      13708.11       296.30 o                         
   2  11   7        579.97        592.10        72.55 o                         
   3  11   7       1348.56       1418.18        92.10 o                         
   4  11   7       6183.60       6319.44       231.39 o                         
   5  11   7         40.00         37.36        36.40 o                         
   6  11   7       1188.74       1067.40       120.90 o                         
   7  11   7       2154.94       1985.53       175.43 o                         
   8  11   7       4452.20       4382.54       273.35 o                         
 -10  12   7        224.07        182.55       114.24 o                         
  -9  12   7       5519.83       6169.00       384.43 o                         
  -8  12   7       2367.46       2194.13       216.91 o                         
  -7  12   7       1889.01       1727.64       189.20 o                         
  -6  12   7      11175.95      11301.71       485.05 o                         
  -5  12   7       4181.11       4193.26       277.04 o                         
  -4  12   7       7296.10       7385.04       327.96 o                         
  -3  12   7      15452.46      15654.63       433.49 o                         
  -2  12   7       1684.27       1595.03       113.33 o                         
  -1  12   7      10626.13      10543.77       304.15 o                         
   0  12   7       5721.80       5723.00       195.42 o                         
   1  12   7         20.16         80.47        41.51 o                         
   2  12   7      16161.76      16330.25       536.69 o                         
   3  12   7       9335.81       9102.42       443.39 o                         
   4  12   7       2778.01       2486.17       157.26 o                         
   5  12   7      12011.81      11631.10       372.82 o                         
   6  12   7        118.63         57.85        37.88 o                         
   7  12   7       4031.41       4119.94       263.37 o                         
  -9  13   7       2408.92       2519.22       246.79 o                         
  -8  13   7       5262.69       5513.09       490.69 o                         
  -7  13   7       6247.42       6462.43       380.24 o                         
  -6  13   7       1095.54       1114.98       180.09 o                         
  -5  13   7      13079.69      13410.45       483.90 o                         
  -4  13   7       5542.18       5505.35       289.77 o                         
  -3  13   7         68.23         67.30        44.36 o                         
  -2  13   7      11167.77      11107.73       459.15 o                         
  -1  13   7       1833.90       1853.88       131.67 o                         
   0  13   7       1524.57       1365.49       141.74 o                         
   1  13   7      14742.64      13926.53       475.64 o                         
   2  13   7        535.96        444.96        63.54 o                         
   3  13   7       4868.54       5016.34       273.12 o                         
   4  13   7      12447.70      11977.94       379.00 o                         
   5  13   7       1587.16       1500.73       132.06 o                         
   6  13   7       4196.64       4048.29       262.53 o                         
   7  13   7       4551.49       4648.12       287.66 o                         
  -9  14   7       1011.31        902.01       153.21 o                         
  -8  14   7       1328.47       1604.79       196.77 o                         
  -7  14   7        934.67        964.47       175.19 o                         
  -6  14   7       4800.06       4887.58       296.43 o                         
  -5  14   7       4836.94       4732.68       284.28 o                         
  -4  14   7       1141.36       1051.14       130.95 o                         
  -3  14   7       9618.33       9570.69       449.88 o                         
  -2  14   7        759.14        837.98       106.09 o                         
  -1  14   7       3736.50       3436.34       188.49 o                         
   0  14   7       2572.14       2549.02       172.94 o                         
   1  14   7        405.96        373.77        85.39 o                         
   2  14   7      10356.27       9739.56       386.01 o                         
   3  14   7       2982.54       3020.52       181.60 o                         
   4  14   7        640.33        613.85        84.33 o                         
   5  14   7       7768.31       6996.60       298.42 o                         
   6  14   7        401.87        454.81       106.48 o                         
  -8  15   7       7535.22       8189.98       471.37 o                         
  -7  15   7       4776.49       5119.25       320.39 o                         
  -6  15   7        937.62        868.97       128.23 o                         
  -5  15   7       8726.10       9169.53       414.55 o                         
  -4  15   7       2676.34       2780.78       217.84 o                         
  -3  15   7       1718.79       1679.44       158.73 o                         
  -2  15   7      25859.79      26068.17       932.25 o                         
  -1  15   7        806.69        817.83        96.08 o                         
   0  15   7       1789.99       2039.84       210.94 o                         
   1  15   7      11891.41      12340.33       571.50 o                         
   2  15   7        570.45        633.64        80.21 o                         
   3  15   7       2442.50       2219.00       181.54 o                         
   4  15   7      11466.67      10889.03       653.29 o                         
   5  15   7       2239.74       1937.22       212.42 o                         
  -6  16   7       1071.64       1217.43       185.45 o                         
  -5  16   7          9.35        -55.75        65.87 o                         
  -4  16   7         39.35        -22.19        46.41 o                         
  -3  16   7        883.58        793.55       112.81 o                         
  -2  16   7        293.15        234.04        68.93 o                         
  -1  16   7        320.52        432.75        66.65 o                         
   0  16   7       3270.53       3320.92       209.84 o                         
   1  16   7         65.09         48.87        33.97 o                         
   2  16   7       1590.09       1352.34       142.16 o                         
   3  16   7         91.29        101.75        61.38 o                         
   4  16   7          2.75         44.40        69.75 o                         
  -4  17   7       1371.27       1620.44       229.59 o                         
  -3  17   7        689.88        889.58       146.06 o                         
  -2  17   7      16174.36      16591.48       569.41 o                         
  -1  17   7       2614.66       2507.97       316.88 o                         
   0  17   7       1911.85       1766.12       188.75 o                         
   1  17   7      14981.46      17333.24       756.49 o                         
   2  17   7         46.05        -43.46       107.50 o                         
 -13   0   8       6126.10       6457.00       343.85 o                         
 -12   0   8       1639.12       1390.00       210.68 o                         
 -11   0   8       9232.13       8590.98       503.10 o                         
 -10   0   8       7999.02       7139.53       516.83 o                         
  -9   0   8       5414.68       5181.07       341.77 o                         
  -8   0   8      19756.39      18807.16       879.65 o                         
  -7   0   8      11903.79      11589.51       464.86 o                         
  -6   0   8      16220.99      16403.62       537.80 o                         
  -5   0   8       3429.72       2954.33       160.74 o                         
  -4   0   8       1837.03       1916.59       115.63 o                         
  -3   0   8      39673.38      39002.45       624.55 o                         
  -2   0   8      13585.18      12992.18       268.70 o                         
  -1   0   8       3529.77       3509.73       233.34 o                         
   0   0   8      68084.09      65821.43      2477.48 o                         
   1   0   8      11156.08      10747.49       255.02 o                         
   2   0   8        759.24        764.21        42.38 o                         
   3   0   8      17843.15      18812.33       468.31 o                         
   4   0   8        274.52        231.75        49.09 o                         
   5   0   8       8159.35       8663.52       411.78 o                         
   6   0   8      22511.08      23842.70       636.46 o                         
   7   0   8         94.28        100.25        47.14 o                         
   8   0   8      16881.46      16967.22       689.65 o                         
   9   0   8      11307.23      11924.63       593.17 o                         
  10   0   8       1588.53       1590.45       224.31 o                         
 -13   1   8        145.61        124.87        51.86 o                         
 -12   1   8        985.48        857.58        97.24 o                         
 -11   1   8        191.16        127.41        39.23 o                         
 -10   1   8         81.17         91.55        32.26 o                         
  -9   1   8        818.63        837.91        94.00 o                         
  -8   1   8        246.51        230.98        47.69 o                         
  -7   1   8       2186.49       2206.73       132.86 o                         
  -6   1   8       1406.84       1367.40        99.84 o                         
  -5   1   8       2655.42       2718.05        93.66 o                         
  -4   1   8        116.15        118.41        23.31 o                         
  -3   1   8        530.24        540.41        29.66 o                         
  -2   1   8        125.50        141.64        15.00 o                         
  -1   1   8       1444.49       1450.44        57.84 o                         
   0   1   8        902.10        947.22        70.06 o                         
   1   1   8      10096.94       9858.76       180.26 o                         
   2   1   8        146.62        190.73        20.13 o                         
   3   1   8       2151.37       2250.90        70.26 o                         
   4   1   8       1349.26       1327.61        66.56 o                         
   5   1   8       1580.58       1461.72        75.80 o                         
   6   1   8         33.77          4.82        18.86 o                         
   7   1   8         60.95         37.86        31.89 o                         
   8   1   8         19.32         18.32        40.92 o                         
   9   1   8        935.54        852.33       105.83 o                         
  10   1   8         38.57        -25.93        49.21 o                         
 -13   2   8      10220.37      10733.55       368.09 o                         
 -12   2   8        381.29        339.45        61.77 o                         
 -11   2   8       5757.75       5392.88       231.25 o                         
 -10   2   8       9544.50       8985.37       291.23 o                         
  -9   2   8       5470.04       5749.45       218.46 o                         
  -8   2   8      12391.97      12460.42       341.12 o                         
  -7   2   8      12607.57      12266.22       301.91 o                         
  -6   2   8      10411.27      10615.09       222.42 o                         
  -5   2   8      15817.98      15786.07       246.14 o                         
  -4   2   8       3763.85       3791.71       102.69 o                         
  -3   2   8      32638.04      31465.08       364.68 o                         
  -2   2   8      13318.23      12864.87       224.72 o                         
  -1   2   8         26.44         59.16        13.92 o                         
   0   2   8      31091.84      29388.17       548.58 o                         
   1   2   8       6290.34       5891.49       142.77 o                         
   2   2   8       2917.88       2866.51        76.46 o                         
   3   2   8      30229.06      29875.07       527.74 o                         
   4   2   8       2347.97       2511.62        91.45 o                         
   5   2   8      11896.99      12149.60       234.91 o                         
   6   2   8      23479.20      24617.29       409.85 o                         
   7   2   8         64.50         90.96        33.90 o                         
   8   2   8       5937.10       5961.11       274.88 o                         
   9   2   8      11255.55      10999.43       368.05 o                         
  10   2   8       1239.20       1033.91       145.40 o                         
 -13   3   8       1673.88       1571.59       135.02 o                         
 -12   3   8       5478.32       5767.34       252.27 o                         
 -11   3   8        543.32        523.83        70.80 o                         
 -10   3   8        126.30         86.26        42.17 o                         
  -9   3   8       6458.09       6546.28       208.91 o                         
  -8   3   8         46.47         31.06        28.75 o                         
  -7   3   8       7018.83       6942.39       200.74 o                         
  -6   3   8       6998.12       6675.78       164.11 o                         
  -5   3   8       2649.25       2616.42        87.27 o                         
  -4   3   8      19499.73      19340.19       277.27 o                         
  -3   3   8       7948.52       7851.80       136.45 o                         
  -2   3   8       2279.20       2251.13        83.14 o                         
  -1   3   8      13147.58      13187.10       365.65 o                         
   0   3   8       1620.15       1647.02        68.46 o                         
   1   3   8      15328.46      14787.00       324.91 o                         
   2   3   8      10273.38      10011.83       236.49 o                         
   3   3   8        426.14        384.33        29.30 o                         
   4   3   8       5277.49       5265.68       122.89 o                         
   5   3   8       1258.48       1336.74        82.63 o                         
   6   3   8       1421.61       1418.42        82.54 o                         
   7   3   8       1941.18       1999.37       123.98 o                         
   8   3   8         25.94         23.44        39.92 o                         
   9   3   8       5101.71       4984.61       265.64 o                         
  10   3   8       2808.74       2669.09       202.70 o                         
 -13   4   8       8469.38       8542.10       446.02 o                         
 -12   4   8         27.63         39.48        39.92 o                         
 -11   4   8       9504.05       8895.28       309.13 o                         
 -10   4   8      14363.83      13350.73       375.05 o                         
  -9   4   8       2984.11       2866.44       127.00 o                         
  -8   4   8      12528.12      11948.86       263.54 o                         
  -7   4   8       1164.59       1070.21        66.41 o                         
  -6   4   8      13025.18      12974.51       248.19 o                         
  -5   4   8      21500.45      21329.56       307.83 o                         
  -4   4   8       5213.54       5049.89       116.20 o                         
  -3   4   8      25393.03      24561.96       353.58 o                         
  -2   4   8       9639.16       9296.21       205.10 o                         
  -1   4   8       3115.91       3171.77       117.31 o                         
   0   4   8      18570.96      18230.15       387.05 o                         
   1   4   8       3691.70       3554.50        84.45 o                         
   2   4   8        619.69        630.74        37.91 o                         
   3   4   8      36518.46      36966.52       521.65 o                         
   4   4   8        153.24        160.95        24.08 o                         
   5   4   8       5086.44       5397.96       220.44 o                         
   6   4   8       6329.73       6635.37       260.56 o                         
   7   4   8       3382.29       3254.98       182.51 o                         
   8   4   8       2133.16       2039.08       137.40 o                         
   9   4   8       4237.45       4161.88       244.45 o                         
  10   4   8       1637.91       1501.98       154.22 o                         
 -13   5   8        308.59        326.73        96.60 o                         
 -12   5   8       9668.02       9224.96       334.10 o                         
 -11   5   8       3700.05       3856.31       186.17 o                         
 -10   5   8       8035.96       7958.50       262.13 o                         
  -9   5   8      12246.87      12036.03       317.29 o                         
  -8   5   8       1064.20        993.50        68.56 o                         
  -7   5   8      12209.79      11968.96       248.68 o                         
  -6   5   8      11710.09      11716.26       216.65 o                         
  -5   5   8        382.04        403.27        23.05 o                         
  -4   5   8      29693.69      28799.94       415.33 o                         
  -3   5   8       6367.21       6202.24       117.77 o                         
  -2   5   8      12507.15      12129.92       281.55 o                         
  -1   5   8      13697.36      13143.69       396.13 o                         
   0   5   8        641.86        628.20        37.55 o                         
   1   5   8       7515.17       7339.83       143.34 o                         
   2   5   8      17673.36      16897.67       289.17 o                         
   3   5   8        938.41        848.53        48.20 o                         
   4   5   8      20520.06      19759.17       480.45 o                         
   5   5   8       6289.36       6340.03       178.15 o                         
   6   5   8       4732.07       5159.07       222.67 o                         
   7   5   8       4704.38       4998.91       235.95 o                         
   8   5   8        458.41        407.12        68.63 o                         
   9   5   8       2230.56       2119.72       172.47 o                         
  10   5   8       6717.54       6698.22       332.21 o                         
 -12   6   8          9.15        -28.83        34.86 o                         
 -11   6   8       1568.80       1571.19       117.29 o                         
 -10   6   8       3383.73       3259.18       165.59 o                         
  -9   6   8        426.06        327.24        44.65 o                         
  -8   6   8       2529.16       2323.47       106.18 o                         
  -7   6   8       2395.95       2321.08        95.14 o                         
  -6   6   8      13669.39      13663.49       385.39 o                         
  -5   6   8      11188.11      10777.19       288.33 o                         
  -4   6   8       1295.45       1440.32        77.69 o                         
  -3   6   8      10972.03      10764.80       204.67 o                         
  -2   6   8       2046.69       1984.70        66.50 o                         
  -1   6   8        101.67         67.17        14.16 o                         
   0   6   8      18026.99      17373.02       235.51 o                         
   1   6   8        237.67        238.63        21.81 o                         
   2   6   8       5915.90       5712.77       169.36 o                         
   3   6   8      12531.03      12509.98       287.68 o                         
   4   6   8         34.89         34.81        28.55 o                         
   5   6   8         85.70        103.59        24.58 o                         
   6   6   8       6572.28       6322.50       233.75 o                         
   7   6   8       1107.84       1013.79       106.34 o                         
   8   6   8       3286.66       3429.24       209.50 o                         
   9   6   8        304.26        238.70        59.71 o                         
 -12   7   8       9050.42       9509.98       379.76 o                         
 -11   7   8        614.85        489.46        75.56 o                         
 -10   7   8      12410.29      11838.03       391.48 o                         
  -9   7   8      15919.02      15402.67       434.61 o                         
  -8   7   8        677.79        663.00       106.64 o                         
  -7   7   8      17902.50      17039.34       561.50 o                         
  -6   7   8       7689.33       7153.47       329.48 o                         
  -5   7   8         86.48         89.73        50.20 o                         
  -4   7   8      19957.41      19329.68       368.49 o                         
  -3   7   8       5440.47       5318.55       146.98 o                         
  -2   7   8      18436.90      18528.65       334.60 o                         
  -1   7   8      27610.02      27793.85       413.29 o                         
   0   7   8       4844.85       4713.92        98.85 o                         
   1   7   8       8568.53       8428.53       144.87 o                         
   2   7   8      11305.80      11307.17       198.38 o                         
   3   7   8        168.23        194.91        31.88 o                         
   4   7   8      16949.86      16190.29       395.83 o                         
   5   7   8       8959.95       9283.00       231.18 o                         
   6   7   8       3248.88       3300.03       169.67 o                         
   7   7   8      19406.95      20193.04       546.25 o                         
   8   7   8       4727.24       4854.48       257.77 o                         
   9   7   8       3703.74       3385.09       262.61 o                         
 -12   8   8        301.56        250.58        65.76 o                         
 -11   8   8         91.98        145.59        59.63 o                         
 -10   8   8        404.78        416.54        75.47 o                         
  -9   8   8        146.17        100.64        54.42 o                         
  -8   8   8         19.52        -14.20        55.08 o                         
  -7   8   8       3205.35       3007.55       223.36 o                         
  -6   8   8       2260.67       2208.11       155.40 o                         
  -5   8   8        260.27        204.81        53.33 o                         
  -4   8   8        188.18        131.60        30.75 o                         
  -3   8   8        779.56        814.59        62.09 o                         
  -2   8   8         23.06         39.04        14.21 o                         
  -1   8   8       2847.29       2856.08        86.10 o                         
   0   8   8       6197.80       6382.95       144.30 o                         
   1   8   8        112.03        151.97        20.39 o                         
   2   8   8        142.01        143.16        21.88 o                         
   3   8   8       1778.33       1838.75        73.42 o                         
   4   8   8       1081.08       1018.57        82.41 o                         
   5   8   8        101.75         59.93        32.82 o                         
   6   8   8       1179.23       1224.86       106.07 o                         
   7   8   8        311.16        372.73        72.87 o                         
   8   8   8        255.78        259.25        62.94 o                         
   9   8   8         99.24         56.21        48.07 o                         
 -11   9   8        106.80         81.80        81.39 o                         
 -10   9   8       6358.71       6628.47       389.89 o                         
  -9   9   8      12764.96      12945.89       537.62 o                         
  -8   9   8       1945.53       1793.28       183.70 o                         
  -7   9   8      21081.59      20915.69       664.52 o                         
  -6   9   8       8645.79       8622.48       323.74 o                         
  -5   9   8       2828.46       2608.15       172.23 o                         
  -4   9   8      12861.82      12401.44       358.57 o                         
  -3   9   8       3107.91       3121.40       141.85 o                         
  -2   9   8       3248.04       3152.70       119.70 o                         
  -1   9   8      25623.13      26480.99       525.94 o                         
   0   9   8       7056.02       7143.39       207.67 o                         
   1   9   8      19525.72      19264.13       315.48 o                         
   2   9   8      14504.41      14590.79       311.61 o                         
   3   9   8         20.71         28.76        32.01 o                         
   4   9   8      16082.63      15390.55       392.91 o                         
   5   9   8       8331.22       7955.67       222.73 o                         
   6   9   8       1872.08       1893.85       135.88 o                         
   7   9   8      22529.04      23288.97       702.94 o                         
   8   9   8       5236.81       4708.11       396.46 o                         
 -11  10   8       1044.40       1212.81       157.97 o                         
 -10  10   8         72.43        129.40        59.98 o                         
  -9  10   8       1029.92       1134.13       156.38 o                         
  -8  10   8       3848.83       3930.71       281.10 o                         
  -7  10   8        175.87         32.39        57.91 o                         
  -6  10   8       2587.57       2521.29       205.99 o                         
  -5  10   8       6340.27       5870.26       259.28 o                         
  -4  10   8        681.82        555.12        78.64 o                         
  -3  10   8        347.73        234.88        82.93 o                         
  -2  10   8       1870.01       1949.01       130.98 o                         
  -1  10   8        167.00        209.04        24.16 o                         
   0  10   8       1416.56       1423.10        58.84 o                         
   1  10   8       1919.16       1797.47        81.24 o                         
   2  10   8       6260.28       6397.06       161.89 o                         
   3  10   8       1477.43       1515.45        86.60 o                         
   4  10   8        996.64       1062.03        96.98 o                         
   5  10   8        417.16        378.52        62.41 o                         
   6  10   8         40.12         21.12        42.05 o                         
   7  10   8        105.63         62.61        72.58 o                         
   8  10   8       2047.16       1896.06       201.67 o                         
 -10  11   8       4355.47       4558.85       401.24 o                         
  -9  11   8       6486.33       6565.38       390.40 o                         
  -8  11   8        322.21        250.02        84.39 o                         
  -7  11   8       5866.40       6162.30       351.23 o                         
  -6  11   8      10972.15      10577.74       456.07 o                         
  -5  11   8       2229.84       2137.50       190.71 o                         
  -4  11   8      19878.16      19981.78       514.61 o                         
  -3  11   8       4253.55       4438.62       168.93 o                         
  -2  11   8       5927.56       6347.35       339.29 o                         
  -1  11   8      20984.72      22686.51       803.61 o                         
   0  11   8        250.07        108.51        48.75 o                         
   1  11   8      13936.62      13225.28       436.94 o                         
   2  11   8      12527.31      13488.80       336.11 o                         
   3  11   8        338.10        219.57        51.88 o                         
   4  11   8       8611.19       8639.58       301.16 o                         
   5  11   8       6532.74       6288.52       261.82 o                         
   6  11   8        980.03        881.93       103.39 o                         
   7  11   8       8932.02       8754.80       445.01 o                         
 -10  12   8        676.53       1107.53       172.50 o                         
  -9  12   8         27.84         44.13        62.17 o                         
  -8  12   8      11433.65      11573.74       526.71 o                         
  -7  12   8         39.41        128.86        56.82 o                         
  -6  12   8       4125.27       4371.30       293.45 o                         
  -5  12   8      14102.62      14144.49       541.59 o                         
  -4  12   8        153.53        172.70        53.94 o                         
  -3  12   8       4255.10       4155.69       262.42 o                         
  -2  12   8       8651.03       8204.18       326.89 o                         
  -1  12   8       2257.92       2320.23       143.64 o                         
   0  12   8       9042.15       9184.51       519.43 o                         
   1  12   8        312.13        322.44        54.41 o                         
   2  12   8       8445.31       8822.34       329.79 o                         
   3  12   8       6110.17       5666.92       240.44 o                         
   4  12   8        378.55        383.90        60.53 o                         
   5  12   8       3260.98       3045.63       185.19 o                         
   6  12   8       1877.98       1584.43       152.88 o                         
   7  12   8         76.10         22.56        47.44 o                         
  -9  13   8       5439.04       5395.12       372.35 o                         
  -8  13   8        250.31        346.46       102.23 o                         
  -7  13   8       5781.27       5621.15       419.64 o                         
  -6  13   8       6730.93       6703.92       380.75 o                         
  -5  13   8        205.62        204.31        57.02 o                         
  -4  13   8      16961.07      17281.04       549.62 o                         
  -3  13   8       6697.15       6922.47       358.61 o                         
  -2  13   8       1536.70       1708.60       149.48 o                         
  -1  13   8       7465.00       7584.97       281.77 o                         
   0  13   8        288.86        272.45        56.25 o                         
   1  13   8       3660.49       4030.13       210.34 o                         
   2  13   8      12600.05      12488.60       579.59 o                         
   3  13   8        174.72         86.58        50.21 o                         
   4  13   8       8336.80       8085.03       343.04 o                         
   5  13   8       1314.27       1481.18       147.11 o                         
   6  13   8       1547.11       1414.98       179.86 o                         
  -8  14   8      10713.44      11307.87       640.79 o                         
  -7  14   8       1369.81       1662.99       234.18 o                         
  -6  14   8        505.63        471.49        96.72 o                         
  -5  14   8      12749.22      12975.80       493.99 o                         
  -4  14   8        190.20         97.39        57.49 o                         
  -3  14   8       7413.57       7368.47       406.64 o                         
  -2  14   8      13000.26      13162.11       582.91 o                         
  -1  14   8       2995.77       3094.59       180.35 o                         
   0  14   8       7017.11       6293.11       359.16 o                         
   1  14   8       7645.47       7789.32       382.95 o                         
   2  14   8       5205.26       4772.17       306.70 o                         
   3  14   8       8665.67       7499.08       464.10 o                         
   4  14   8       1757.48       1544.13       146.86 o                         
   5  14   8      14220.31      13900.45       486.70 o                         
  -7  15   8       2295.30       2572.00       230.74 o                         
  -6  15   8       3858.86       3832.02       273.98 o                         
  -5  15   8        639.71        545.46       103.12 o                         
  -4  15   8       1372.10       1231.64       159.73 o                         
  -3  15   8        656.24        607.93        98.02 o                         
  -2  15   8        910.53       1026.78       109.14 o                         
  -1  15   8       1570.62       1674.69       134.97 o                         
   0  15   8         46.32         52.25        44.93 o                         
   1  15   8       2581.06       2928.68       220.36 o                         
   2  15   8        673.22        531.85       103.04 o                         
   3  15   8       1680.20       1381.79       262.03 o                         
   4  15   8       1332.18       1216.05       136.14 o                         
  -5  16   8      10734.92      11646.20       492.03 o                         
  -4  16   8          5.95         62.61        66.02 o                         
  -3  16   8       9666.00      10438.83       528.98 o                         
  -2  16   8      10015.42      10337.29       366.99 o                         
  -1  16   8       1182.15       1062.40       179.41 o                         
   0  16   8       8807.14       9021.35       471.83 o                         
   1  16   8      11015.81      10780.85       551.65 o                         
   2  16   8       1152.69       1061.94       149.64 o                         
  -3  17   8          9.64         54.67        51.60 o                         
  -2  17   8         60.50         31.35        75.87 o                         
  -1  17   8        193.25        131.07        51.66 o                         
   0  17   8        507.40        389.48       131.80 o                         
 -13   1   9       1318.46       1117.06       114.38 o                         
 -12   1   9       8205.24       7562.45       367.12 o                         
 -11   1   9       6067.05       5492.52       233.95 o                         
 -10   1   9        927.79        801.87        82.98 o                         
  -9   1   9      19596.50      19410.98       589.85 o                         
  -8   1   9      17603.13      17031.82       388.03 o                         
  -7   1   9        348.13        296.57        40.13 o                         
  -6   1   9      39287.46      39910.38       723.87 o                         
  -5   1   9       1184.82       1172.84        66.40 o                         
  -4   1   9       3881.07       3578.54       100.99 o                         
  -3   1   9      46949.71      45893.46       450.28 o                         
  -2   1   9        754.51        733.76        38.02 o                         
  -1   1   9      17505.28      16577.79       605.30 o                         
   0   1   9      66620.48      64657.28       921.41 o                         
   1   1   9       1040.21       1038.28        36.84 o                         
   2   1   9      14637.83      14275.79       326.24 o                         
   3   1   9      17234.98      17234.30       242.82 o                         
   4   1   9       6024.26       6410.75       157.83 o                         
   5   1   9      22906.55      22923.44       437.61 o                         
   6   1   9       7248.34       8021.51       217.30 o                         
   7   1   9      14436.74      14209.33       384.15 o                         
   8   1   9      13260.08      13885.00       482.34 o                         
   9   1   9        285.74        219.45        51.92 o                         
  10   1   9       8751.48       8394.72       367.68 o                         
 -13   2   9       3533.76       3438.42       202.39 o                         
 -12   2   9        975.33        804.20        93.08 o                         
 -11   2   9        768.62        721.51        84.36 o                         
 -10   2   9        666.38        522.07        70.14 o                         
  -9   2   9        729.46        644.83        70.18 o                         
  -8   2   9       4269.49       4015.56       170.15 o                         
  -7   2   9       8987.67       8848.17       249.09 o                         
  -6   2   9        476.06        525.07        45.24 o                         
  -5   2   9      12200.42      11954.12       224.40 o                         
  -4   2   9       3894.61       3926.04        91.89 o                         
  -3   2   9         20.91         38.30        10.08 o                         
  -2   2   9        304.71        300.89        27.53 o                         
  -1   2   9        604.82        654.42        51.41 o                         
   0   2   9       2105.06       1963.64        72.82 o                         
   1   2   9       3635.96       3584.67        89.16 o                         
   2   2   9       1811.72       1596.69        54.53 o                         
   3   2   9       1604.92       1562.02        63.98 o                         
   4   2   9       1337.82       1380.71        69.43 o                         
   5   2   9        979.18        979.39        65.74 o                         
   6   2   9        268.18        270.18        39.84 o                         
   7   2   9        453.24        446.21        68.48 o                         
   8   2   9        977.96        913.93       107.00 o                         
   9   2   9       2323.83       2589.93       172.93 o                         
 -13   3   9       2231.06       1994.76       152.96 o                         
 -12   3   9       5276.42       5015.69       237.14 o                         
 -11   3   9       9049.61       8658.27       303.76 o                         
 -10   3   9        134.95         70.46        43.49 o                         
  -9   3   9      21041.96      20351.19       461.11 o                         
  -8   3   9       2049.17       1917.72       117.45 o                         
  -7   3   9       1649.16       1608.71        92.19 o                         
  -6   3   9      22390.54      21886.05       415.19 o                         
  -5   3   9       5143.86       5269.24       140.68 o                         
  -4   3   9       3118.83       3179.08        83.63 o                         
  -3   3   9      39252.02      38191.75       583.04 o                         
  -2   3   9         13.70         35.25        13.18 o                         
  -1   3   9      11919.53      11426.46       296.80 o                         
   0   3   9      11157.67      10954.34       310.49 o                         
   1   3   9        750.85        704.16        49.87 o                         
   2   3   9      17567.23      16728.24       357.44 o                         
   3   3   9      11109.80      11212.40       232.97 o                         
   4   3   9       7311.44       7193.31       163.31 o                         
   5   3   9      11407.79      12367.97       286.77 o                         
   6   3   9       2032.27       2095.39       110.79 o                         
   7   3   9       7408.36       7707.12       301.02 o                         
   8   3   9       4970.64       4689.74       245.36 o                         
   9   3   9        948.48        763.23       100.82 o                         
 -13   4   9       6895.07       6692.38       289.33 o                         
 -12   4   9       3917.32       3777.93       205.57 o                         
 -11   4   9        599.70        531.82        73.35 o                         
 -10   4   9      11414.50      10905.96       334.67 o                         
  -9   4   9        361.09        245.67        47.01 o                         
  -8   4   9       6950.68       6997.93       204.35 o                         
  -7   4   9      11618.46      11053.32       271.97 o                         
  -6   4   9        646.80        586.85        49.34 o                         
  -5   4   9      11411.26      11573.15       282.32 o                         
  -4   4   9       6718.40       6839.95       136.92 o                         
  -3   4   9        616.94        645.50        35.49 o                         
  -2   4   9      16680.22      16742.46       396.18 o                         
  -1   4   9        350.85        316.04        31.08 o                         
   0   4   9       6526.17       6419.14       185.97 o                         
   1   4   9      11542.93      11203.50       260.72 o                         
   2   4   9        104.71        130.80        15.67 o                         
   3   4   9       4684.35       4589.29       166.47 o                         
   4   4   9       9370.74       9791.29       243.03 o                         
   5   4   9         22.46         84.51        30.80 o                         
   6   4   9       4144.04       4284.61       181.19 o                         
   7   4   9        358.47        349.64        59.15 o                         
   8   4   9        656.86        602.75        82.20 o                         
   9   4   9       4962.73       4792.77       263.49 o                         
 -12   5   9       4703.18       4413.62       225.20 o                         
 -11   5   9       5060.34       4598.00       219.88 o                         
 -10   5   9         56.13         23.96        33.35 o                         
  -9   5   9       6190.77       5838.32       212.61 o                         
  -8   5   9        764.51        754.06        69.53 o                         
  -7   5   9        738.66        731.04        53.39 o                         
  -6   5   9      16556.59      16505.34       238.35 o                         
  -5   5   9       2077.26       2011.45        62.81 o                         
  -4   5   9       1004.72        993.08        47.19 o                         
  -3   5   9      13194.77      12811.63       239.90 o                         
  -2   5   9        795.45        819.16        38.05 o                         
  -1   5   9       2424.87       2403.52       113.37 o                         
   0   5   9       3447.10       3361.08       107.29 o                         
   1   5   9       3015.19       2891.31        95.09 o                         
   2   5   9       7475.93       7082.62       152.54 o                         
   3   5   9       6110.96       6203.27       146.56 o                         
   4   5   9       2822.05       2746.48       109.75 o                         
   5   5   9       3062.91       3016.10       122.31 o                         
   6   5   9        639.29        768.23        78.74 o                         
   7   5   9       2430.86       2476.89       161.88 o                         
   8   5   9        497.48        514.55        83.49 o                         
   9   5   9         37.84          4.45        50.88 o                         
 -12   6   9       4248.21       4144.74       221.81 o                         
 -11   6   9       1416.34       1249.11       111.43 o                         
 -10   6   9      14224.60      13567.73       362.47 o                         
  -9   6   9       2156.91       1974.36       122.42 o                         
  -8   6   9       3775.46       3692.72       162.42 o                         
  -7   6   9       9026.53       8763.19       187.37 o                         
  -6   6   9         11.57         19.32        22.53 o                         
  -5   6   9      11631.75      11622.72       258.86 o                         
  -4   6   9      20884.23      20369.05       285.78 o                         
  -3   6   9       1197.95       1143.58        42.83 o                         
  -2   6   9      38091.15      36171.87       688.70 o                         
  -1   6   9       4634.79       4622.89       127.40 o                         
   0   6   9       5975.49       5937.93       134.30 o                         
   1   6   9      20062.58      19732.89       294.19 o                         
   2   6   9       9231.37       9171.20       208.39 o                         
   3   6   9      12587.22      12565.60       230.10 o                         
   4   6   9      15937.70      15341.82       349.33 o                         
   5   6   9        602.77        600.21        52.67 o                         
   6   6   9      16788.46      17793.14       479.69 o                         
   7   6   9       4584.63       4596.80       232.04 o                         
   8   6   9        204.63        276.66        70.90 o                         
   9   6   9       5233.14       4945.82       315.72 o                         
 -12   7   9       2042.00       2103.59       173.74 o                         
 -11   7   9         57.76        -15.39        40.13 o                         
 -10   7   9        520.59        451.63        75.60 o                         
  -9   7   9        422.83        300.61        53.00 o                         
  -8   7   9        418.74        384.77        62.30 o                         
  -7   7   9       1869.43       1880.97       133.96 o                         
  -6   7   9       4597.33       4563.55       201.05 o                         
  -5   7   9        688.79        528.63        62.34 o                         
  -4   7   9       1255.69       1175.11        75.34 o                         
  -3   7   9       1897.00       1903.40        77.87 o                         
  -2   7   9          1.71         19.51        20.78 o                         
  -1   7   9         28.40         25.44        15.87 o                         
   0   7   9       3513.85       3446.48       107.71 o                         
   1   7   9       5216.73       5166.21       147.80 o                         
   2   7   9        291.25        288.25        30.20 o                         
   3   7   9       1357.25       1247.73        72.85 o                         
   4   7   9        400.84        474.79        54.35 o                         
   5   7   9       1453.54       1488.44        87.02 o                         
   6   7   9       1355.37       1365.08       109.84 o                         
   7   7   9        448.36        514.12        82.65 o                         
   8   7   9         48.68         39.27        55.36 o                         
 -11   8   9       3653.89       3655.60       220.30 o                         
 -10   8   9      13710.97      13312.47       424.60 o                         
  -9   8   9       3846.47       3616.16       199.01 o                         
  -8   8   9       4774.64       4852.37       300.21 o                         
  -7   8   9      23181.97      23187.42       699.74 o                         
  -6   8   9       2388.43       2230.53       187.75 o                         
  -5   8   9       8806.23       8947.18       274.65 o                         
  -4   8   9       7782.85       7556.72       232.47 o                         
  -3   8   9       1340.97       1298.75        73.22 o                         
  -2   8   9      24686.77      24663.87       414.42 o                         
  -1   8   9      21011.81      20145.38       277.01 o                         
   0   8   9       3935.06       4038.87       129.56 o                         
   1   8   9      30079.05      29839.10       492.37 o                         
   2   8   9       1261.04       1234.47        58.56 o                         
   3   8   9      12507.61      11891.79       334.50 o                         
   4   8   9      10005.83      10112.13       270.15 o                         
   5   8   9         91.24        109.38        67.21 o                         
   6   8   9      19464.02      21423.00       561.81 o                         
   7   8   9      13577.90      14875.76       722.09 o                         
   8   8   9       2755.10       2757.25       283.68 o                         
 -11   9   9        354.39        285.06        64.61 o                         
 -10   9   9        485.87        491.76        83.29 o                         
  -9   9   9        502.20        452.71        93.54 o                         
  -8   9   9        210.78        154.62        61.47 o                         
  -7   9   9       5922.04       5448.79       316.00 o                         
  -6   9   9         17.95         -0.96        55.76 o                         
  -5   9   9        248.53        289.98        60.40 o                         
  -4   9   9        562.94        577.06        62.31 o                         
  -3   9   9         26.71         16.42        28.75 o                         
  -2   9   9        894.02        899.21        53.52 o                         
  -1   9   9       1741.60       1831.78        71.11 o                         
   0   9   9       1947.30       1947.48        68.27 o                         
   1   9   9         14.44          0.85        18.38 o                         
   2   9   9       2303.87       2231.63        95.90 o                         
   3   9   9         30.90         -0.55        34.24 o                         
   4   9   9         63.03        126.16        41.16 o                         
   5   9   9        243.96        170.42        65.47 o                         
   6   9   9        236.45        201.31        55.41 o                         
   7   9   9         27.35        -50.84        42.66 o                         
   8   9   9          6.44       -232.06       166.42 o                         
 -11  10   9       1124.02       1061.26       124.17 o                         
 -10  10   9       5868.97       6083.41       384.13 o                         
  -9  10   9       4956.08       4672.80       351.47 o                         
  -8  10   9       7584.08       7024.90       387.28 o                         
  -7  10   9      16331.63      15382.11       576.12 o                         
  -6  10   9       1292.97       1269.07       149.47 o                         
  -5  10   9      14799.10      14699.61       525.82 o                         
  -4  10   9      13823.59      12941.05       451.10 o                         
  -3  10   9         81.79        102.32        40.40 o                         
  -2  10   9      16257.48      16431.65       385.82 o                         
  -1  10   9      16546.51      16878.74       488.12 o                         
   0  10   9       3782.86       4212.54       186.04 o                         
   1  10   9      16955.44      17006.86       727.18 o                         
   2  10   9       2306.33       2314.79       118.70 o                         
   3  10   9      10568.48      10606.13       318.93 o                         
   4  10   9       9329.58       9070.44       302.42 o                         
   5  10   9        135.45        139.66        51.71 o                         
   6  10   9      11976.59      12643.46       438.78 o                         
   7  10   9       9167.27       9034.86       817.89 o                         
 -10  11   9        230.99        281.60        82.71 o                         
  -9  11   9        168.24        173.04        67.55 o                         
  -8  11   9       4290.65       4037.03       297.83 o                         
  -7  11   9       3783.70       3585.74       269.95 o                         
  -6  11   9       4246.01       4590.35       296.13 o                         
  -5  11   9        353.85        209.97        68.60 o                         
  -4  11   9       3231.03       3467.84       240.81 o                         
  -3  11   9        280.05        330.55        53.19 o                         
  -2  11   9        925.56       1067.87       125.13 o                         
  -1  11   9       3566.87       3938.10       173.11 o                         
   0  11   9       1206.65       1146.33       104.95 o                         
   1  11   9       2028.13       2017.03       188.46 o                         
   2  11   9       6957.71       6734.08       293.31 o                         
   3  11   9         29.19         45.52        37.00 o                         
   4  11   9        511.45        570.59        87.52 o                         
   5  11   9        746.74        956.56       112.95 o                         
   6  11   9        134.38         46.52        71.87 o                         
   7  11   9        271.09        435.73       120.96 o                         
  -9  12   9        602.87        525.62       112.45 o                         
  -8  12   9       3845.31       4008.53       303.37 o                         
  -7  12   9       6173.75       5988.29       360.62 o                         
  -6  12   9        609.15        471.81        92.38 o                         
  -5  12   9       9665.74       9180.99       427.17 o                         
  -4  12   9      10189.35      10839.15       414.00 o                         
  -3  12   9       1292.32       1163.90       141.76 o                         
  -2  12   9       8823.29       8926.93       431.63 o                         
  -1  12   9        639.54        604.44        68.95 o                         
   0  12   9       3297.66       3493.99       195.27 o                         
   1  12   9       7681.00       7720.13       292.67 o                         
   2  12   9       1690.42       1701.38       178.99 o                         
   3  12   9       4574.21       4501.76       238.82 o                         
   4  12   9      10463.57      10212.15       385.13 o                         
   5  12   9          0.63         -8.01        78.27 o                         
   6  12   9       3321.43       3573.72       284.35 o                         
  -8  13   9       3482.26       3362.48       285.88 o                         
  -7  13   9       2198.60       2119.02       213.33 o                         
  -6  13   9       4585.62       4320.31       303.03 o                         
  -5  13   9       4071.27       4192.19       325.92 o                         
  -4  13   9       9500.81      10070.14       410.76 o                         
  -3  13   9       5500.93       5878.54       329.83 o                         
  -2  13   9        284.73        201.89        60.22 o                         
  -1  13   9       6992.41       7063.90       394.60 o                         
   0  13   9       1072.29       1062.11       126.74 o                         
   1  13   9         17.11          5.37        99.82 o                         
   2  13   9       9429.19       9292.23       488.39 o                         
   3  13   9        966.59       1027.27       144.89 o                         
   4  13   9        724.28        793.49       137.97 o                         
   5  13   9       7171.53       7209.85       412.64 o                         
  -7  14   9       1546.74       1578.58       189.55 o                         
  -6  14   9        419.05        486.20       102.06 o                         
  -5  14   9       4227.05       4499.05       315.48 o                         
  -4  14   9       5357.64       5360.79       369.28 o                         
  -3  14   9        351.08        276.00       127.56 o                         
  -2  14   9       2052.26       2035.93       147.71 o                         
  -1  14   9         65.27         74.02        39.94 o                         
   0  14   9       2108.84       2146.83       163.03 o                         
   1  14   9       3131.08       3109.89       348.74 o                         
   2  14   9         30.32         19.37        50.43 o                         
   3  14   9       2665.36       2092.31       251.29 o                         
   4  14   9       2614.18       2526.31       240.09 o                         
  -6  15   9       3328.36       3828.45       274.71 o                         
  -5  15   9       4802.66       4811.09       332.78 o                         
  -4  15   9       5726.09       5467.07       307.08 o                         
  -3  15   9       9022.17       9216.53       393.41 o                         
  -2  15   9        377.13        374.09       108.20 o                         
  -1  15   9      13437.63      13981.43       888.61 o                         
   0  15   9       5638.12       5569.23       351.30 o                         
   1  15   9        698.34        452.51       106.16 o                         
   2  15   9       8502.21       8107.82       492.45 o                         
   3  15   9       2478.84       2699.09       245.85 o                         
  -4  16   9         20.75         -1.47        55.65 o                         
  -3  16   9          0.97         47.05        59.22 o                         
  -2  16   9        181.16        257.74        63.10 o                         
  -1  16   9        813.55        737.98       134.84 o                         
   0  16   9        170.70        103.56        98.14 o                         
   1  16   9       1161.11       1196.39       186.16 o                         
 -13   0  10        853.53        775.13       118.09 o                         
 -12   0  10      10450.82       8447.96       527.54 o                         
 -11   0  10        803.61        787.46       107.50 o                         
 -10   0  10       3445.76       3062.44       281.16 o                         
  -9   0  10      28362.07      26602.90       873.71 o                         
  -8   0  10        864.13        727.73       111.23 o                         
  -7   0  10      14236.88      14455.66       528.72 o                         
  -6   0  10      17715.94      18025.02       570.97 o                         
  -5   0  10       8492.18       8530.93       278.12 o                         
  -4   0  10      13877.25      13853.82       321.52 o                         
  -3   0  10       5659.69       5809.19       212.85 o                         
  -2   0  10      16835.67      17005.13       493.20 o                         
  -1   0  10      35246.52      34131.02       850.72 o                         
   0   0  10      15385.14      14820.05       328.00 o                         
   1   0  10      43420.96      42962.69       603.88 o                         
   2   0  10      12632.98      12883.27       200.96 o                         
   3   0  10        710.50        670.78        66.44 o                         
   4   0  10      24897.94      19633.62      2986.17 o                         
   5   0  10       3174.82       3254.50       213.66 o                         
   6   0  10       1070.62        997.34       114.58 o                         
   7   0  10      26179.13      26116.36       730.72 o                         
   8   0  10        624.80        686.12       111.98 o                         
   9   0  10       3915.44       4018.43       333.44 o                         
 -13   1  10        491.10        483.22        66.60 o                         
 -12   1  10         59.16         39.83        34.36 o                         
 -11   1  10        166.55        176.08        47.22 o                         
 -10   1  10        108.55        149.30        38.99 o                         
  -9   1  10         51.71         74.81        32.74 o                         
  -8   1  10       1548.77       1578.28       104.38 o                         
  -7   1  10         91.21         37.24        24.77 o                         
  -6   1  10       3195.87       3336.88       135.05 o                         
  -5   1  10        451.61        477.34        49.85 o                         
  -4   1  10        448.55        439.88        33.42 o                         
  -3   1  10       1293.80       1346.94        57.29 o                         
  -2   1  10         28.66         45.22        20.36 o                         
  -1   1  10       2523.93       2398.01        98.95 o                         
   0   1  10       1213.32       1162.46        58.90 o                         
   1   1  10        193.42        194.13        18.97 o                         
   2   1  10        793.80        809.35        44.37 o                         
   3   1  10        146.61        100.65        19.35 o                         
   4   1  10         25.53         30.58        13.88 o                         
   5   1  10         18.39         67.89        23.98 o                         
   6   1  10        568.38        639.27        75.42 o                         
   7   1  10          8.37        -22.16        35.18 o                         
   8   1  10        641.37        723.78        84.13 o                         
   9   1  10         89.81         28.26        75.12 o                         
 -12   2  10      12179.23      11452.39       370.97 o                         
 -11   2  10       1276.88       1169.06       106.15 o                         
 -10   2  10       5614.49       5167.04       218.32 o                         
  -9   2  10      15048.04      14841.23       376.75 o                         
  -8   2  10         98.66         76.65        41.05 o                         
  -7   2  10       9707.68       9837.72       266.44 o                         
  -6   2  10      25902.15      26440.71       439.88 o                         
  -5   2  10       2445.93       2406.75        93.22 o                         
  -4   2  10      18807.32      19017.42       251.70 o                         
  -3   2  10      17189.84      17161.74       246.49 o                         
  -2   2  10      14704.78      14726.55       256.78 o                         
  -1   2  10      24508.54      23641.24       429.99 o                         
   0   2  10       7390.20       7431.49       194.05 o                         
   1   2  10      18400.15      17818.96       375.81 o                         
   2   2  10       5507.55       5279.98       164.06 o                         
   3   2  10         39.31         33.24        12.95 o                         
   4   2  10      24242.66      24936.30       388.01 o                         
   5   2  10       4885.33       5168.71       184.55 o                         
   6   2  10       2257.74       2477.01       128.40 o                         
   7   2  10      17971.49      18634.84       498.03 o                         
   8   2  10        795.46        854.63       119.26 o                         
   9   2  10       2298.56       2272.78       218.99 o                         
 -12   3  10        357.61        345.57        65.14 o                         
 -11   3  10       2179.66       2044.96       144.25 o                         
 -10   3  10        491.07        501.84        68.13 o                         
  -9   3  10         24.14         14.21        28.94 o                         
  -8   3  10       3464.60       3561.81       162.48 o                         
  -7   3  10         48.94         36.57        21.79 o                         
  -6   3  10       2038.52       2177.08        94.43 o                         
  -5   3  10       7339.15       7639.47       195.05 o                         
  -4   3  10         24.51         36.58         9.78 o                         
  -3   3  10        165.86        225.99        25.35 o                         
  -2   3  10       1225.21       1333.79        63.27 o                         
  -1   3  10        208.09        179.70        24.42 o                         
   0   3  10       6362.37       6000.10       142.93 o                         
   1   3  10        579.69        636.59        46.61 o                         
   2   3  10       2065.98       1936.61        55.56 o                         
   3   3  10       8230.22       8187.65       169.13 o                         
   4   3  10       2744.13       2719.21        97.40 o                         
   5   3  10        336.42        328.17        40.79 o                         
   6   3  10       3535.87       3501.02       167.09 o                         
   7   3  10         10.84        -65.34        43.56 o                         
   8   3  10       2989.83       2880.57       191.52 o                         
   9   3  10       1960.10       1744.64       273.92 o                         
 -12   4  10       9087.24       8444.34       317.44 o                         
 -11   4  10        644.78        657.04        81.25 o                         
 -10   4  10       3099.68       2721.99       159.17 o                         
  -9   4  10      14326.91      13735.55       368.03 o                         
  -8   4  10       1544.64       1593.24       109.13 o                         
  -7   4  10       4300.67       4203.54       170.30 o                         
  -6   4  10      11096.57      11244.19       218.63 o                         
  -5   4  10       1533.82       1560.08        63.77 o                         
  -4   4  10       8993.27       9081.25       185.87 o                         
  -3   4  10      11576.34      11548.59       251.60 o                         
  -2   4  10       5649.00       5459.88       168.88 o                         
  -1   4  10       2895.19       3082.98       106.34 o                         
   0   4  10        297.69        274.46        30.11 o                         
   1   4  10       5884.54       5981.76       151.52 o                         
   2   4  10      16063.18      15505.66       241.34 o                         
   3   4  10       1568.27       1566.63        63.14 o                         
   4   4  10      11344.09      11629.30       263.56 o                         
   5   4  10       3120.78       3455.68       159.18 o                         
   6   4  10        370.47        421.82        59.22 o                         
   7   4  10       4187.14       4139.68       256.84 o                         
   8   4  10        565.47        742.84       147.12 o                         
 -12   5  10        236.68        167.56        49.42 o                         
 -11   5  10       7147.63       7103.87       281.54 o                         
 -10   5  10       7049.00       6444.73       255.56 o                         
  -9   5  10       4376.95       4070.13       190.79 o                         
  -8   5  10       5528.04       5486.19       212.16 o                         
  -7   5  10       1822.41       1750.54       101.74 o                         
  -6   5  10       5478.90       5338.88       117.31 o                         
  -5   5  10      13112.86      13465.87       253.06 o                         
  -4   5  10        654.23        618.61        31.07 o                         
  -3   5  10      14048.64      13849.01       434.71 o                         
  -2   5  10      10944.91      10541.94       442.81 o                         
  -1   5  10        534.73        516.22        46.06 o                         
   0   5  10       7611.37       7397.03       277.68 o                         
   1   5  10       6243.42       6157.32       187.13 o                         
   2   5  10        777.06        719.71        46.82 o                         
   3   5  10      12803.59      12538.17       269.33 o                         
   4   5  10       1607.92       1721.38        88.03 o                         
   5   5  10       5671.25       5482.43       285.27 o                         
   6   5  10       5376.28       5464.80       249.16 o                         
   7   5  10          8.60          7.18        33.80 o                         
   8   5  10       3403.06       3154.22       354.03 o                         
 -12   6  10       5643.01       4906.46       243.35 o                         
 -11   6  10         21.05          2.36        59.21 o                         
 -10   6  10        112.75         63.36        29.38 o                         
  -9   6  10       2546.77       2410.91       136.64 o                         
  -8   6  10        872.74        905.32        77.99 o                         
  -7   6  10       1119.85       1154.34        84.43 o                         
  -6   6  10       4758.89       4858.55       167.53 o                         
  -5   6  10       1976.94       2085.00        81.61 o                         
  -4   6  10       2006.67       1935.76        61.86 o                         
  -3   6  10       3129.16       3060.96       101.63 o                         
  -2   6  10        294.30        306.48        38.21 o                         
  -1   6  10        975.16        983.69        69.39 o                         
   0   6  10        416.84        419.75        39.58 o                         
   1   6  10       4702.22       4718.91       173.50 o                         
   2   6  10       2125.10       2213.03        95.75 o                         
   3   6  10        453.65        452.36        41.14 o                         
   4   6  10       1336.42       1371.39        84.09 o                         
   5   6  10       1089.56       1059.35        87.52 o                         
   6   6  10       1939.78       2113.58       152.54 o                         
   7   6  10       3266.57       3862.53       444.48 o                         
   8   6  10        178.93        158.81        77.83 o                         
 -11   7  10       9190.74       8757.99       346.53 o                         
 -10   7  10       7915.42       7668.85       306.57 o                         
  -9   7  10       1845.68       1738.74       131.75 o                         
  -8   7  10      17505.74      17628.08       444.83 o                         
  -7   7  10      10464.87      10230.12       306.32 o                         
  -6   7  10       5846.95       5669.80       205.82 o                         
  -5   7  10      16217.11      16233.89       312.57 o                         
  -4   7  10        732.94        727.36        42.66 o                         
  -3   7  10      22142.71      20963.47       414.47 o                         
  -2   7  10      24673.33      23841.74       652.54 o                         
  -1   7  10       1364.92       1204.49        60.00 o                         
   0   7  10      24393.66      24165.73       437.69 o                         
   1   7  10       8713.75       8930.40       248.11 o                         
   2   7  10       2926.42       2984.44       151.49 o                         
   3   7  10      13024.96      13273.30       284.60 o                         
   4   7  10        315.74        247.25        46.75 o                         
   5   7  10      10394.44      10925.53       363.30 o                         
   6   7  10      11588.38      13331.69       670.86 o                         
   7   7  10        122.54        104.68       227.66 o                         
   8   7  10       7661.03       7882.72       792.82 o                         
 -11   8  10        150.35        196.17        75.95 o                         
 -10   8  10        672.20        529.93        77.90 o                         
  -9   8  10        691.00        650.49        94.86 o                         
  -8   8  10        113.40         87.26        43.46 o                         
  -7   8  10          1.48        -36.01        35.48 o                         
  -6   8  10        706.96        569.52        63.12 o                         
  -5   8  10        641.11        579.14        59.93 o                         
  -4   8  10        425.17        446.89        38.50 o                         
  -3   8  10         73.88         51.42        34.91 o                         
  -2   8  10        515.10        495.05        53.56 o                         
  -1   8  10         36.94         38.92        22.63 o                         
   0   8  10       3517.73       3523.87       120.04 o                         
   1   8  10       1234.69       1127.38        98.32 o                         
   2   8  10        136.70        164.70        39.76 o                         
   3   8  10        317.66        175.85        61.08 o                         
   4   8  10        754.68        658.65        77.24 o                         
   5   8  10         20.59        -17.24        50.67 o                         
   6   8  10        218.43        253.80        74.63 o                         
   7   8  10        483.02        855.72       171.58 o                         
 -11   9  10       8695.42       8539.49       352.85 o                         
 -10   9  10       6484.06       6654.47       294.48 o                         
  -9   9  10         89.10         78.63        35.63 o                         
  -8   9  10      23193.57      22788.85       585.34 o                         
  -7   9  10       8759.69       8238.02       401.50 o                         
  -6   9  10       7614.75       7432.50       363.59 o                         
  -5   9  10      20116.21      18775.88       599.95 o                         
  -4   9  10         26.08         52.07        51.60 o                         
  -3   9  10      14857.33      14655.68       623.04 o                         
  -2   9  10      21451.71      21555.01       520.17 o                         
  -1   9  10         31.09         28.57        22.30 o                         
   0   9  10      27450.69      28532.95       625.57 o                         
   1   9  10       9671.28       9761.13       299.59 o                         
   2   9  10       6238.10       7182.55       400.63 o                         
   3   9  10      15893.84      16144.65       569.01 o                         
   4   9  10        348.35        293.73        77.66 o                         
   5   9  10      11836.85      12174.29       509.42 o                         
   6   9  10      16429.33      18205.12       656.07 o                         
   7   9  10         10.30        -78.04       145.75 o                         
 -10  10  10        156.82         23.64        50.95 o                         
  -9  10  10         29.72         45.65        55.95 o                         
  -8  10  10         83.68        113.39        91.44 o                         
  -7  10  10       2878.80       2880.90       235.22 o                         
  -6  10  10        448.29        261.96        71.68 o                         
  -5  10  10        189.05        169.72        61.84 o                         
  -4  10  10       1641.09       1483.21       180.56 o                         
  -3  10  10        579.53        516.67        99.73 o                         
  -2  10  10       1452.96       1371.85       109.15 o                         
  -1  10  10       1746.78       1741.67       120.12 o                         
   0  10  10        858.53        946.42        94.42 o                         
   1  10  10        423.98        515.43       101.69 o                         
   2  10  10       3560.69       3337.26       245.79 o                         
   3  10  10         75.94         43.02        57.87 o                         
   4  10  10         47.02        127.20        61.90 o                         
   5  10  10       1735.53       1696.48       188.85 o                         
   6  10  10        388.29        492.43       109.14 o                         
  -9  11  10       1742.17       1621.70       228.63 o                         
  -8  11  10      10411.70      10565.92       496.93 o                         
  -7  11  10       2202.18       2155.61       211.59 o                         
  -6  11  10       3235.10       3112.98       294.53 o                         
  -5  11  10      13093.03      12502.60       499.32 o                         
  -4  11  10        952.75        820.93       132.70 o                         
  -3  11  10      10624.95      11273.54       453.75 o                         
  -2  11  10       7385.21       7303.34       273.21 o                         
  -1  11  10        421.54        450.92        63.25 o                         
   0  11  10      14418.35      13986.14       690.82 o                         
   1  11  10       5682.95       5322.75       325.68 o                         
   2  11  10       4508.95       4386.12       294.21 o                         
   3  11  10      12706.46      12667.23       522.70 o                         
   4  11  10       1937.16       1866.51       193.34 o                         
   5  11  10       4470.25       4636.04       318.85 o                         
   6  11  10       5999.48       6538.83       391.59 o                         
  -9  12  10       1191.16        688.78       173.14 o                         
  -8  12  10        133.38        174.62        71.47 o                         
  -7  12  10       5270.36       4920.07       327.93 o                         
  -6  12  10        738.11        634.75       115.03 o                         
  -5  12  10        770.97        726.31       121.37 o                         
  -4  12  10       5529.94       5326.07       315.44 o                         
  -3  12  10        186.63        195.42        69.58 o                         
  -2  12  10         49.64        -40.48        37.31 o                         
  -1  12  10       6654.45       6640.77       358.74 o                         
   0  12  10        347.15        307.72        81.53 o                         
   1  12  10       1540.87       1669.69       183.20 o                         
   2  12  10       5972.95       5928.55       350.12 o                         
   3  12  10        454.90        316.09        83.25 o                         
   4  12  10        487.95        448.76        93.74 o                         
   5  12  10       3788.64       4169.49       309.62 o                         
  -8  13  10       3463.43       3595.88       297.43 o                         
  -7  13  10         87.70         87.78        58.60 o                         
  -6  13  10       1571.68       1570.50       182.58 o                         
  -5  13  10       7086.57       7475.69       483.99 o                         
  -4  13  10       2083.80       2189.07       209.81 o                         
  -3  13  10       4158.00       3920.90       239.20 o                         
  -2  13  10       2805.18       2772.95       186.44 o                         
  -1  13  10        501.00        487.76        81.05 o                         
   0  13  10       2468.34       2394.69       226.57 o                         
   1  13  10       2972.83       2871.23       245.05 o                         
   2  13  10        139.86        147.02        61.74 o                         
   3  13  10      11931.70      11964.67       528.36 o                         
   4  13  10       3217.76       3331.41       278.64 o                         
  -6  14  10       3594.97       3383.86       255.39 o                         
  -5  14  10         63.59         39.59        53.52 o                         
  -4  14  10      12564.47      12247.58       598.24 o                         
  -3  14  10       2326.54       2353.07       167.77 o                         
  -2  14  10       2569.92       2635.20       173.58 o                         
  -1  14  10      12066.89      11515.53       874.54 o                         
   0  14  10       1219.03       1077.70       152.18 o                         
   1  14  10       1048.71       1006.24       146.84 o                         
   2  14  10       6990.43       6739.05       393.63 o                         
   3  14  10        264.46        246.25        79.75 o                         
  -5  15  10       1313.13       1259.99       161.99 o                         
  -4  15  10        292.85        165.73        63.09 o                         
  -3  15  10        372.52        281.26        63.02 o                         
  -2  15  10        721.06        725.11        94.20 o                         
  -1  15  10        302.74        445.77       111.74 o                         
   0  15  10        710.85        797.75       134.84 o                         
   1  15  10         39.50         40.33        52.26 o                         
 -12   1  11       5920.58       5524.90       221.32 o                         
 -11   1  11       6232.43       6118.71       250.98 o                         
 -10   1  11      11800.17      11248.03       334.53 o                         
  -9   1  11      10907.79      10802.19       311.76 o                         
  -8   1  11      10995.21      11196.72       302.47 o                         
  -7   1  11      19472.46      20265.01       414.42 o                         
  -6   1  11       2886.23       2813.62       123.39 o                         
  -5   1  11      27047.69      27807.24       564.60 o                         
  -4   1  11       7704.23       7657.39       157.69 o                         
  -3   1  11       1847.13       1904.45        83.85 o                         
  -2   1  11      32074.55      32454.51       460.01 o                         
  -1   1  11      11359.68      11516.62       213.10 o                         
   0   1  11       4530.35       4615.07       125.69 o                         
   1   1  11      27675.21      26701.22       465.18 o                         
   2   1  11        102.78        109.24        18.83 o                         
   3   1  11       6587.03       6459.93       158.82 o                         
   4   1  11      11048.17      11802.33       279.13 o                         
   5   1  11        574.60        678.11        66.52 o                         
   6   1  11       7865.34       8498.27       244.29 o                         
   7   1  11      11773.40      12576.44       725.64 o                         
   8   1  11       1471.15       1245.57       290.46 o                         
 -12   2  11       1213.83       1171.86       112.22 o                         
 -11   2  11        489.16        461.97        69.42 o                         
 -10   2  11         99.08         76.67        36.48 o                         
  -9   2  11        146.73        120.79        33.55 o                         
  -8   2  11       1608.06       1752.25       110.79 o                         
  -7   2  11       1422.64       1351.22        89.74 o                         
  -6   2  11       3611.76       3743.90       134.37 o                         
  -5   2  11       6114.62       6178.74       161.39 o                         
  -4   2  11        762.62        760.49        42.51 o                         
  -3   2  11       1121.47       1200.63        62.87 o                         
  -2   2  11       2942.21       2870.18        95.36 o                         
  -1   2  11        153.19        139.93        18.27 o                         
   0   2  11       6347.21       6286.07       142.70 o                         
   1   2  11          4.50         19.85        12.73 o                         
   2   2  11       5769.72       5718.81       150.39 o                         
   3   2  11       1806.93       1818.54        64.98 o                         
   4   2  11        261.53        263.17        36.68 o                         
   5   2  11        394.45        549.18        60.31 o                         
   6   2  11       2702.33       2749.03       223.68 o                         
   7   2  11       1541.85       1224.67       204.41 o                         
   8   2  11       2814.09       2862.45       319.42 o                         
 -12   3  11       7041.99       6348.28       270.49 o                         
 -11   3  11        695.41        770.07        86.90 o                         
 -10   3  11       9912.22       9197.32       302.26 o                         
  -9   3  11       2422.22       2375.21       138.70 o                         
  -8   3  11       8868.72       9130.00       272.99 o                         
  -7   3  11       4666.13       4865.44       180.02 o                         
  -6   3  11       1459.25       1579.85        69.64 o                         
  -5   3  11      14655.03      15250.19       256.85 o                         
  -4   3  11      11226.64      11586.79       239.19 o                         
  -3   3  11         24.84         21.26        13.93 o                         
  -2   3  11      21528.58      21128.71       490.31 o                         
  -1   3  11       1164.47       1099.37        59.33 o                         
   0   3  11        618.37        610.55        39.61 o                         
   1   3  11      18351.43      18207.90       316.95 o                         
   2   3  11       1820.30       1777.21        83.28 o                         
   3   3  11       5427.34       5124.07       127.83 o                         
   4   3  11      14805.92      15664.22       302.53 o                         
   5   3  11        907.07        858.73        85.09 o                         
   6   3  11       5056.94       5390.98       291.76 o                         
   7   3  11       4451.91       4218.48       326.31 o                         
   8   3  11        908.56        945.80       256.87 o                         
 -12   4  11       1434.64       1472.37       127.62 o                         
 -11   4  11       4697.31       4247.74       210.26 o                         
 -10   4  11          1.99         -1.16        35.70 o                         
  -9   4  11       2419.64       2371.56       141.06 o                         
  -8   4  11       3691.71       3506.82       162.73 o                         
  -7   4  11       1251.36       1266.40        72.59 o                         
  -6   4  11       8944.83       8872.55       187.22 o                         
  -5   4  11       6032.87       6130.90       140.45 o                         
  -4   4  11       1507.66       1646.85        95.15 o                         
  -3   4  11       7625.88       7648.93       208.93 o                         
  -2   4  11       1051.83        977.81        57.98 o                         
  -1   4  11       2985.83       2855.94       111.06 o                         
   0   4  11      10138.99       9876.04       277.51 o                         
   1   4  11        139.63        114.63        24.06 o                         
   2   4  11       8382.62       8489.89       233.83 o                         
   3   4  11       9880.08       9618.84       222.09 o                         
   4   4  11        273.69        290.44        45.81 o                         
   5   4  11       6714.95       6985.55       332.44 o                         
   6   4  11       1413.60       1629.22       162.84 o                         
   7   4  11       1128.41       1073.07       208.28 o                         
   8   4  11       3365.76       3620.93       511.66 o                         
 -11   5  11        127.91         39.77        56.84 o                         
 -10   5  11       1157.27        945.39        93.59 o                         
  -9   5  11        301.32        370.55        57.82 o                         
  -8   5  11       3313.97       3429.80       163.81 o                         
  -7   5  11       2914.82       3005.05       142.78 o                         
  -6   5  11       1433.33       1541.52        92.53 o                         
  -5   5  11       5995.85       6142.51       161.96 o                         
  -4   5  11       5521.63       5483.62       243.20 o                         
  -3   5  11       2218.93       2292.03       102.22 o                         
  -2   5  11       8135.98       8127.66       277.32 o                         
  -1   5  11        948.73        921.26        60.99 o                         
   0   5  11        471.95        531.43        48.91 o                         
   1   5  11      11104.50      11165.14       245.89 o                         
   2   5  11       2039.06       2143.82       120.70 o                         
   3   5  11        883.43        876.37        82.00 o                         
   4   5  11      16581.88      16840.94       567.43 o                         
   5   5  11        172.07        225.87        80.24 o                         
   6   5  11       1892.54       2014.13       252.99 o                         
   7   5  11       1772.60       1757.16       179.94 o                         
 -11   6  11      11817.61      11367.41       369.94 o                         
 -10   6  11        288.62        236.30        53.77 o                         
  -9   6  11      15829.36      15540.83       408.18 o                         
  -8   6  11       5909.59       6049.46       226.30 o                         
  -7   6  11         66.05         54.76        31.21 o                         
  -6   6  11       8535.36       8844.61       230.47 o                         
  -5   6  11       3787.49       3931.79       135.84 o                         
  -4   6  11       5870.16       5543.93       171.89 o                         
  -3   6  11      24319.13      22509.95       568.66 o                         
  -2   6  11        249.04        270.10        40.90 o                         
  -1   6  11      11601.97      11289.37       274.76 o                         
   0   6  11       7228.71       7104.20       345.84 o                         
   1   6  11         30.27         29.46        26.10 o                         
   2   6  11      11295.99      11446.84       345.60 o                         
   3   6  11       8803.95       8978.83       337.97 o                         
   4   6  11       3551.97       3741.35       226.68 o                         
   5   6  11      15269.84      16474.91       732.61 o                         
   6   6  11        481.82        647.46       143.87 o                         
   7   6  11       3529.89       3709.84       419.42 o                         
 -11   7  11        353.82        316.43        91.64 o                         
 -10   7  11        126.66        122.93        37.42 o                         
  -9   7  11       3420.40       3195.65       160.42 o                         
  -8   7  11        322.87        287.62        44.50 o                         
  -7   7  11        212.05        249.84        44.30 o                         
  -6   7  11        174.41        214.70        39.25 o                         
  -5   7  11       2931.60       2841.50       118.02 o                         
  -4   7  11        286.69        314.04        51.55 o                         
  -3   7  11       4076.42       3738.98       130.82 o                         
  -2   7  11        989.31        924.11        77.17 o                         
  -1   7  11         31.19         22.33        25.42 o                         
   0   7  11        151.77        174.05        47.04 o                         
   1   7  11       6007.89       6434.28       265.04 o                         
   2   7  11         97.50        111.55        42.28 o                         
   3   7  11         29.84         36.35        29.14 o                         
   4   7  11       1663.86       1504.43       117.35 o                         
   5   7  11        179.93        162.10        81.39 o                         
   6   7  11        175.61        312.95       166.16 o                         
   7   7  11       1519.90       1998.46       325.35 o                         
 -10   8  11        137.08         54.65        50.62 o                         
  -9   8  11      14944.40      14231.14       529.13 o                         
  -8   8  11      12105.99      12046.65       446.42 o                         
  -7   8  11       1170.94       1179.73       125.40 o                         
  -6   8  11      20833.88      20854.02       892.49 o                         
  -5   8  11       1935.48       1908.69       169.79 o                         
  -4   8  11      12052.34      11762.01       431.13 o                         
  -3   8  11      12740.55      13220.58       426.79 o                         
  -2   8  11        699.10        705.53        72.37 o                         
  -1   8  11      13749.89      13498.27       533.62 o                         
   0   8  11      18974.51      19192.02       649.70 o                         
   1   8  11        393.05        420.35        66.17 o                         
   2   8  11       8796.60       9493.81       403.50 o                         
   3   8  11       1768.82       1981.91       121.03 o                         
   4   8  11       5766.74       5797.19       334.05 o                         
   5   8  11       8595.75       9382.86       440.63 o                         
   6   8  11       2252.80       2387.31       278.46 o                         
 -10   9  11        155.62        145.78        66.87 o                         
  -9   9  11        150.23        107.32        60.33 o                         
  -8   9  11         13.18          1.17        50.23 o                         
  -7   9  11         27.27         57.95        62.14 o                         
  -6   9  11        675.49        538.80        97.88 o                         
  -5   9  11         12.30         47.08        37.77 o                         
  -4   9  11        305.56        316.36        71.67 o                         
  -3   9  11        165.08        145.63        37.30 o                         
  -2   9  11        681.22        644.07        63.68 o                         
  -1   9  11        147.31        187.29        36.50 o                         
   0   9  11       1180.11       1117.76       106.32 o                         
   1   9  11         15.17         64.23        30.63 o                         
   2   9  11       1235.91       1445.64       119.27 o                         
   3   9  11        839.70        956.17       133.89 o                         
   4   9  11          3.59          6.79        49.59 o                         
   5   9  11        147.75        152.92        59.39 o                         
   6   9  11        246.90        132.15        85.28 o                         
  -9  10  11       8170.76       8150.08       440.34 o                         
  -8  10  11       9203.78       8883.38       448.32 o                         
  -7  10  11       1139.11       1088.52       147.64 o                         
  -6  10  11      15394.60      15038.91       560.11 o                         
  -5  10  11       2594.75       2423.46       254.59 o                         
  -4  10  11       5935.86       5879.19       353.39 o                         
  -3  10  11      13887.58      14067.14       436.32 o                         
  -2  10  11        921.51        823.18        85.63 o                         
  -1  10  11      12025.19      12097.69       390.32 o                         
   0  10  11      13674.42      13122.92       637.59 o                         
   1  10  11         80.34         44.09        55.57 o                         
   2  10  11      11341.08      12089.14       504.83 o                         
   3  10  11       1568.05       1862.36       192.37 o                         
   4  10  11       1983.02       1837.47       211.39 o                         
   5  10  11       7641.02       8341.46       502.57 o                         
  -9  11  11         25.62        -14.17        97.16 o                         
  -8  11  11        128.42        173.97        65.95 o                         
  -7  11  11       5935.72       6071.87       429.32 o                         
  -6  11  11         72.28        129.13        52.70 o                         
  -5  11  11       1711.03       1664.55       176.03 o                         
  -4  11  11       2273.37       2428.31       225.07 o                         
  -3  11  11        148.63         76.73        45.80 o                         
  -2  11  11        173.24        121.34        38.49 o                         
  -1  11  11       4235.52       4273.72       224.92 o                         
   0  11  11       1880.18       2132.08       209.62 o                         
   1  11  11       5160.57       5154.85       327.20 o                         
   2  11  11        743.79        783.79       124.36 o                         
   3  11  11       2166.61       2226.16       250.38 o                         
   4  11  11       2222.04       2368.12       228.87 o                         
  -8  12  11       2006.75       1658.79       198.35 o                         
  -7  12  11        783.09        729.27       125.40 o                         
  -6  12  11       6770.87       6981.81       385.80 o                         
  -5  12  11       4817.66       4738.62       308.10 o                         
  -4  12  11        371.72        346.78        78.30 o                         
  -3  12  11      11250.83      10695.78       363.27 o                         
  -2  12  11         67.77         64.57        38.48 o                         
  -1  12  11       5803.88       5991.75       396.91 o                         
   0  12  11       3686.11       3884.32       288.91 o                         
   1  12  11        228.03        171.54        64.71 o                         
   2  12  11       7160.65       6926.55       393.98 o                         
   3  12  11       8186.87       8621.37       444.91 o                         
   4  12  11         96.75         54.90        52.39 o                         
  -7  13  11       4598.15       4236.95       317.18 o                         
  -6  13  11          3.22         54.23        58.34 o                         
  -5  13  11       1838.23       1929.09       205.29 o                         
  -4  13  11      10254.56      10947.15       489.03 o                         
  -3  13  11        493.51        474.68        75.57 o                         
  -2  13  11       5222.93       4945.82       291.74 o                         
  -1  13  11       2727.13       2590.49       246.73 o                         
   0  13  11        746.09        798.29       135.12 o                         
   1  13  11       4032.42       3852.11       295.72 o                         
   2  13  11        971.76        886.99       142.43 o                         
  -5  14  11       1864.14       1903.31       207.85 o                         
  -4  14  11        101.16         57.55        58.86 o                         
  -3  14  11       3679.72       3506.86       338.13 o                         
  -2  14  11        994.95        986.74       128.49 o                         
  -1  14  11        461.91        432.22       103.21 o                         
   0  14  11       1305.07       1289.33       175.99 o                         
   1  14  11         38.55         30.12        61.79 o                         
 -12   0  12        478.03        325.54        89.31 o                         
 -11   0  12      11563.27      11145.51       672.20 o                         
 -10   0  12       5740.95       5895.02       299.59 o                         
  -9   0  12         70.95         88.54        48.32 o                         
  -8   0  12      22411.14      23556.43       618.44 o                         
  -7   0  12       2511.36       2700.38       166.77 o                         
  -6   0  12       4940.20       5255.07       222.22 o                         
  -5   0  12      14236.60      15206.35       336.88 o                         
  -4   0  12       2145.09       2264.86       123.75 o                         
  -3   0  12       7328.66       7506.43       298.89 o                         
  -2   0  12       8944.47       8750.31       323.21 o                         
  -1   0  12        943.26       1097.03       108.62 o                         
   0   0  12       4436.76       4422.76       197.09 o                         
   1   0  12      15937.96      16008.52       325.46 o                         
   2   0  12       9559.66       9719.14       393.32 o                         
   3   0  12       4913.09       5681.51       276.26 o                         
   4   0  12       1038.31       1235.44       174.10 o                         
   5   0  12       6494.40       7327.82       442.90 o                         
   6   0  12       9954.88      11254.25       986.63 o                         
   7   0  12       2548.53       2581.58       402.10 o                         
 -12   1  12        544.89        464.52        94.63 o                         
 -11   1  12         39.39          0.40        32.19 o                         
 -10   1  12        665.98        638.66        67.23 o                         
  -9   1  12         29.93         41.54        28.06 o                         
  -8   1  12        366.68        343.83        48.33 o                         
  -7   1  12       2566.93       2766.71       119.88 o                         
  -6   1  12        503.87        629.74        46.76 o                         
  -5   1  12        787.90        787.72        44.84 o                         
  -4   1  12        650.27        634.59        43.08 o                         
  -3   1  12        223.34        186.96        31.99 o                         
  -2   1  12        427.65        425.22        42.05 o                         
  -1   1  12       2322.28       2397.88        94.52 o                         
   0   1  12        125.78        100.51        19.78 o                         
   1   1  12        817.63        854.64        52.63 o                         
   2   1  12       1745.90       1875.67       108.20 o                         
   3   1  12         25.27          5.42        37.32 o                         
   4   1  12        132.29         58.98        49.01 o                         
   5   1  12        230.21        209.64        55.58 o                         
   6   1  12        101.20        149.53        47.97 o                         
   7   1  12        850.81        646.70       140.81 o                         
 -11   2  12      13132.75      13132.13       385.85 o                         
 -10   2  12       3334.72       3205.48       170.75 o                         
  -9   2  12        228.75        251.16        46.87 o                         
  -8   2  12      15426.28      16650.79       447.73 o                         
  -7   2  12       1463.09       1476.12        94.28 o                         
  -6   2  12       1877.38       1884.71        96.70 o                         
  -5   2  12      15043.15      15399.30       253.66 o                         
  -4   2  12         20.55         13.89        24.82 o                         
  -3   2  12      12461.31      13130.03       328.21 o                         
  -2   2  12      19717.34      20101.91       365.10 o                         
  -1   2  12       1392.20       1353.06        69.90 o                         
   0   2  12      12129.67      12002.38       275.09 o                         
   1   2  12       9365.53       9141.04       251.13 o                         
   2   2  12       2426.91       2338.20        94.90 o                         
   3   2  12       5946.61       5815.02       220.63 o                         
   4   2  12       2890.41       3111.88       193.40 o                         
   5   2  12       7225.92       7599.65       492.80 o                         
   6   2  12       6747.91       7859.43       521.67 o                         
   7   2  12        562.28        718.47       148.07 o                         
 -11   3  12        316.32        250.80        54.64 o                         
 -10   3  12        109.10         56.64        25.83 o                         
  -9   3  12       3142.42       3225.79       163.27 o                         
  -8   3  12         30.20          7.63        45.21 o                         
  -7   3  12       5434.47       5679.33       208.45 o                         
  -6   3  12       6205.98       6219.25       258.41 o                         
  -5   3  12        108.50        106.21        18.07 o                         
  -4   3  12       9461.90       9396.08       223.83 o                         
  -3   3  12       5145.41       5147.24       153.01 o                         
  -2   3  12         43.24         70.62        20.92 o                         
  -1   3  12       4339.53       4319.11       116.09 o                         
   0   3  12         17.83         44.15        22.75 o                         
   1   3  12       7514.32       7799.05       253.79 o                         
   2   3  12      10578.63      10670.10       268.42 o                         
   3   3  12        289.69        172.23        43.38 o                         
   4   3  12       2685.89       2855.47       182.79 o                         
   5   3  12       2234.22       2365.04       207.83 o                         
   6   3  12        371.80        513.64       148.18 o                         
   7   3  12       4654.19       5303.54       602.63 o                         
 -11   4  12       4985.17       4743.09       292.88 o                         
 -10   4  12       2411.05       2445.66       149.75 o                         
  -9   4  12       1002.75       1072.25        94.76 o                         
  -8   4  12      11722.69      11981.25       320.10 o                         
  -7   4  12        797.05        819.46        83.96 o                         
  -6   4  12       1181.72       1262.64        65.96 o                         
  -5   4  12      21876.79      23181.13       551.06 o                         
  -4   4  12       3276.99       3214.08       132.54 o                         
  -3   4  12       4356.59       4492.26       149.56 o                         
  -2   4  12      13012.10      12844.82       362.58 o                         
  -1   4  12        642.23        555.68        69.29 o                         
   0   4  12       4483.08       4626.15       163.15 o                         
   1   4  12       5090.18       5318.04       185.23 o                         
   2   4  12       1802.63       1783.36       103.04 o                         
   3   4  12      12385.21      12344.48       296.74 o                         
   4   4  12       4915.94       4755.11       208.62 o                         
   5   4  12       6636.48       7705.34       388.58 o                         
   6   4  12       1152.40       1408.07       291.49 o                         
   7   4  12        108.16         83.41       145.49 o                         
 -11   5  12       3639.49       3329.77       248.13 o                         
 -10   5  12       4196.44       3917.73       261.02 o                         
  -9   5  12       8695.74       8210.68       337.79 o                         
  -8   5  12         13.77         22.49        37.77 o                         
  -7   5  12       4864.33       5044.82       235.44 o                         
  -6   5  12       5672.03       5927.94       287.27 o                         
  -5   5  12         50.71         74.97        46.77 o                         
  -4   5  12      13374.40      14101.24       503.61 o                         
  -3   5  12       4082.29       4509.17       172.94 o                         
  -2   5  12       7535.48       7369.20       324.14 o                         
  -1   5  12       9506.85       9804.59       679.22 o                         
   0   5  12        931.14        924.99        75.22 o                         
   1   5  12       4475.91       4686.06       177.02 o                         
   2   5  12      11468.89      12081.82       421.80 o                         
   3   5  12        187.97        198.11        43.71 o                         
   4   5  12      12244.12      13077.15       713.38 o                         
   5   5  12       3956.10       4910.23       289.69 o                         
   6   5  12       1573.82       1631.05       241.88 o                         
 -11   6  12       1515.85       1465.25       168.38 o                         
 -10   6  12        703.42        609.42       104.13 o                         
  -9   6  12        874.03        733.56       111.63 o                         
  -8   6  12       3941.75       3964.37       252.39 o                         
  -7   6  12        849.08        777.69       105.60 o                         
  -6   6  12         48.05        -27.00        43.09 o                         
  -5   6  12      12254.95      12654.84       566.51 o                         
  -4   6  12        150.69        143.05        46.98 o                         
  -3   6  12         52.32         26.63        39.92 o                         
  -2   6  12       7802.30       8369.36       593.84 o                         
  -1   6  12        243.28        228.44        63.18 o                         
   0   6  12       5686.96       5993.26       273.83 o                         
   1   6  12       4318.19       4503.68       191.57 o                         
   2   6  12       3426.03       3570.53       167.22 o                         
   3   6  12       4589.44       4872.28       196.50 o                         
   4   6  12       1616.83       1998.29       176.08 o                         
   5   6  12        699.88        726.61       147.68 o                         
   6   6  12       1139.44       1226.11       349.90 o                         
 -10   7  12       7175.40       6634.58       473.44 o                         
  -9   7  12       9764.98       9214.23       418.22 o                         
  -8   7  12        241.65        285.27       161.51 o                         
  -7   7  12       6978.45       7173.87       726.92 o                         
  -6   7  12       8113.60       8274.56       468.62 o                         
  -5   7  12        888.73        682.62       128.20 o                         
  -4   7  12      12110.64      11778.38       501.65 o                         
  -3   7  12       5333.00       5138.80       400.29 o                         
  -2   7  12       7155.33       7399.85       462.70 o                         
  -1   7  12      14504.77      16237.25       707.56 o                         
   0   7  12       2798.46       2867.19       283.86 o                         
   1   7  12       5363.67       5847.29       261.20 o                         
   2   7  12       5179.96       5928.54       220.72 o                         
   3   7  12         13.20         52.89        28.83 o                         
   4   7  12       9177.27      10862.82       646.50 o                         
   5   7  12       4415.79       5196.53       655.86 o                         
   6   7  12        591.35        898.60       170.84 o                         
 -10   8  12         42.12        -76.35        89.67 o                         
  -9   8  12       1519.25       1428.70       169.78 o                         
  -8   8  12        939.90        861.46       146.89 o                         
  -7   8  12         53.82          3.39        46.52 o                         
  -6   8  12          1.93        -53.53        48.17 o                         
  -5   8  12        870.29        923.54       128.63 o                         
  -4   8  12        635.72        501.92        80.92 o                         
  -3   8  12       1057.80       1116.71       123.86 o                         
  -2   8  12       1076.83       1051.54       101.89 o                         
  -1   8  12        157.95        175.38        50.41 o                         
   0   8  12         99.97         75.48        37.25 o                         
   1   8  12       1456.14       1432.50       126.25 o                         
   2   8  12       1076.48       1216.57        96.75 o                         
   3   8  12         29.83         61.14        28.67 o                         
   4   8  12        542.95        483.56       131.01 o                         
   5   8  12        149.76         97.56        69.03 o                         
  -9   9  12      10017.35       9866.06       480.78 o                         
  -8   9  12       1410.53       1461.22       171.65 o                         
  -7   9  12      10566.30      10865.93       555.87 o                         
  -6   9  12       6664.85       6153.50       334.54 o                         
  -5   9  12       3623.58       3307.92       232.42 o                         
  -4   9  12       9678.04       9222.16       471.35 o                         
  -3   9  12       3615.95       3613.81       236.14 o                         
  -2   9  12       2898.84       2934.71       145.81 o                         
  -1   9  12      14012.95      14291.94       600.07 o                         
   0   9  12       3905.81       4319.24       372.34 o                         
   1   9  12       6759.27       7868.85       503.12 o                         
   2   9  12       4344.53       4871.18       276.10 o                         
   3   9  12         68.57         55.32        60.67 o                         
   4   9  12       4409.61       4151.17       366.46 o                         
   5   9  12       4423.97       4515.66       396.43 o                         
  -8  10  12        521.25        312.17        77.46 o                         
  -7  10  12        937.89        665.64       122.19 o                         
  -6  10  12       1117.87        877.20       128.01 o                         
  -5  10  12       2015.45       1946.01       183.52 o                         
  -4  10  12        951.86        908.13       113.87 o                         
  -3  10  12        268.50        355.72        66.66 o                         
  -2  10  12         50.33         15.15        36.47 o                         
  -1  10  12        152.75        226.02        77.43 o                         
   0  10  12       5208.40       4945.98       327.86 o                         
   1  10  12        123.40        223.81        83.29 o                         
   2  10  12        656.16        641.01       116.79 o                         
   3  10  12       4807.62       5271.32       335.06 o                         
   4  10  12         14.81        -16.16       164.35 o                         
  -8  11  12        204.49        213.35        72.38 o                         
  -7  11  12       7906.61       7451.03       406.26 o                         
  -6  11  12       6153.19       5548.20       336.67 o                         
  -5  11  12         47.06         27.84        44.21 o                         
  -4  11  12       8862.39       8711.24       383.65 o                         
  -3  11  12       2969.85       2912.55       178.50 o                         
  -2  11  12       2293.20       2268.12       226.24 o                         
  -1  11  12       7548.89       7609.79       422.53 o                         
   0  11  12        769.52        714.13       123.98 o                         
   1  11  12       5707.67       5988.44       363.47 o                         
   2  11  12       6926.65       6876.42       392.11 o                         
   3  11  12         19.48         52.29        76.03 o                         
  -6  12  12       3719.31       3619.02       276.14 o                         
  -5  12  12       3478.91       3388.58       266.23 o                         
  -4  12  12       1837.61       1924.57       164.38 o                         
  -3  12  12       3057.20       2992.62       229.24 o                         
  -2  12  12       1800.54       1485.09       192.27 o                         
  -1  12  12          6.06        -10.25        64.22 o                         
   0  12  12       7337.65       7282.33       416.37 o                         
   1  12  12       1660.08       1770.83       203.42 o                         
   2  12  12       1721.14       1681.67       199.68 o                         
  -5  13  12        176.92        141.82        78.74 o                         
  -4  13  12       5960.54       5723.21       277.89 o                         
  -3  13  12       5151.53       4904.26       300.49 o                         
  -2  13  12        694.19        341.67       168.83 o                         
  -1  13  12       3729.47       3727.22       302.33 o                         
   0  13  12         33.13         86.43        99.01 o                         
 -11   1  13       6988.54       7483.71       585.46 o                         
 -10   1  13         16.72          2.42        32.75 o                         
  -9   1  13       6311.59       6222.46       283.80 o                         
  -8   1  13      13687.28      14023.94       439.44 o                         
  -7   1  13        274.62        300.87        47.36 o                         
  -6   1  13       8746.65       8793.63       235.01 o                         
  -5   1  13       3893.70       3938.62       147.02 o                         
  -4   1  13       4924.47       5152.18       166.90 o                         
  -3   1  13       9678.95       9947.14       335.49 o                         
  -2   1  13       8981.42       9096.83       265.60 o                         
  -1   1  13      11674.98      11689.43       311.75 o                         
   0   1  13       9660.40       9992.67       381.70 o                         
   1   1  13       2385.40       2445.99       127.70 o                         
   2   1  13      13075.97      13540.51       554.09 o                         
   3   1  13       2125.69       2082.86       173.82 o                         
   4   1  13        290.06        333.88        70.30 o                         
   5   1  13      14332.45      15920.29      1011.93 o                         
   6   1  13       3912.38       4629.19       328.01 o                         
 -11   2  13          9.05         11.41        51.03 o                         
 -10   2  13       1248.26       1316.50       161.29 o                         
  -9   2  13        522.79        561.86        90.02 o                         
  -8   2  13        747.11        840.82       103.29 o                         
  -7   2  13       5362.53       5858.82       216.25 o                         
  -6   2  13         14.88         -2.17        22.57 o                         
  -5   2  13       4407.14       4631.64       162.28 o                         
  -4   2  13       2793.43       2827.22       123.90 o                         
  -3   2  13        390.32        350.41        50.20 o                         
  -2   2  13       2428.35       2497.11       130.45 o                         
  -1   2  13        327.12        286.01        46.08 o                         
   0   2  13       1754.40       1727.71       105.50 o                         
   1   2  13       8794.65       9041.58       251.29 o                         
   2   2  13        140.81        162.93        38.28 o                         
   3   2  13       2304.13       2197.26       137.77 o                         
   4   2  13         66.61         38.03        61.47 o                         
   5   2  13        204.44        176.23       103.99 o                         
   6   2  13        299.94        297.34        78.20 o                         
 -11   3  13      11291.62      10458.81       497.65 o                         
 -10   3  13          2.95        -86.37        59.19 o                         
  -9   3  13       5044.13       5377.74       288.85 o                         
  -8   3  13       5768.40       5931.05       409.53 o                         
  -7   3  13       1542.38       1605.86       140.74 o                         
  -6   3  13       5091.12       5438.59       255.42 o                         
  -5   3  13       9179.77       9677.60       291.38 o                         
  -4   3  13       4458.12       4677.10       218.93 o                         
  -3   3  13      13281.29      13494.64       436.56 o                         
  -2   3  13        385.09        315.94        47.38 o                         
  -1   3  13       8845.78       8927.46       300.52 o                         
   0   3  13       4172.49       4190.87       169.94 o                         
   1   3  13        497.93        485.76        56.25 o                         
   2   3  13       9216.36       8966.55       371.86 o                         
   3   3  13       6545.65       6927.54       251.96 o                         
   4   3  13        477.64        504.77       104.71 o                         
   5   3  13       8051.45       9534.79       432.16 o                         
   6   3  13         74.04         72.03        82.95 o                         
 -10   4  13       3745.26       3933.17       439.87 o                         
  -9   4  13       1146.53        881.58       136.65 o                         
  -8   4  13       2752.08       3110.02       213.90 o                         
  -7   4  13       8408.11       8699.63       464.42 o                         
  -6   4  13        367.76        322.98        67.49 o                         
  -5   4  13       5630.97       6117.83       235.07 o                         
  -4   4  13       6877.45       7488.93       234.55 o                         
  -3   4  13          6.11          8.78        52.20 o                         
  -2   4  13       8474.90       8786.17       498.28 o                         
  -1   4  13        603.83        599.69        59.90 o                         
   0   4  13       3580.53       3538.11       155.62 o                         
   1   4  13       6342.16       6420.29       253.22 o                         
   2   4  13        860.11        858.73        82.99 o                         
   3   4  13       4449.65       4816.66       304.65 o                         
   4   4  13       5744.82       6530.04       344.63 o                         
   5   4  13         13.99       -121.97        90.17 o                         
 -10   5  13         48.88         71.58        41.47 o                         
  -9   5  13       1074.03        883.08       121.35 o                         
  -8   5  13       5100.11       4949.52       281.67 o                         
  -7   5  13       2861.96       2973.87       208.62 o                         
  -6   5  13       5677.18       6038.10       293.54 o                         
  -5   5  13       8550.82       8858.17       313.24 o                         
  -4   5  13       2576.06       2818.99       179.80 o                         
  -3   5  13       2961.62       2878.99       180.91 o                         
  -2   5  13        511.40        471.34        93.50 o                         
  -1   5  13       9769.81      10075.87       324.28 o                         
   0   5  13       2062.00       1936.93       114.34 o                         
   1   5  13        852.07        870.27        75.96 o                         
   2   5  13       8178.73       7716.00       394.02 o                         
   3   5  13       2121.00       2168.04       150.28 o                         
   4   5  13        205.01        201.92       130.75 o                         
   5   5  13       5203.26       6082.56       425.99 o                         
 -10   6  13      13426.21      12568.29       745.53 o                         
  -9   6  13       2288.99       2325.71       200.94 o                         
  -8   6  13       4010.88       4373.06       339.91 o                         
  -7   6  13       6133.53       6490.79       324.15 o                         
  -6   6  13        785.25        778.27       104.60 o                         
  -5   6  13       5099.39       5411.89       238.78 o                         
  -4   6  13      11370.43      11623.90       733.90 o                         
  -3   6  13        304.88        292.58        71.81 o                         
  -2   6  13      17764.74      19325.65      1303.15 o                         
  -1   6  13       4039.78       4536.73       251.53 o                         
   0   6  13       1100.70       1218.72       104.03 o                         
   1   6  13       7081.70       7265.56       387.68 o                         
   2   6  13       1695.63       1909.00       124.74 o                         
   3   6  13       2972.59       3224.45       182.55 o                         
   4   6  13      10591.43      12136.33       685.00 o                         
   5   6  13         55.29        229.40        93.70 o                         
  -9   7  13         18.67        -19.75        69.15 o                         
  -8   7  13       3458.03       3068.92       298.36 o                         
  -7   7  13        452.29        410.19       200.53 o                         
  -6   7  13       2371.83       2310.54       271.85 o                         
  -5   7  13        720.80        774.73       171.07 o                         
  -4   7  13       2472.81       2525.62       223.03 o                         
  -3   7  13         41.16         17.10        42.93 o                         
  -2   7  13       1049.44       1135.48       127.88 o                         
  -1   7  13        803.28        815.07       130.85 o                         
   0   7  13        708.92        887.87       108.08 o                         
   1   7  13         91.62         78.61        28.81 o                         
   2   7  13       5007.81       5672.01       302.94 o                         
   3   7  13         81.93        248.07        74.80 o                         
   4   7  13        300.56        290.56        69.70 o                         
  -9   8  13       2406.55       1869.56       250.19 o                         
  -8   8  13       2095.15       1922.24       265.91 o                         
  -7   8  13       8826.07       9113.27       609.60 o                         
  -6   8  13        388.13        315.36       118.10 o                         
  -5   8  13       7821.02       7019.61       560.25 o                         
  -4   8  13       3796.51       3762.08       283.75 o                         
  -3   8  13        494.82        545.67        92.44 o                         
  -2   8  13       9711.80       9574.04       474.85 o                         
  -1   8  13      10408.74      10711.29       399.71 o                         
   0   8  13        362.47        364.27        65.51 o                         
   1   8  13       7219.89       7832.23       390.89 o                         
   2   8  13       1578.98       1933.13       149.18 o                         
   3   8  13       4172.03       4895.38       474.96 o                         
   4   8  13       6752.41       7009.53       885.85 o                         
  -8   9  13        133.90        -60.94        79.27 o                         
  -7   9  13         36.70        -36.78        52.52 o                         
  -6   9  13       1209.30       1040.96       170.87 o                         
  -5   9  13         32.74         65.12        70.29 o                         
  -4   9  13        223.12        174.88        71.33 o                         
  -3   9  13        390.31        396.04        74.10 o                         
  -2   9  13        809.87        717.67       101.33 o                         
  -1   9  13          4.96          3.88        45.77 o                         
   0   9  13        118.36        160.36        69.77 o                         
   1   9  13        741.57        707.60       141.20 o                         
   2   9  13          8.65         12.13        31.31 o                         
   3   9  13        810.44        776.17       229.73 o                         
  -7  10  13      11072.09      10290.73       603.27 o                         
  -6  10  13        186.17         52.58        60.50 o                         
  -5  10  13       5789.57       5583.35       362.37 o                         
  -4  10  13       6706.63       6284.58       308.07 o                         
  -3  10  13        106.66         95.68        67.29 o                         
  -2  10  13       7049.93       7275.02       422.53 o                         
  -1  10  13       7087.40       7239.56       413.43 o                         
   0  10  13        867.63        734.98       129.22 o                         
   1  10  13      13512.86      13786.11       684.39 o                         
   2  10  13       1875.21       2056.34       210.07 o                         
  -6  11  13      10349.75       9876.30       527.36 o                         
  -5  11  13        312.04        141.54        56.22 o                         
  -4  11  13        406.67        394.77        94.35 o                         
  -3  11  13       1978.62       1690.76       171.02 o                         
  -2  11  13         29.71         12.79        65.67 o                         
  -1  11  13       1083.03       1188.32       169.83 o                         
   0  11  13       2290.05       2525.51       243.15 o                         
   1  11  13       1914.19       1932.39       213.66 o                         
  -4  12  13       7516.83       7072.02       368.57 o                         
  -3  12  13         39.16          9.81        59.25 o                         
  -2  12  13       4682.20       4919.32       361.16 o                         
  -1  12  13       1079.22       1230.57       175.32 o                         
 -10   0  14       4310.12       3922.76       425.35 o                         
  -9   0  14       6940.03       6754.48       553.01 o                         
  -8   0  14       5627.27       6291.40       525.10 o                         
  -7   0  14       6893.12       7362.38       574.72 o                         
  -6   0  14       8263.37       8593.62       390.31 o                         
  -5   0  14       1051.93        952.74       122.81 o                         
  -4   0  14      14869.57      15497.94       557.60 o                         
  -3   0  14       6176.40       6114.27       327.52 o                         
  -2   0  14        747.99        856.00       111.44 o                         
  -1   0  14      15897.86      17033.27       833.84 o                         
   0   0  14       3891.07       3749.90       263.61 o                         
   1   0  14       3157.98       2887.53       330.26 o                         
   2   0  14      12593.34      13386.47      1071.65 o                         
   3   0  14       1090.40       1178.84       182.54 o                         
   4   0  14       7320.08       8213.12      1345.31 o                         
   5   0  14      10038.75      11300.32      1211.20 o                         
 -10   1  14         31.21         47.72        56.63 o                         
  -9   1  14         26.36         75.18        55.82 o                         
  -8   1  14        370.85        208.58        70.41 o                         
  -7   1  14        893.37        887.05        81.42 o                         
  -6   1  14       1249.39       1244.87        99.21 o                         
  -5   1  14        364.60        370.63        53.37 o                         
  -4   1  14        764.16        723.96        75.75 o                         
  -3   1  14        156.19        141.56        38.49 o                         
  -2   1  14         12.82        -28.91        28.63 o                         
  -1   1  14        468.80        519.21        59.48 o                         
   0   1  14        713.83        693.15        70.54 o                         
   1   1  14         50.64         58.92        36.48 o                         
   2   1  14        108.17        109.29        39.80 o                         
   3   1  14         63.42         41.78        41.30 o                         
   4   1  14        140.32        128.10        50.23 o                         
   5   1  14        125.00        101.13        45.60 o                         
 -10   2  14       4403.28       5039.81       341.61 o                         
  -9   2  14       8094.28       8302.22       439.99 o                         
  -8   2  14       1796.20       1963.97       204.07 o                         
  -7   2  14       8374.51       8851.79       443.10 o                         
  -6   2  14       6781.61       6857.57       297.90 o                         
  -5   2  14        110.02        103.76        27.91 o                         
  -4   2  14      10242.27      10833.21       315.93 o                         
  -3   2  14       4643.77       4721.40       199.66 o                         
  -2   2  14       1328.38       1295.96        93.46 o                         
  -1   2  14      23084.67      23862.80      1050.39 o                         
   0   2  14        692.11        815.05        91.68 o                         
   1   2  14       3561.95       3692.39       226.05 o                         
   2   2  14      10600.86      10506.78       449.03 o                         
   3   2  14         56.95         -9.16        54.72 o                         
   4   2  14       5982.42       6783.21       314.23 o                         
 -10   3  14        785.10        785.58       193.30 o                         
  -9   3  14        392.80        325.60       133.86 o                         
  -8   3  14       2715.06       2918.55       354.55 o                         
  -7   3  14        428.73        674.47       171.59 o                         
  -6   3  14       4567.03       4501.75       291.32 o                         
  -5   3  14       4529.30       4564.59       240.85 o                         
  -4   3  14         10.09         37.64        35.81 o                         
  -3   3  14       1732.54       1853.00       121.86 o                         
  -2   3  14       1860.29       1798.23       110.15 o                         
  -1   3  14        468.71        442.35        51.73 o                         
   0   3  14       5078.53       5171.02       207.67 o                         
   1   3  14        329.42        266.71        48.93 o                         
   2   3  14       1589.04       1673.58       122.55 o                         
   3   3  14       2163.30       2117.04       161.81 o                         
   4   3  14        235.41        162.79        80.79 o                         
  -9   4  14       2837.23       2782.62       352.48 o                         
  -8   4  14         71.62         78.16        43.68 o                         
  -7   4  14       7911.88       8041.70       542.16 o                         
  -6   4  14       1442.56       1348.06       124.08 o                         
  -5   4  14        236.45        120.65        38.67 o                         
  -4   4  14      15215.98      15468.72      1074.75 o                         
  -3   4  14        781.62        831.45       101.79 o                         
  -2   4  14        710.46        796.82        72.13 o                         
  -1   4  14       7814.29       7805.64       266.58 o                         
   0   4  14         31.09         33.24        26.68 o                         
   1   4  14       1392.56       1510.35       114.91 o                         
   2   4  14       7169.68       7224.41       285.75 o                         
   3   4  14        796.35        920.49        91.75 o                         
   4   4  14       3059.24       3441.58       358.27 o                         
  -9   5  14       1181.64       1171.32       163.08 o                         
  -8   5  14      10084.74      10238.12       481.70 o                         
  -7   5  14        610.26        599.57       219.91 o                         
  -6   5  14       1147.86        995.22       110.85 o                         
  -5   5  14       9484.40       9590.95       361.77 o                         
  -4   5  14       1057.30       1156.38       117.36 o                         
  -3   5  14       4371.24       4987.45       955.11 o                         
  -2   5  14       4994.30       4859.89       283.13 o                         
  -1   5  14        922.56       1013.51       101.09 o                         
   0   5  14       4763.19       5162.92       284.49 o                         
   1   5  14       1630.53       1678.39       119.07 o                         
   2   5  14        101.57         60.91        38.53 o                         
   3   5  14       7400.65       8301.68       538.51 o                         
   4   5  14       1135.61       1276.20       154.30 o                         
  -9   6  14        757.09        729.23       126.88 o                         
  -8   6  14         69.15        130.81        64.06 o                         
  -7   6  14       4664.88       4653.51       317.42 o                         
  -6   6  14       1378.07       1248.25       130.18 o                         
  -5   6  14        396.84        401.52       143.94 o                         
  -4   6  14       4115.91       4052.78       275.87 o                         
  -3   6  14         64.82        108.34        62.34 o                         
  -2   6  14        113.70        139.89        50.25 o                         
  -1   6  14       2616.16       2643.17       191.55 o                         
   0   6  14        451.42        642.75        96.94 o                         
   1   6  14        921.44        847.74        98.96 o                         
   2   6  14       3905.73       4107.50       378.81 o                         
   3   6  14        309.19        331.68        82.31 o                         
  -8   7  14       6501.77       6310.00       540.61 o                         
  -7   7  14       3023.75       2833.27       348.34 o                         
  -6   7  14       1152.33        985.08       194.33 o                         
  -5   7  14       9908.42       9339.51       455.32 o                         
  -4   7  14       1029.35       1036.38       143.22 o                         
  -3   7  14       6908.13       7980.08      1479.95 o                         
  -2   7  14      14203.53      14995.47       570.68 o                         
  -1   7  14        189.19        145.11        65.87 o                         
   0   7  14       8404.24       8898.61       581.26 o                         
   1   7  14       5797.01       6248.92       567.47 o                         
   2   7  14        930.04        892.59       111.01 o                         
   3   7  14       7613.13       8922.51       608.14 o                         
  -7   8  14        860.37        812.46       183.48 o                         
  -6   8  14          5.03         19.64        75.46 o                         
  -5   8  14          2.53         -0.42        42.53 o                         
  -4   8  14        300.16        334.46        72.90 o                         
  -3   8  14        202.67        189.68        50.84 o                         
  -2   8  14        773.90        793.72       127.12 o                         
  -1   8  14        203.15        112.22        52.14 o                         
   0   8  14         34.15         15.33        51.17 o                         
   1   8  14         28.68         51.72        37.68 o                         
   2   8  14        378.36        402.87       103.06 o                         
  -7   9  14       7684.14       6713.13       593.84 o                         
  -6   9  14       2899.21       3106.68       387.11 o                         
  -5   9  14       6510.42       6264.80       392.09 o                         
  -4   9  14        157.72         93.40        39.84 o                         
  -3   9  14       5776.71       6167.95       522.38 o                         
  -2   9  14      12343.32      12633.56       574.90 o                         
  -1   9  14       1035.71       1177.87       165.42 o                         
   0   9  14      10815.12      11002.07       600.38 o                         
   1   9  14       9377.32       9636.48       373.66 o                         
  -5  10  14        782.75        759.21       140.24 o                         
  -4  10  14         68.50         75.32        74.94 o                         
  -3  10  14         26.03         18.52        67.87 o                         
  -2  10  14         19.38         34.55        53.35 o                         
  -1  10  14        142.62        116.79       137.29 o                         
   0  10  14         13.82         88.18        62.78 o                         
  -9   1  15       3050.60       3077.02       265.71 o                         
  -8   1  15        532.62        545.73       110.09 o                         
  -7   1  15      19200.95      19700.34       564.53 o                         
  -6   1  15        190.33        202.60        54.90 o                         
  -5   1  15       6658.70       6863.20       250.74 o                         
  -4   1  15       9826.50      10294.30       318.35 o                         
  -3   1  15        732.26        803.46        79.17 o                         
  -2   1  15       8562.55       9398.73       431.01 o                         
  -1   1  15      16596.78      17373.27       780.07 o                         
   0   1  15       2023.30       2044.86       125.90 o                         
   1   1  15       9094.19       9834.28       717.98 o                         
   2   1  15        866.86        953.34       113.78 o                         
   3   1  15       6779.80       7146.18       468.78 o                         
  -9   2  15        240.15        274.85        88.74 o                         
  -8   2  15        685.60        818.95       104.05 o                         
  -7   2  15        173.81        101.18        49.13 o                         
  -6   2  15       3825.11       3737.60       221.43 o                         
  -5   2  15         30.68         38.61        34.35 o                         
  -4   2  15         15.31         39.94        52.84 o                         
  -3   2  15         75.03         73.58        36.00 o                         
  -2   2  15         47.31         69.25        31.70 o                         
  -1   2  15         38.00         75.79        31.34 o                         
   0   2  15       2042.86       2062.79       141.12 o                         
   1   2  15         14.48         66.56        46.84 o                         
   2   2  15       2183.00       2055.70       141.85 o                         
   3   2  15        959.33        970.99       117.57 o                         
  -8   3  15       1457.09       1659.86       193.52 o                         
  -7   3  15       4693.35       4657.48       381.97 o                         
  -6   3  15        245.03        295.43        66.27 o                         
  -5   3  15       1240.51       1477.50       139.37 o                         
  -4   3  15      13612.94      13969.95       463.37 o                         
  -3   3  15        917.44        812.40        89.90 o                         
  -2   3  15       4613.10       5178.50       232.36 o                         
  -1   3  15       2883.75       2778.44       160.74 o                         
   0   3  15       2910.45       3076.90       181.12 o                         
   1   3  15       4216.76       4198.50       282.42 o                         
   2   3  15       3814.31       3704.05       205.52 o                         
   3   3  15       2852.49       3123.87       209.16 o                         
  -8   4  15       1575.07       1821.83       292.01 o                         
  -7   4  15        606.08        492.33       103.53 o                         
  -6   4  15       4351.87       4356.18       247.54 o                         
  -5   4  15       2387.08       2303.06       176.98 o                         
  -4   4  15        191.64        205.97        56.28 o                         
  -3   4  15       2674.05       2855.63       170.77 o                         
  -2   4  15        449.63        390.22        72.88 o                         
  -1   4  15       1316.96       1255.25       149.07 o                         
   0   4  15       2501.47       2819.57       219.77 o                         
   1   4  15         11.48        -77.16        53.01 o                         
   2   4  15       1125.61       1227.40       107.37 o                         
  -8   5  15       1306.72       1407.85       267.20 o                         
  -7   5  15       4281.94       3979.01       402.61 o                         
  -6   5  15          7.42          1.70        56.63 o                         
  -5   5  15        891.71        733.88       129.18 o                         
  -4   5  15       5010.85       5257.84       274.58 o                         
  -3   5  15         12.66         46.48        44.93 o                         
  -2   5  15       1004.06        867.59       107.63 o                         
  -1   5  15       1003.74        969.50       113.35 o                         
   0   5  15       1359.87       1230.15       125.61 o                         
   1   5  15       2113.31       2110.44       171.51 o                         
   2   5  15       2243.02       2369.72       171.68 o                         
  -7   6  15        214.70        184.56        74.28 o                         
  -6   6  15       2895.97       2702.51       334.39 o                         
  -5   6  15       4992.43       4198.23       427.42 o                         
  -4   6  15       2876.39       2919.58       355.58 o                         
  -3   6  15      10321.60      11559.55      1087.58 o                         
  -2   6  15        755.24        801.48       130.56 o                         
  -1   6  15       4311.66       4321.19       399.30 o                         
   0   6  15       6403.20       7003.68       628.49 o                         
   1   6  15        158.47         79.59        39.61 o                         
  -6   7  15         64.42        -17.57        54.27 o                         
  -5   7  15        101.68        160.22       107.50 o                         
  -4   7  15        392.46        280.77        83.71 o                         
  -3   7  15         44.77        -10.13        46.10 o                         
  -2   7  15        382.85        321.28       107.79 o                         
  -1   7  15        600.97        667.33        88.28 o                         
   0   7  15        294.86        367.17        69.90 o                         
   1   7  15        332.11        358.07        70.76 o                         
  -5   8  15       2459.88       2056.47       312.68 o                         
  -4   8  15       4000.39       3656.59       425.35 o                         
  -3   8  15      12783.64      13242.80       700.15 o                         
  -2   8  15       1787.59       1955.09       219.84 o                         
  -1   8  15       6338.16       6152.78       302.27 o                         
   0   8  15      10738.01      10807.00       513.09 o                         
  -7   0  16       7411.75       8170.08       635.70 o                         
  -6   0  16       5900.07       7214.46       585.57 o                         
  -5   0  16       6036.70       6791.69       561.80 o                         
  -4   0  16        327.74        238.79        68.26 o                         
  -3   0  16      13196.24      13765.16       559.20 o                         
  -2   0  16       5632.45       5725.96       344.30 o                         
  -1   0  16       1174.71       1140.74       134.56 o                         
   0   0  16       7706.31       7195.76       400.82 o                         
   1   0  16       1963.85       2447.67       268.95 o                         
  -7   1  16        458.41        463.78       105.98 o                         
  -6   1  16       1122.73       1039.95       157.12 o                         
  -5   1  16         12.07          9.69        38.56 o                         
  -4   1  16         91.09        -23.25        54.53 o                         
  -3   1  16          6.53         21.60        37.98 o                         
  -2   1  16         35.33         20.79        32.95 o                         
  -1   1  16        227.00        267.93        45.56 o                         
   0   1  16        171.78        230.10        56.28 o                         
   1   1  16        765.90        669.35        88.96 o                         
  -7   2  16       4838.35       5109.05       350.07 o                         
  -6   2  16       4560.56       4778.86       260.59 o                         
  -5   2  16       5605.26       5501.99       280.76 o                         
  -4   2  16       1814.89       1929.38       161.37 o                         
  -3   2  16       7811.43       8177.44       387.39 o                         
  -2   2  16       5701.47       5851.46       357.02 o                         
  -1   2  16         31.41          8.69        35.76 o                         
   0   2  16       8915.33       9192.16      1019.01 o                         
   1   2  16       2719.23       2716.94       168.11 o                         
  -6   3  16       2437.63       2513.66       190.79 o                         
  -5   3  16        323.64        232.69        59.11 o                         
  -4   3  16       1702.47       1740.21       154.46 o                         
  -3   3  16        332.62        294.81        60.51 o                         
  -2   3  16        111.17         43.61        37.27 o                         
  -1   3  16       2998.83       3033.01       216.48 o                         
   0   3  16        882.21        928.00       116.34 o                         
  -6   4  16        340.95        454.13        81.11 o                         
  -5   4  16       3317.46       3562.05       228.03 o                         
  -4   4  16       2503.31       2341.84       184.59 o                         
  -3   4  16       3185.73       3001.81       240.70 o                         
  -2   4  16       1704.85       1884.70       166.33 o                         
  -1   4  16          4.80        -63.38        47.73 o                         
   0   4  16       4301.70       4638.05       389.18 o                         
  -5   5  16        160.76        123.30        49.51 o                         
  -4   5  16       7460.57       7903.80       515.14 o                         
  -3   5  16       3816.14       4045.71       246.64 o                         
  -2   5  16       1288.98       1132.70       151.88 o                         
  -1   5  16       3930.23       4285.86       409.99 o                         
  -4   6  16       2732.43       3180.02       238.78 o                         
  -3   6  16        192.08         34.42        57.97 o                         
  -2   6  16        422.47        354.47        76.46 o                         
                                                                                
